# Supplementary material for: Further investigation on the nitration of BODIPY with cupric nitrate: crystal structures of 4,4-di­fluoro-1,3,5,7,8-penta­methyl-2-nitro-4-bora-3a,4a-di­aza-s-indacene, 4,4-di­fluoro-3-nitro-8-phenyl-4-bora-3a,4a-di­aza-s-indacene, and 3-chloro-6-ethyl-5,7,8-trimethyl-2-nitro-4,4-diphenyl-4-bora-3a,4a-di­aza-s-indacene
Source: Acta Crystallogr E Crystallogr Commun. 2018 Jan 9;74(Pt 2):103–8. doi: 10.1107/S2056989017018564 (PMC5956316; doi:10.1107/S2056989017018564)
Supplement: Supplementary file 1 [file e-74-00103-sup1.cif]

##############################################################################
#                                                                            #
# This CIF contains the data in a paper accepted for publication in          #
# Acta Crystallographica Section E. It conforms to the requirements of       #
# Notes for Authors for Acta Crystallographica Section E, and has been       #
# peer reviewed under the auspices of the IUCr Commission on Journals.       #
#                                                                            #
# Full details of the Crystallographic Information File format               #
# are given in the paper "The Crystallographic Information File (CIF):       #
# a New Standard Archive File for Crystallography" by S. R. Hall, F. H.      #
# Allen and I. D. Brown [Acta Cryst. (1991), A47, 655-685].                  #
#                                                                            #
# The current version of the core CIF dictionary is obtainable from          #
# ftp://ftp.iucr.org/pub/cif_core.dic.                                       #
#                                                                            #
# Software is freely available for graphical display of the structure(s)     #
# in this CIF. For information consult the CIF software page                 #
# http://www.iucr.org/resources/cif/software.                                #
#                                                                            #
# This file may be used for bona fide research purposes within the           #
# scientific community so long as proper attribution is given to the journal # 
# article from which it was obtained.                                        #
#                                                                            #
##############################################################################
data_5a
_database_code_depnum_ccdc_archive 'CCDC 1814108'
_audit_creation_method     'SHELXL-2014/7'
_journal_date_recd_electronic     2017-12-20
_journal_date_accepted     2017-12-31
_journal_name_full     'Acta Crystallographica, Section E'
_journal_year     2018
_journal_volume     74
_journal_issue      2
_journal_page_first     103
_journal_page_last     108
_journal_paper_category     GO
_journal_paper_doi     10.1107/S2056989017018564
_journal_coeditor_code     HB7723
loop_
    _publ_contact_author_name
;
Alan J. Lough
;
;
Hongbin Yan
;
loop_
    _publ_contact_author_address
;
Department of Chemistry, University of Toronto,
80 St. George Street, Toronto, ON M5S 3H6, Canada
;
;
Department of Chemistry, Brock University,
1812 Sir Isaac Brock Way,
St. Catharines, Ontario L2S 3A1, Canada
;
loop_
    _publ_contact_author_email
;
tyan@brocku.ca
;
;
alough@chem.utoronto.ca
;
_publ_contact_author_fax     '4169788775'
_publ_contact_author_phone     '4169786275'
_publ_section_title
;\
Further investigation on the nitration of BODIPY with cupric nitrate: crystal
structures of
4,4-difluoro-1,3,5,7,8-pentamethyl-2-nitro-4-bora-3a,4a-diaza-<i>s</i>-\
indacene, 4,4-difluoro-3-nitro-8-phenyl-4-bora-3a,4a-diaza-<i>s</i>-indacene,
and
3-chloro-6-ethyl-5,7,8-trimethyl-2-nitro-4,4-diphenyl-4-bora-3a,4a-diaza-\
<i>s</i>-indacene.
;
loop_
    _publ_author_name
    _publ_author_footnote
    _publ_author_address
    'Joshi, Dhruval J.'
;
Equal contribution from Dhruval J. Joshi and Meesook Jun.
;
;
Department of Chemistry, Brock University, 1812 Sir Isaac Brock Way, St.
Catharines, ON, L2S 3A1,
Canada
;
    'Jun, Meesook' .
;
Department of Chemistry, Brock University, 1812 Sir Isaac Brock Way, St.
Catharines, ON, L2S 3A1,
Canada
;
    'Yang, Lijing' .
;
Department of Chemistry, Brock University, 1812 Sir Isaac Brock Way, St.
Catharines, ON, L2S 3A1,
Canada
;
    'Lough, Alan J.' .
;
Department of Chemistry, University of Toronto, Toronto, Ontario, M5S 3H6,
Canada
;
    'Yan, Hongbin' .
;
Department of Chemistry, Brock University, 1812 Sir Isaac Brock Way, St.
Catharines, ON, L2S 3A1,
Canada
;
_publ_section_synopsis
;
The treatment of non-fully substituted
4,4-difluoro-4-bora-3a,4a-diaza-<i>s</i>-indacene (BODIPY) with cupric nitrate
leads to the introduction of a nitro group at different positions of the
BODIPY core, depending on the substitution pattern. This methodology
complements the treatment of fully substituted BODIPY with cupric nitrate that
was previously reported. In all three structures, the fused ring system is in
a very flattened `V-shape' and the central six-membered ring adopts a flattened
sofa conformation.
;
_chemical_name_systematic
;\
4,4-Difluoro-1,3,5,7,8-pentamethyl-2-nitro-4-bora-3a,4a-diaza-<i>s</i>-\
indacene
;
_chemical_name_common     ?
_chemical_formula_moiety     'C14 H16 B F2 N3 O2'
_chemical_formula_sum     'C14 H16 B F2 N3 O2'
_chemical_formula_iupac     'C14 H16 B F2 N3 O2'
_chemical_formula_weight     307.11
_chemical_melting_point     ?
_shelx_space_group_comment
;
The symmetry employed for this shelxl refinement is uniquely defined
by the following loop, which should always be used as a source of
symmetry information in preference to the above space-group names.
They are only intended as comments.
;
_space_group_crystal_system     triclinic
_space_group_name_H-M_alt     'P -1'
_space_group_name_Hall     '-P 1'
loop_
    _space_group_symop_operation_xyz
    'x, y, z'
    '-x, -y, -z'
_cell_length_a     8.2837(9)
_cell_length_b     8.6660(9)
_cell_length_c     10.6619(12)
_cell_angle_alpha     110.762(3)
_cell_angle_beta     101.468(4)
_cell_angle_gamma     95.463(3)
_cell_volume     689.83(13)
_cell_formula_units_Z     2
_cell_measurement_reflns_used     4795
_cell_measurement_theta_min     2.55
_cell_measurement_theta_max     27.56
_cell_measurement_temperature     150(2)
_exptl_crystal_description     needle
_exptl_crystal_colour     orange
_exptl_crystal_size_max     0.180
_exptl_crystal_size_mid     0.060
_exptl_crystal_size_min     0.030
_exptl_crystal_density_diffrn     1.479
_exptl_crystal_density_meas     ?
_exptl_crystal_density_method     ?
_exptl_crystal_F_000     320
_exptl_absorpt_coefficient_mu     0.117
_exptl_absorpt_correction_type     multi-scan
_exptl_absorpt_process_details
;
(SADABS, Bruker, 2014)
;
_shelx_estimated_absorpt_T_min     0.979
_shelx_estimated_absorpt_T_max     0.996
_exptl_absorpt_correction_T_min     0.6814
_exptl_absorpt_correction_T_max     0.7456
_diffrn_ambient_temperature     150(2)
_diffrn_radiation_type     MoK\a
_diffrn_radiation_wavelength     0.71073
_diffrn_measurement_device_type     'Bruker Kappa APEX-DUO CCD'
_diffrn_measurement_method     '\f and \w scans'
_diffrn_detector_area_resol_mean     ?
_diffrn_reflns_number     18324
_diffrn_reflns_av_R_equivalents     0.0575
_diffrn_reflns_theta_min     2.110
_diffrn_reflns_theta_max     27.560
_diffrn_reflns_theta_full     25.242
_diffrn_measured_fraction_theta_max     0.998
_diffrn_measured_fraction_theta_full     1.000
_diffrn_reflns_limit_h_min     -10
_diffrn_reflns_limit_h_max     10
_diffrn_reflns_limit_k_min     -11
_diffrn_reflns_limit_k_max     11
_diffrn_reflns_limit_l_min     -13
_diffrn_reflns_limit_l_max     13
_refine_special_details     ?
_reflns_number_total     3194
_reflns_number_gt     2192
_reflns_threshold_expression     'I > 2\s(I)'
_refine_ls_structure_factor_coef     Fsqd
_refine_ls_matrix_type     full
_refine_ls_R_factor_all     0.0869
_refine_ls_R_factor_gt     0.0522
_refine_ls_wR_factor_gt     0.1290
_refine_ls_wR_factor_ref     0.1435
_refine_ls_goodness_of_fit_ref     1.073
_refine_ls_restrained_S_all     1.073
_refine_ls_number_reflns     3194
_refine_ls_number_parameters     204
_refine_ls_number_restraints     0
_refine_ls_hydrogen_treatment     constr
_refine_ls_weighting_scheme     calc
_refine_ls_weighting_details
              'w=1/[\s^2^(Fo^2^)+(0.0736P)^2^+0.2040P] where P=(Fo^2^+2Fc^2^)/3'
_atom_sites_solution_hydrogens     geom
_atom_sites_solution_primary     ?
_atom_sites_solution_secondary     ?
_refine_ls_shift/su_max     0.001
_refine_ls_shift/su_mean     0.000
_refine_diff_density_max     0.389
_refine_diff_density_min     -0.241
_refine_ls_extinction_method     none
_refine_ls_extinction_coef     .
loop_
    _atom_type_symbol
    _atom_type_description
    _atom_type_scat_dispersion_real
    _atom_type_scat_dispersion_imag
    _atom_type_scat_source
    'C' 'C' 0.0033 0.0016
                         'International Tables Vol C Tables 4.2.6.8 and 6.1.1.4'
    'H' 'H' 0.0000 0.0000
                         'International Tables Vol C Tables 4.2.6.8 and 6.1.1.4'
    'B' 'B' 0.0013 0.0007
                         'International Tables Vol C Tables 4.2.6.8 and 6.1.1.4'
    'N' 'N' 0.0061 0.0033
                         'International Tables Vol C Tables 4.2.6.8 and 6.1.1.4'
    'O' 'O' 0.0106 0.0060
                         'International Tables Vol C Tables 4.2.6.8 and 6.1.1.4'
    'F' 'F' 0.0171 0.0103
                         'International Tables Vol C Tables 4.2.6.8 and 6.1.1.4'
_computing_data_collection
;
APEX2 (Bruker, 2014)
;
_computing_cell_refinement     'APEX2'
_computing_data_reduction
;
SAINT (Bruker, 2014)
;
_computing_structure_solution
;
SHELXT (Sheldrick, 2015a)
;
_computing_structure_refinement
;
SHELXL-2014/7 (Sheldrick, 2015b)
;
_computing_molecular_graphics
;
PLATON (Spek, 2009)
;
_computing_publication_material
;
SHELXTL (Sheldrick, 2008)
;
loop_
    _atom_site_type_symbol
    _atom_site_label
    _atom_site_fract_x
    _atom_site_fract_y
    _atom_site_fract_z
    _atom_site_U_iso_or_equiv
    _atom_site_adp_type
    _atom_site_calc_flag
    _atom_site_occupancy
    _atom_site_disorder_assembly
    _atom_site_disorder_group
    F F1 0.30619(16) 0.28032(15) 0.74821(12) 0.0257(3) Uani d 1 . .
    F F2 0.51390(15) 0.22107(15) 0.63858(12) 0.0242(3) Uani d 1 . .
    O O1 0.9463(2) 0.7217(2) 1.08010(18) 0.0364(5) Uani d 1 . .
    O O2 0.8553(2) 0.9556(2) 1.11463(18) 0.0393(5) Uani d 1 . .
    N N1 0.3009(2) 0.3522(2) 0.54914(17) 0.0158(4) Uani d 1 . .
    N N2 0.5130(2) 0.5113(2) 0.77068(17) 0.0161(4) Uani d 1 . .
    N N3 0.8424(2) 0.8035(2) 1.05038(19) 0.0254(4) Uani d 1 . .
    C C1 0.6403(3) 0.5461(3) 0.8834(2) 0.0179(4) Uani d 1 . .
    C C2 0.7004(3) 0.7192(3) 0.9354(2) 0.0195(5) Uani d 1 . .
    C C3 0.6077(3) 0.7943(3) 0.8555(2) 0.0192(5) Uani d 1 . .
    C C4 0.4894(3) 0.6603(2) 0.7513(2) 0.0167(4) Uani d 1 . .
    C C5 0.3633(3) 0.6568(2) 0.6372(2) 0.0169(4) Uani d 1 . .
    C C6 0.2766(3) 0.5046(2) 0.5355(2) 0.0158(4) Uani d 1 . .
    C C7 0.1555(3) 0.4640(3) 0.4053(2) 0.0179(5) Uani d 1 . .
    C C8 0.1121(3) 0.2929(3) 0.3481(2) 0.0196(5) Uani d 1 . .
    H H8A 0.0351 0.2293 0.2615 0.024 Uiso calc 1 . .
    C C9 0.2001(3) 0.2260(3) 0.4383(2) 0.0186(5) Uani d 1 . .
    C C10 0.6895(3) 0.4176(3) 0.9389(2) 0.0224(5) Uani d 1 . .
    H H10A 0.5940 0.3260 0.9097 0.034 Uiso calc 1 . .
    H H10B 0.7241 0.4690 1.0403 0.034 Uiso calc 1 . .
    H H10C 0.7828 0.3732 0.9032 0.034 Uiso calc 1 . .
    C C11 0.6437(3) 0.9751(3) 0.8742(2) 0.0277(5) Uani d 1 . .
    H H11A 0.7646 1.0172 0.9089 0.041 Uiso calc 1 . .
    H H11B 0.5858 1.0410 0.9408 0.041 Uiso calc 1 . .
    H H11C 0.6042 0.9854 0.7850 0.041 Uiso calc 1 . .
    C C12 0.3210(3) 0.8177(3) 0.6290(2) 0.0237(5) Uani d 1 . .
    H H12A 0.2066 0.7970 0.5722 0.036 Uiso calc 1 . .
    H H12B 0.3995 0.8622 0.5871 0.036 Uiso calc 1 . .
    H H12C 0.3295 0.8993 0.7224 0.036 Uiso calc 1 . .
    C C13 0.0903(3) 0.5777(3) 0.3373(2) 0.0238(5) Uani d 1 . .
    H H13A 0.0292 0.5107 0.2411 0.036 Uiso calc 1 . .
    H H13B 0.1843 0.6567 0.3390 0.036 Uiso calc 1 . .
    H H13C 0.0148 0.6400 0.3873 0.036 Uiso calc 1 . .
    C C14 0.1843(3) 0.0471(3) 0.4224(2) 0.0220(5) Uani d 1 . .
    H H14A 0.1568 0.0359 0.5043 0.033 Uiso calc 1 . .
    H H14B 0.2905 0.0092 0.4124 0.033 Uiso calc 1 . .
    H H14C 0.0952 -0.0217 0.3398 0.033 Uiso calc 1 . .
    B B1 0.4081(3) 0.3348(3) 0.6781(2) 0.0175(5) Uani d 1 . .
loop_
    _atom_site_aniso_label
    _atom_site_aniso_U_11
    _atom_site_aniso_U_22
    _atom_site_aniso_U_33
    _atom_site_aniso_U_12
    _atom_site_aniso_U_13
    _atom_site_aniso_U_23
    F1 0.0300(7) 0.0242(7) 0.0225(7) -0.0032(6) 0.0048(6) 0.0114(5)
    F2 0.0264(7) 0.0162(6) 0.0248(7) 0.0083(5) 0.0004(6) 0.0038(5)
    O1 0.0245(9) 0.0376(10) 0.0374(10) 0.0074(8) -0.0032(8) 0.0086(8)
    O2 0.0478(12) 0.0204(9) 0.0319(10) -0.0037(8) -0.0069(8) 0.0008(7)
    N1 0.0176(9) 0.0109(8) 0.0169(9) 0.0017(7) 0.0019(7) 0.0045(7)
    N2 0.0178(9) 0.0129(9) 0.0161(9) 0.0037(7) 0.0017(7) 0.0051(7)
    N3 0.0267(11) 0.0212(10) 0.0227(10) -0.0004(8) 0.0034(8) 0.0044(8)
    C1 0.0180(10) 0.0189(11) 0.0149(10) 0.0037(8) 0.0036(8) 0.0046(8)
    C2 0.0192(11) 0.0182(11) 0.0167(10) 0.0017(9) 0.0028(9) 0.0026(8)
    C3 0.0218(11) 0.0156(11) 0.0187(10) 0.0019(9) 0.0069(9) 0.0043(8)
    C4 0.0203(11) 0.0128(10) 0.0170(10) 0.0028(8) 0.0058(8) 0.0053(8)
    C5 0.0182(10) 0.0152(10) 0.0205(11) 0.0039(8) 0.0077(9) 0.0089(9)
    C6 0.0173(10) 0.0135(10) 0.0182(10) 0.0038(8) 0.0045(8) 0.0077(8)
    C7 0.0177(11) 0.0192(11) 0.0192(10) 0.0032(8) 0.0055(9) 0.0097(9)
    C8 0.0179(11) 0.0206(11) 0.0184(10) 0.0018(9) 0.0013(9) 0.0075(9)
    C9 0.0194(11) 0.0160(11) 0.0177(10) 0.0016(8) 0.0035(9) 0.0044(8)
    C10 0.0267(12) 0.0198(11) 0.0199(11) 0.0068(9) 0.0015(9) 0.0083(9)
    C11 0.0345(13) 0.0153(11) 0.0280(12) -0.0031(10) 0.0044(10) 0.0059(9)
    C12 0.0283(12) 0.0157(11) 0.0288(12) 0.0064(9) 0.0051(10) 0.0109(9)
    C13 0.0230(12) 0.0246(12) 0.0251(12) 0.0032(9) 0.0022(10) 0.0132(10)
    C14 0.0259(12) 0.0137(11) 0.0238(11) 0.0008(9) 0.0002(9) 0.0080(9)
    B1 0.0197(12) 0.0150(12) 0.0176(11) 0.0037(9) 0.0025(10) 0.0070(9)
_geom_special_details
;
 All esds (except the esd in the dihedral angle between two l.s. planes)
 are estimated using the full covariance matrix.  The cell esds are taken
 into account individually in the estimation of esds in distances, angles
 and torsion angles; correlations between esds in cell parameters are only
 used when they are defined by crystal symmetry.  An approximate (isotropic)
 treatment of cell esds is used for estimating esds involving l.s. planes.
;
loop_
    _geom_bond_atom_site_label_1
    _geom_bond_atom_site_label_2
    _geom_bond_site_symmetry_2
    _geom_bond_distance
    _geom_bond_publ_flag
    F1 B1 . 1.385(3) ?
    F2 B1 . 1.390(3) ?
    O1 N3 . 1.229(2) ?
    O2 N3 . 1.233(2) ?
    N1 C9 . 1.345(3) ?
    N1 C6 . 1.408(3) ?
    N1 B1 . 1.546(3) ?
    N2 C1 . 1.351(3) ?
    N2 C4 . 1.403(3) ?
    N2 B1 . 1.550(3) ?
    N3 C2 . 1.431(3) ?
    C1 C2 . 1.401(3) ?
    C1 C10 . 1.488(3) ?
    C2 C3 . 1.402(3) ?
    C3 C4 . 1.407(3) ?
    C3 C11 . 1.500(3) ?
    C4 C5 . 1.427(3) ?
    C5 C6 . 1.388(3) ?
    C5 C12 . 1.497(3) ?
    C6 C7 . 1.446(3) ?
    C7 C8 . 1.367(3) ?
    C7 C13 . 1.496(3) ?
    C8 C9 . 1.410(3) ?
    C8 H8A . 0.9500 ?
    C9 C14 . 1.489(3) ?
    C10 H10A . 0.9800 ?
    C10 H10B . 0.9800 ?
    C10 H10C . 0.9800 ?
    C11 H11A . 0.9800 ?
    C11 H11B . 0.9800 ?
    C11 H11C . 0.9800 ?
    C12 H12A . 0.9800 ?
    C12 H12B . 0.9800 ?
    C12 H12C . 0.9800 ?
    C13 H13A . 0.9800 ?
    C13 H13B . 0.9800 ?
    C13 H13C . 0.9800 ?
    C14 H14A . 0.9800 ?
    C14 H14B . 0.9800 ?
    C14 H14C . 0.9800 ?
loop_
    _geom_angle_atom_site_label_1
    _geom_angle_atom_site_label_2
    _geom_angle_atom_site_label_3
    _geom_angle_site_symmetry_1
    _geom_angle_site_symmetry_3
    _geom_angle
    _geom_angle_publ_flag
    C9 N1 C6 . . 108.30(17) ?
    C9 N1 B1 . . 125.81(17) ?
    C6 N1 B1 . . 125.47(17) ?
    C1 N2 C4 . . 109.29(17) ?
    C1 N2 B1 . . 125.41(17) ?
    C4 N2 B1 . . 125.30(17) ?
    O1 N3 O2 . . 123.0(2) ?
    O1 N3 C2 . . 118.71(18) ?
    O2 N3 C2 . . 118.29(19) ?
    N2 C1 C2 . . 106.78(18) ?
    N2 C1 C10 . . 122.98(19) ?
    C2 C1 C10 . . 130.1(2) ?
    C1 C2 C3 . . 110.67(19) ?
    C1 C2 N3 . . 123.69(19) ?
    C3 C2 N3 . . 125.57(19) ?
    C2 C3 C4 . . 104.34(18) ?
    C2 C3 C11 . . 125.6(2) ?
    C4 C3 C11 . . 129.8(2) ?
    N2 C4 C3 . . 108.91(17) ?
    N2 C4 C5 . . 120.27(18) ?
    C3 C4 C5 . . 130.80(19) ?
    C6 C5 C4 . . 120.20(18) ?
    C6 C5 C12 . . 119.87(19) ?
    C4 C5 C12 . . 119.91(18) ?
    C5 C6 N1 . . 120.78(18) ?
    C5 C6 C7 . . 131.91(18) ?
    N1 C6 C7 . . 107.31(17) ?
    C8 C7 C6 . . 106.11(17) ?
    C8 C7 C13 . . 124.27(19) ?
    C6 C7 C13 . . 129.57(19) ?
    C7 C8 C9 . . 109.13(19) ?
    C7 C8 H8A . . 125.4 ?
    C9 C8 H8A . . 125.4 ?
    N1 C9 C8 . . 109.12(18) ?
    N1 C9 C14 . . 123.11(18) ?
    C8 C9 C14 . . 127.73(19) ?
    C1 C10 H10A . . 109.5 ?
    C1 C10 H10B . . 109.5 ?
    H10A C10 H10B . . 109.5 ?
    C1 C10 H10C . . 109.5 ?
    H10A C10 H10C . . 109.5 ?
    H10B C10 H10C . . 109.5 ?
    C3 C11 H11A . . 109.5 ?
    C3 C11 H11B . . 109.5 ?
    H11A C11 H11B . . 109.5 ?
    C3 C11 H11C . . 109.5 ?
    H11A C11 H11C . . 109.5 ?
    H11B C11 H11C . . 109.5 ?
    C5 C12 H12A . . 109.5 ?
    C5 C12 H12B . . 109.5 ?
    H12A C12 H12B . . 109.5 ?
    C5 C12 H12C . . 109.5 ?
    H12A C12 H12C . . 109.5 ?
    H12B C12 H12C . . 109.5 ?
    C7 C13 H13A . . 109.5 ?
    C7 C13 H13B . . 109.5 ?
    H13A C13 H13B . . 109.5 ?
    C7 C13 H13C . . 109.5 ?
    H13A C13 H13C . . 109.5 ?
    H13B C13 H13C . . 109.5 ?
    C9 C14 H14A . . 109.5 ?
    C9 C14 H14B . . 109.5 ?
    H14A C14 H14B . . 109.5 ?
    C9 C14 H14C . . 109.5 ?
    H14A C14 H14C . . 109.5 ?
    H14B C14 H14C . . 109.5 ?
    F1 B1 F2 . . 109.40(17) ?
    F1 B1 N1 . . 110.37(18) ?
    F2 B1 N1 . . 110.00(17) ?
    F1 B1 N2 . . 110.71(17) ?
    F2 B1 N2 . . 109.91(18) ?
    N1 B1 N2 . . 106.41(16) ?
loop_
    _geom_torsion_atom_site_label_1
    _geom_torsion_atom_site_label_2
    _geom_torsion_atom_site_label_3
    _geom_torsion_atom_site_label_4
    _geom_torsion_site_symmetry_1
    _geom_torsion_site_symmetry_2
    _geom_torsion_site_symmetry_3
    _geom_torsion_site_symmetry_4
    _geom_torsion
    _geom_torsion_publ_flag
    C4 N2 C1 C2 . . . . -0.9(2) ?
    B1 N2 C1 C2 . . . . 179.69(18) ?
    C4 N2 C1 C10 . . . . 175.32(19) ?
    B1 N2 C1 C10 . . . . -4.1(3) ?
    N2 C1 C2 C3 . . . . 1.0(2) ?
    C10 C1 C2 C3 . . . . -174.9(2) ?
    N2 C1 C2 N3 . . . . -176.23(19) ?
    C10 C1 C2 N3 . . . . 7.9(4) ?
    O1 N3 C2 C1 . . . . 22.4(3) ?
    O2 N3 C2 C1 . . . . -158.0(2) ?
    O1 N3 C2 C3 . . . . -154.4(2) ?
    O2 N3 C2 C3 . . . . 25.1(3) ?
    C1 C2 C3 C4 . . . . -0.7(2) ?
    N3 C2 C3 C4 . . . . 176.5(2) ?
    C1 C2 C3 C11 . . . . -175.5(2) ?
    N3 C2 C3 C11 . . . . 1.7(3) ?
    C1 N2 C4 C3 . . . . 0.5(2) ?
    B1 N2 C4 C3 . . . . 179.93(18) ?
    C1 N2 C4 C5 . . . . 179.00(18) ?
    B1 N2 C4 C5 . . . . -1.6(3) ?
    C2 C3 C4 N2 . . . . 0.1(2) ?
    C11 C3 C4 N2 . . . . 174.6(2) ?
    C2 C3 C4 C5 . . . . -178.2(2) ?
    C11 C3 C4 C5 . . . . -3.6(4) ?
    N2 C4 C5 C6 . . . . -7.6(3) ?
    C3 C4 C5 C6 . . . . 170.4(2) ?
    N2 C4 C5 C12 . . . . 170.72(18) ?
    C3 C4 C5 C12 . . . . -11.2(3) ?
    C4 C5 C6 N1 . . . . 5.5(3) ?
    C12 C5 C6 N1 . . . . -172.83(19) ?
    C4 C5 C6 C7 . . . . -174.0(2) ?
    C12 C5 C6 C7 . . . . 7.7(3) ?
    C9 N1 C6 C5 . . . . 178.89(19) ?
    B1 N1 C6 C5 . . . . 6.0(3) ?
    C9 N1 C6 C7 . . . . -1.5(2) ?
    B1 N1 C6 C7 . . . . -174.36(18) ?
    C5 C6 C7 C8 . . . . -179.9(2) ?
    N1 C6 C7 C8 . . . . 0.5(2) ?
    C5 C6 C7 C13 . . . . 2.5(4) ?
    N1 C6 C7 C13 . . . . -177.1(2) ?
    C6 C7 C8 C9 . . . . 0.6(2) ?
    C13 C7 C8 C9 . . . . 178.35(19) ?
    C6 N1 C9 C8 . . . . 1.9(2) ?
    B1 N1 C9 C8 . . . . 174.73(19) ?
    C6 N1 C9 C14 . . . . -175.81(19) ?
    B1 N1 C9 C14 . . . . -3.0(3) ?
    C7 C8 C9 N1 . . . . -1.6(2) ?
    C7 C8 C9 C14 . . . . 176.0(2) ?
    C9 N1 B1 F1 . . . . -64.5(3) ?
    C6 N1 B1 F1 . . . . 107.2(2) ?
    C9 N1 B1 F2 . . . . 56.3(3) ?
    C6 N1 B1 F2 . . . . -132.0(2) ?
    C9 N1 B1 N2 . . . . 175.34(18) ?
    C6 N1 B1 N2 . . . . -13.0(3) ?
    C1 N2 B1 F1 . . . . 70.1(3) ?
    C4 N2 B1 F1 . . . . -109.2(2) ?
    C1 N2 B1 F2 . . . . -50.9(3) ?
    C4 N2 B1 F2 . . . . 129.82(19) ?
    C1 N2 B1 N1 . . . . -169.97(18) ?
    C4 N2 B1 N1 . . . . 10.8(3) ?
loop_
    _geom_hbond_atom_site_label_D
    _geom_hbond_atom_site_label_H
    _geom_hbond_atom_site_label_A
    _geom_hbond_site_symmetry_A
    _geom_hbond_distance_DH
    _geom_hbond_distance_HA
    _geom_hbond_distance_DA
    _geom_hbond_angle_DHA
    C8 H8A O2 1_444 0.95 2.46 3.290(3) 146
    C10 H10C O1 2_767 0.98 2.46 3.371(3) 155
    C12 H12B F2 2_666 0.98 2.53 3.329(3) 139
_shelx_hkl_file
;
  -1   0   0  514.75   13.60
  -1   0   0  518.35   13.90
  -1   0   0  528.65   14.10
  -1   0   0  502.55   13.50
  -1   0   0  499.45   13.40
   1   0   0  514.45   13.70
   1   0   0  528.05   13.90
   1   0   0  484.15   13.50
   1   0   0  494.85   13.40
  -2   0   0  225.48    6.40
  -2   0   0  228.78    6.80
  -2   0   0  223.38    6.20
  -2   0   0  205.78    5.80
  -2   0   0  225.78    7.40
  -2   0   0  220.18    6.40
  -2   0   0  226.98    7.60
   2   0   0  215.28    6.20
   2   0   0  217.08    6.30
   2   0   0  235.28    7.30
   2   0   0  208.98    6.30
   2   0   0  217.78    7.40
  -3   0   0    0.70    2.20
  -3   0   0    0.20    1.10
  -3   0   0    0.20    1.40
  -3   0   0    0.30    2.20
  -3   0   0   -1.00    1.10
  -3   0   0   -0.20    1.50
   3   0   0   -0.30    1.80
   3   0   0   -0.20    2.00
   3   0   0    0.20    1.00
   3   0   0    1.80    1.40
   3   0   0    0.60    1.10
  -4   0   0   52.19    2.50
  -4   0   0   65.89    3.40
  -4   0   0   61.39    3.90
  -4   0   0   64.49    5.20
  -4   0   0   64.39    5.10
  -4   0   0   65.89    3.40
   4   0   0   55.29    4.40
   4   0   0   61.39    2.80
   4   0   0   64.99    2.90
   4   0   0   56.99    3.00
   4   0   0   61.09    4.40
  -5   0   0  325.87   12.30
  -5   0   0  327.97   11.80
  -5   0   0  323.37    9.80
  -5   0   0  326.07    9.30
   5   0   0  315.67    9.40
   5   0   0  300.97    9.60
   5   0   0  319.87    9.30
  -6   0   0  257.27   11.80
  -6   0   0  247.48   10.80
  -6   0   0  257.27    8.40
   6   0   0  244.68    8.60
   6   0   0  239.68    7.50
   6   0   0  241.98    7.60
   6   0   0  255.27    8.20
  -7   0   0    3.80    4.00
  -7   0   0    0.30    4.30
  -7   0   0    2.40    2.40
   7   0   0    6.10    2.50
   7   0   0    1.70    2.90
  -8   0   0   -3.40    4.60
  -8   0   0    1.90    4.30
  -8   0   0   -2.00    2.50
   8   0   0    0.00    3.30
   8   0   0    2.90    2.80
  -9   0   0   62.39    5.50
  -9   0   0   34.60    7.00
  -9   0   0   60.49    9.00
   9   0   0   53.99    4.80
   9   0   0   49.20    5.30
 -10   0   0   32.20    6.80
 -10   0   0   31.70    4.40
  10   0   0   29.20    5.00
  10   0   0   27.40    3.90
  10  -1   0    1.20    2.90
  10  -1   0  -12.10    3.70
  10  -1   0    1.60    3.90
 -10   1   0    0.20    3.00
 -10   1   0  -11.20    6.50
 -10   1   0    6.30    5.40
   9  -1   0    7.80    2.80
   9  -1   0   12.50    3.80
  -9   1   0    4.20    5.00
  -9   1   0    4.00    5.60
  -9   1   0    9.10    3.30
   8  -1   0   44.40    4.20
   8  -1   0   45.50    4.60
  -8   1   0   50.99    4.30
  -8   1   0   34.00    6.20
  -8   1   0   45.50    6.30
   7  -1   0    0.40    2.80
   7  -1   0    0.50    2.10
  -7   1   0    0.50    3.80
  -7   1   0    0.20    2.40
  -7   1   0    2.30    4.20
   6  -1   0    2.30    1.80
   6  -1   0    0.90    2.40
  -6   1   0   -0.90    3.10
  -6   1   0    1.90    3.70
  -6   1   0   -0.20    2.00
   5  -1   0   91.39    3.80
   5  -1   0   87.89    3.60
   5  -1   0   87.19    3.80
   5  -1   0   88.29    4.30
   5  -1   0   86.19    5.20
  -5   1   0   90.99    4.10
  -5   1   0   88.19    5.90
  -5   1   0   93.29    6.40
   4  -1   0    8.00    1.70
   4  -1   0    1.50    1.80
   4  -1   0    5.60    1.90
   4  -1   0    7.10    1.60
  -4   1   0    7.50    3.00
  -4   1   0    6.30    1.50
  -4   1   0    6.80    1.80
  -4   1   0    8.90    2.70
  -4   1   0    6.70    1.40
  -4   1   0    8.20    1.60
   3  -1   0   64.29    2.60
   3  -1   0   67.19    3.00
   3  -1   0   69.59    3.90
   3  -1   0   63.89    2.70
   3  -1   0   63.19    3.40
  -3   1   0   66.59    2.80
  -3   1   0   73.89    4.10
  -3   1   0   67.59    4.80
  -3   1   0   62.59    2.70
  -3   1   0   66.39    2.90
   2  -1   0   29.60    1.60
   2  -1   0   34.80    2.30
   2  -1   0   30.90    2.50
   2  -1   0   32.80    1.70
   2  -1   0   32.30    2.00
   2  -1   0   28.90    1.30
   2  -1   0   34.10    2.80
   2  -1   0   30.60    3.30
  -2   1   0   31.80    4.00
  -2   1   0   22.70    1.80
  -2   1   0   39.80    2.90
  -2   1   0   29.70    1.70
  -2   1   0   29.50    1.40
  -2   1   0   31.10    1.70
  -2   1   0   34.30    2.20
   1  -1   0 1603.84   45.30
   1  -1   0 1732.13   47.90
   1  -1   0 1788.02   46.40
   1  -1   0 1774.62   46.30
   1  -1   0 1709.53   45.70
   1  -1   0 1779.52   46.40
  -1   1   0 1700.73   45.10
  -1   1   0 1710.63   47.50
  -1   1   0 1723.63   45.10
  -1   1   0 1662.93   45.50
  -1   1   0 1739.33   46.80
  -1   1   0 1716.23   46.00
   0  -1   0  485.45   13.10
   0  -1   0  506.05   13.40
   0  -1   0  505.75   13.10
   0  -1   0  520.25   13.30
   0  -1   0  499.65   13.20
   0  -1   0  501.85   13.20
   0  -1   0  480.05   13.30
   0   1   0  504.75   13.40
   0   1   0  492.15   13.10
   0   1   0  503.85   13.30
   0   1   0  487.15   13.20
   0   1   0  501.65   13.10
  -1  -1   0  345.27    9.80
  -1  -1   0  346.47    9.50
  -1  -1   0  351.46    9.60
  -1  -1   0  350.06    9.60
  -1  -1   0  368.06   10.20
  -1  -1   0  346.97   10.40
   1   1   0  363.36   10.10
   1   1   0  339.77    9.60
   1   1   0  342.77    9.60
   1   1   0  355.96    9.50
   1   1   0  360.66    9.90
  -2  -1   0  176.18    5.30
  -2  -1   0  171.78    4.80
  -2  -1   0  173.18    5.70
  -2  -1   0  173.08    5.00
  -2  -1   0  175.88    6.70
  -2  -1   0  169.68    5.30
  -2  -1   0  175.58    6.40
   2   1   0  173.18    5.00
   2   1   0  179.28    6.70
   2   1   0  175.18    5.90
   2   1   0  172.28    6.30
   2   1   0  169.28    5.40
   2   1   0  169.68    4.80
  -3  -1   0  104.19    3.40
  -3  -1   0  111.59    6.00
  -3  -1   0  108.99    4.40
  -3  -1   0  109.29    3.40
  -3  -1   0  111.49    3.90
  -3  -1   0  106.69    5.50
  -3  -1   0  104.19    4.00
   3   1   0  103.89    3.30
   3   1   0  106.29    5.20
   3   1   0  108.19    3.80
   3   1   0  112.49    5.60
   3   1   0  104.69    4.00
   3   1   0  102.19    4.50
   3   1   0  106.39    3.30
  -4  -1   0  135.19    4.00
  -4  -1   0  137.29    4.20
  -4  -1   0  139.19    6.90
  -4  -1   0  134.39    7.20
  -4  -1   0  132.19    4.90
   4   1   0  130.89    4.20
   4   1   0  132.09    6.50
   4   1   0  129.69    5.00
   4   1   0  128.99    5.50
  -5  -1   0  182.98    8.90
  -5  -1   0  188.28    6.60
  -5  -1   0  185.98    8.70
   5   1   0  190.28    5.80
   5   1   0  197.88    6.70
  -6  -1   0   -0.50    3.90
  -6  -1   0    3.20    2.40
  -6  -1   0   -1.80    3.30
  -6  -1   0    1.50    1.30
   6   1   0    0.10    2.30
   6   1   0    2.30    2.00
  -7  -1   0    3.50    4.20
  -7  -1   0    1.80    2.80
  -7  -1   0    0.90    4.50
   7   1   0    3.00    2.40
   7   1   0    2.40    1.90
  -8  -1   0   64.39    4.90
  -8  -1   0   59.09    8.90
  -8  -1   0   80.99    9.10
   8   1   0   80.99    5.30
   8   1   0   58.79    5.80
  -9  -1   0   52.39    4.90
  -9  -1   0   29.80    7.60
   9   1   0   37.70    4.70
   9   1   0   51.99    4.70
 -10  -1   0   11.10    3.70
 -10  -1   0   -4.70    6.20
  10   1   0   10.70    4.50
  10   1   0   12.50    3.80
  10  -2   0   32.00    4.80
  10  -2   0   34.90    3.50
  10  -2   0   49.50    5.40
 -10   2   0   38.50    6.70
 -10   2   0   43.20    4.40
 -10   2   0   31.00    7.80
   9  -2   0    4.70    2.60
   9  -2   0    3.00    3.50
   9  -2   0   -0.40    3.50
  -9   2   0    2.00    4.80
  -9   2   0    6.20    3.20
  -9   2   0   -2.60    5.40
   8  -2   0    0.00    3.10
   8  -2   0    4.20    3.30
   8  -2   0    3.40    2.20
  -8   2   0    3.10    2.70
  -8   2   0   -0.10    5.10
  -8   2   0    6.80    4.40
   7  -2   0    0.20    1.90
   7  -2   0    0.60    2.70
   7  -2   0   -2.30    2.50
  -7   2   0   -1.00    2.30
  -7   2   0    0.30    3.80
  -7   2   0    2.70    4.10
   6  -2   0   22.80    2.90
   6  -2   0   27.80    2.40
   6  -2   0   26.10    3.20
   6  -2   0   28.80    2.30
  -6   2   0   22.50    4.20
  -6   2   0   25.30    2.60
  -6   2   0   26.40    3.90
   5  -2   0    0.70    1.80
   5  -2   0    1.30    2.20
   5  -2   0   -0.90    1.30
   5  -2   0   -1.40    1.50
   5  -2   0   -0.20    0.90
   5  -2   0    0.70    2.00
  -5   2   0   -0.80    1.50
  -5   2   0    1.80    3.10
  -5   2   0    0.50    2.50
   4  -2   0  225.58    7.30
   4  -2   0  227.98    6.60
   4  -2   0  225.48    7.20
   4  -2   0  219.88    7.40
   4  -2   0  218.88    6.50
  -4   2   0  227.18    6.30
  -4   2   0  243.58    8.40
  -4   2   0  226.88    9.40
  -4   2   0  228.98    6.90
  -4   2   0  229.08    6.80
  -4   2   0  228.88    7.10
   3  -2   0    9.10    1.00
   3  -2   0    7.60    1.80
   3  -2   0    9.70    1.80
   3  -2   0    6.60    1.90
   3  -2   0    9.30    0.90
   3  -2   0   10.60    1.90
   3  -2   0    7.90    1.00
   3  -2   0   10.30    1.90
  -3   2   0    7.60    2.40
  -3   2   0    9.10    2.00
  -3   2   0    8.80    1.20
  -3   2   0    8.90    1.00
  -3   2   0    8.70    1.10
  -3   2   0    9.10    1.50
   2  -2   0   24.80    2.20
   2  -2   0   22.30    2.90
   2  -2   0   23.50    2.10
   2  -2   0   26.00    2.50
   2  -2   0   24.60    1.70
  -2   2   0   27.50    1.30
  -2   2   0   25.40    2.30
  -2   2   0   25.90    1.80
  -2   2   0   22.50    2.60
  -2   2   0   22.30    3.60
  -2   2   0   29.80    2.20
   1  -2   0   39.20    2.50
   1  -2   0   41.00    2.60
   1  -2   0   32.50    2.30
   1  -2   0   37.60    2.30
   1  -2   0   38.70    2.00
  -1   2   0   28.90    3.00
  -1   2   0   36.30    2.40
  -1   2   0   39.40    2.40
  -1   2   0   37.20    2.00
  -1   2   0   33.80    2.10
  -1   2   0   33.20    2.20
  -1   2   0   36.30    2.00
   0  -2   0  159.88    4.10
   0  -2   0  144.09    4.80
   0  -2   0  147.29    4.10
   0  -2   0  147.29    4.60
   0  -2   0  154.98    5.00
   0  -2   0  143.69    4.90
   0   2   0  143.99    4.30
   0   2   0  157.68    5.00
   0   2   0  164.68    4.50
   0   2   0  143.89    4.60
   0   2   0  151.98    4.30
   0   2   0  145.99    5.10
  -1  -2   0   16.00    1.40
  -1  -2   0   20.20    2.10
  -1  -2   0   12.30    1.50
  -1  -2   0   14.00    1.40
  -1  -2   0   16.60    2.00
  -1  -2   0   12.30    1.70
   1   2   0   16.20    2.70
   1   2   0   14.10    1.50
   1   2   0   21.80    2.30
   1   2   0   18.70    2.70
   1   2   0   17.00    1.50
   1   2   0   16.80    1.40
  -2  -2   0  244.28    7.20
  -2  -2   0  260.17    8.40
  -2  -2   0  235.28    7.20
  -2  -2   0  243.58    7.20
   2   2   0  250.77    7.10
   2   2   0  242.28    6.60
   2   2   0  245.88    8.20
   2   2   0  245.18    7.40
   2   2   0  252.77    7.90
  -3  -2   0   93.99    5.50
  -3  -2   0   90.69    3.60
  -3  -2   0   83.39    3.60
  -3  -2   0   85.69    4.10
  -3  -2   0   88.29    5.70
  -3  -2   0   87.09    3.40
   3   2   0   93.79    5.10
   3   2   0   91.89    3.20
   3   2   0   80.19    2.60
   3   2   0   83.29    3.70
   3   2   0   90.39    4.60
   3   2   0   88.09    5.60
  -4  -2   0    7.80    3.30
  -4  -2   0    9.20    2.90
  -4  -2   0   14.20    2.20
  -4  -2   0   11.40    1.50
   4   2   0   10.70    1.20
   4   2   0   11.90    1.00
   4   2   0    7.40    2.20
   4   2   0   10.40    2.40
   4   2   0    9.30    1.90
  -5  -2   0   50.19    5.90
  -5  -2   0   51.99    2.60
  -5  -2   0   52.29    3.50
  -5  -2   0   46.10    6.20
   5   2   0   53.89    3.80
   5   2   0   50.29    4.60
  -6  -2   0   11.70    4.10
  -6  -2   0   15.80    5.00
  -6  -2   0   12.90    2.60
   6   2   0   19.00    3.10
   6   2   0   12.10    3.20
  -7  -2   0   -0.80    4.50
  -7  -2   0    2.40    2.60
   7   2   0    6.20    3.00
   7   2   0    6.70    2.70
  -8  -2   0   38.60    4.20
   8   2   0   30.10    3.80
  -9  -2   0   -7.50    5.30
  -9  -2   0    6.10    3.50
   9   2   0   -2.40    3.60
   9   2   0    4.80    3.50
  10  -3   0   -4.50    3.80
  10  -3   0   -2.10    3.40
 -10   3   0   -0.50    3.20
 -10   3   0   -3.60    6.10
   9  -3   0   69.09    5.90
   9  -3   0   59.39    4.30
   9  -3   0   50.69    4.90
  -9   3   0   65.79    5.10
  -9   3   0   57.69    8.30
  -9   3   0   47.10    7.60
   8  -3   0   10.50    3.40
   8  -3   0   12.20    3.40
   8  -3   0   10.30    2.00
  -8   3   0    9.20    4.50
  -8   3   0    9.60    5.10
  -8   3   0   13.00    2.90
   7  -3   0    3.30    2.80
   7  -3   0    1.40    1.60
   7  -3   0    2.80    2.80
  -7   3   0    2.30    2.20
  -7   3   0    4.50    3.60
  -7   3   0    0.70    4.30
   6  -3   0    6.80    1.40
   6  -3   0    6.40    1.30
   6  -3   0    8.60    2.70
   6  -3   0    9.00    2.60
  -6   3   0    8.10    3.20
  -6   3   0    4.60    3.70
  -6   3   0    5.10    1.90
   5  -3   0   39.70    2.00
   5  -3   0   38.60    1.90
   5  -3   0   44.00    3.60
   5  -3   0   41.20    3.80
   5  -3   0   40.80    3.70
  -5   3   0   33.90    4.50
  -5   3   0   44.00    2.80
  -5   3   0   40.60    2.20
  -5   3   0   47.70    4.50
  -5   3   0   42.90    2.00
   4  -3   0  404.86   12.00
   4  -3   0  417.36   12.00
   4  -3   0  398.76   11.10
   4  -3   0  381.46   10.60
  -4   3   0  405.06   11.10
  -4   3   0  409.36   12.60
  -4   3   0  389.86   11.10
  -4   3   0  406.26   11.20
  -4   3   0  417.06   14.00
   3  -3   0  103.59    4.40
   3  -3   0   98.59    3.50
   3  -3   0   97.09    4.20
  -3   3   0  101.09    3.90
  -3   3   0   96.69    4.00
  -3   3   0  102.39    4.00
  -3   3   0   96.79    3.10
  -3   3   0   95.99    5.50
  -3   3   0   99.79    3.50
  -3   3   0   93.79    4.60
  -3   3   0  101.49    4.30
  -3   3   0   96.69    3.10
   2  -3   0   15.30    1.80
   2  -3   0   19.30    2.30
   2  -3   0   16.00    1.60
   2  -3   0   23.10    2.30
  -2   3   0   14.70    1.50
  -2   3   0   18.00    1.90
  -2   3   0   19.20    1.90
  -2   3   0   17.00    1.90
  -2   3   0   12.50    1.60
  -2   3   0   13.60    1.80
  -2   3   0   13.70    2.30
  -2   3   0   16.20    0.70
   1  -3   0   68.89    3.10
   1  -3   0   68.29    3.30
   1  -3   0   73.99    3.40
   1  -3   0   68.09    3.10
  -1   3   0   65.19    3.40
  -1   3   0   70.29    3.20
  -1   3   0   70.29    2.90
  -1   3   0   72.59    3.20
  -1   3   0   67.39    2.90
  -1   3   0   71.99    3.30
  -1   3   0   72.79    3.00
   0  -3   0   82.99    3.20
   0  -3   0   81.39    2.30
   0  -3   0   86.19    3.40
   0  -3   0   81.89    3.80
   0  -3   0   82.79    3.50
   0  -3   0   85.69    2.30
   0   3   0   85.89    3.00
   0   3   0   82.89    2.70
   0   3   0   83.69    3.70
   0   3   0   83.49    3.80
   0   3   0   80.89    2.80
   0   3   0   84.19    3.10
  -1  -3   0  201.78    5.90
  -1  -3   0  203.68    6.80
  -1  -3   0  206.48    6.30
  -1  -3   0  202.18    6.10
  -1  -3   0  200.08    5.90
   1   3   0  196.88    6.80
   1   3   0  196.18    6.00
   1   3   0  197.08    6.20
   1   3   0  199.38    5.90
   1   3   0  205.98    6.80
  -2  -3   0   11.10    1.60
  -2  -3   0   13.60    1.80
  -2  -3   0   12.70    2.30
  -2  -3   0   16.50    2.20
  -2  -3   0   10.60    2.10
   2   3   0   13.40    1.70
   2   3   0   14.80    1.70
   2   3   0   15.40    2.40
   2   3   0   10.20    2.10
   2   3   0   11.60    2.90
  -3  -3   0   88.59    5.50
  -3  -3   0   88.59    3.90
  -3  -3   0   84.19    3.70
  -3  -3   0   85.19    3.60
   3   3   0   91.99    3.50
   3   3   0   87.29    4.70
   3   3   0   89.99    4.00
   3   3   0   89.89    5.00
  -4  -3   0   36.80    5.20
  -4  -3   0   40.70    2.80
  -4  -3   0   35.70    2.90
   4   3   0   34.50    4.00
   4   3   0   33.10    2.40
   4   3   0   30.00    2.90
  -5  -3   0    4.00    3.20
  -5  -3   0    8.90    2.30
  -5  -3   0    7.40    1.80
   5   3   0    8.00    2.50
   5   3   0   10.30    3.20
   5   3   0    3.30    1.40
  -6  -3   0    7.40    2.90
  -6  -3   0   -0.30    4.20
   6   3   0    7.40    3.50
   6   3   0   11.10    3.00
  -7  -3   0   -6.20    4.40
  -7  -3   0    2.30    2.90
   7   3   0    5.50    3.40
   7   3   0    7.60    3.20
   7   3   0    4.50    3.20
  -8  -3   0   -8.90    5.00
  -8  -3   0   -0.50    3.10
   8   3   0    5.60    3.50
  -9  -3   0   11.10    3.50
  -9  -3   0   -7.50    5.90
   9   3   0   12.50    3.70
  10  -4   0   11.20    3.80
  10  -4   0    7.60    4.40
 -10   4   0    9.60    3.30
 -10   4   0   -4.10    6.60
   9  -4   0  120.09    6.80
   9  -4   0  117.19    7.70
  -9   4   0   94.19   10.80
  -9   4   0  111.49   11.50
  -9   4   0  117.29    6.00
   8  -4   0    5.60    3.70
   8  -4   0    2.00    3.00
  -8   4   0   -1.40    5.00
  -8   4   0   -2.20    2.30
  -8   4   0   -7.10    3.60
   7  -4   0    2.90    2.70
   7  -4   0    7.90    3.10
  -7   4   0    6.00    3.60
  -7   4   0    4.60    4.30
  -7   4   0    3.90    2.10
   6  -4   0   18.20    3.10
   6  -4   0   20.40    3.40
  -6   4   0   20.20    2.20
  -6   4   0   13.00    4.30
  -6   4   0   14.60    1.80
  -6   4   0   18.70    3.50
  -6   4   0   18.30    2.10
   5  -4   0    3.10    2.40
   5  -4   0    0.10    2.20
  -5   4   0    1.90    3.30
  -5   4   0    2.40    1.30
  -5   4   0    0.00    1.30
  -5   4   0   -1.40    2.20
  -5   4   0    2.60    1.70
  -5   4   0    0.80    1.30
   4  -4   0  304.37   10.00
   4  -4   0  330.77    9.40
   4  -4   0  322.67   10.20
  -4   4   0  326.27    9.00
  -4   4   0  319.67   12.10
  -4   4   0  317.97    8.90
  -4   4   0  325.57    9.40
  -4   4   0  318.87    9.70
  -4   4   0  324.47   10.70
   3  -4   0   77.39    3.40
   3  -4   0   75.39    3.90
   3  -4   0   74.49    3.90
  -3   4   0   76.09    4.40
  -3   4   0   74.79    5.20
  -3   4   0   79.69    3.60
  -3   4   0   74.49    2.40
  -3   4   0   78.29    3.30
  -3   4   0   76.99    2.50
   2  -4   0    5.20    2.00
   2  -4   0    2.70    1.90
   2  -4   0    1.90    1.60
   2  -4   0    2.70    1.70
  -2   4   0    2.60    1.40
  -2   4   0    0.80    1.90
  -2   4   0    5.90    1.70
  -2   4   0    3.80    1.40
  -2   4   0    2.10    1.40
  -2   4   0    1.30    1.70
   1  -4   0  193.48    6.50
   1  -4   0  192.18    6.10
   1  -4   0  186.98    6.30
   1  -4   0  196.78    6.60
  -1   4   0  189.58    5.20
  -1   4   0  189.58    6.00
  -1   4   0  189.28    6.20
  -1   4   0  176.78    6.20
  -1   4   0  191.58    5.90
  -1   4   0  190.38    6.40
  -1   4   0  185.38    6.70
   0  -4   0  686.03   18.30
   0  -4   0  671.73   18.80
   0  -4   0  686.63   18.50
   0  -4   0  671.53   18.80
   0   4   0  674.03   18.30
   0   4   0  697.73   17.90
   0   4   0  675.63   18.80
   0   4   0  670.43   18.10
   0   4   0  566.44   18.90
   0   4   0  686.53   19.00
  -1  -4   0  157.58    5.40
  -1  -4   0  165.08    4.90
  -1  -4   0  168.88    5.00
  -1  -4   0  157.88    6.00
  -1  -4   0  166.58    6.30
  -1  -4   0  164.68    5.80
   1   4   0  162.68    5.30
   1   4   0  162.38    4.90
   1   4   0  170.28    6.30
   1   4   0  166.88    6.30
  -2  -4   0    3.50    2.20
  -2  -4   0    4.90    1.40
  -2  -4   0    2.60    1.80
  -2  -4   0    3.80    1.50
  -2  -4   0   -0.60    1.00
   2   4   0    1.20    1.80
   2   4   0    3.20    0.80
   2   4   0    3.90    1.50
   2   4   0    5.20    2.20
  -3  -4   0   16.60    2.00
  -3  -4   0   21.30    2.40
  -3  -4   0   16.80    2.90
  -3  -4   0   18.00    3.00
   3   4   0   23.80    3.10
   3   4   0   20.00    2.40
   3   4   0   15.10    2.60
  -4  -4   0   68.79    6.10
  -4  -4   0   70.69    5.30
  -4  -4   0   73.89    4.10
  -4  -4   0   73.29    3.90
   4   4   0   71.89    5.30
   4   4   0   82.89    4.40
  -5  -4   0   24.40    4.40
  -5  -4   0   26.40    2.90
  -5  -4   0   28.10    2.70
   5   4   0   30.90    3.20
   5   4   0   28.70    4.00
  -6  -4   0  114.79    9.20
  -6  -4   0  111.89    5.50
   6   4   0  118.89    6.30
   6   4   0  104.69    6.60
  -7  -4   0    8.90    3.00
  -7  -4   0    5.30    4.70
   7   4   0   14.10    3.70
   7   4   0   12.90    4.00
  -8  -4   0    1.70    3.30
  -8  -4   0   -6.50    5.00
   8   4   0    4.00    3.70
  10  -5   0    8.70    3.80
 -10   5   0   -5.30    7.50
   9  -5   0   32.60    5.00
   9  -5   0   32.10    4.30
  -9   5   0   34.20    4.30
  -9   5   0   28.40    6.90
   8  -5   0    7.40    3.50
   8  -5   0    2.70    3.30
  -8   5   0    1.30    4.80
  -8   5   0   -0.30    3.80
  -8   5   0    6.10    2.30
   7  -5   0   -0.90    2.90
   7  -5   0    3.00    3.00
  -7   5   0   -1.70    1.90
  -7   5   0   -1.50    4.50
  -7   5   0   -1.70    3.10
   6  -5   0   65.29    5.00
   6  -5   0   70.69    5.10
  -6   5   0   67.69    3.50
  -6   5   0   77.99    4.70
  -6   5   0   73.19    5.70
  -6   5   0   72.49    8.40
   5  -5   0    9.20    2.80
   5  -5   0    8.80    1.80
   5  -5   0    8.40    3.10
  -5   5   0    8.30    1.30
  -5   5   0    9.00    1.50
  -5   5   0    4.50    3.30
  -5   5   0    5.90    2.70
   4  -5   0   38.70    3.60
   4  -5   0   38.50    3.70
   4  -5   0   43.30    3.10
  -4   5   0   41.50    2.00
  -4   5   0   40.80    5.40
  -4   5   0   39.20    4.10
  -4   5   0   37.90    1.90
   3  -5   0    1.00    2.10
   3  -5   0    1.20    1.70
   3  -5   0    3.00    2.20
  -3   5   0    0.50    2.20
  -3   5   0    3.40    2.10
  -3   5   0    1.40    0.60
  -3   5   0    4.00    0.70
   2  -5   0    4.40    1.90
   2  -5   0    5.20    1.80
   2  -5   0    3.90    2.20
  -2   5   0    5.40    1.80
  -2   5   0    4.60    0.60
  -2   5   0    1.80    2.20
  -2   5   0    4.90    0.60
  -2   5   0    5.70    2.10
   1  -5   0  143.89    5.70
   1  -5   0  148.99    5.30
   1  -5   0  141.79    5.40
  -1   5   0  149.29    5.20
  -1   5   0  139.09    4.20
  -1   5   0  142.99    4.90
  -1   5   0  143.19    4.30
  -1   5   0  143.69    6.00
   0  -5   0    1.10    1.50
   0  -5   0   -1.00    1.80
   0  -5   0    0.00    1.80
   0   5   0    0.40    1.10
   0   5   0   -1.90    1.30
   0   5   0    1.60    2.10
   0   5   0    1.70    1.20
  -1  -5   0  193.88    6.60
  -1  -5   0  184.28    5.40
  -1  -5   0  169.08    7.00
  -1  -5   0  186.38    5.40
  -1  -5   0  191.68    6.20
   1   5   0  182.98    5.90
   1   5   0  185.48    5.60
   1   5   0  195.08    7.20
   1   5   0  173.28    7.00
  -2  -5   0    9.70    1.60
  -2  -5   0   10.00    2.80
  -2  -5   0   10.50    1.90
  -2  -5   0    8.70    2.30
   2   5   0    8.10    2.70
   2   5   0    8.30    1.00
   2   5   0    4.20    2.10
   2   5   0    7.60    1.90
  -3  -5   0   34.10    3.20
  -3  -5   0   30.20    2.90
  -3  -5   0   35.90    4.00
  -3  -5   0   33.20    3.00
   3   5   0   23.70    3.20
   3   5   0   43.90    4.60
   3   5   0   34.20    3.00
  -4  -5   0    5.90    3.10
  -4  -5   0    9.70    2.50
  -4  -5   0    4.20    2.20
  -4  -5   0    7.90    3.40
   4   5   0    7.10    3.30
   4   5   0    6.10    2.30
  -5  -5   0  149.19    6.30
  -5  -5   0  156.38    6.40
  -5  -5   0  136.89    8.00
  -5  -5   0  149.99    8.80
   5   5   0  152.98    6.80
   5   5   0  148.69    7.90
  -6  -5   0    1.40    2.80
  -6  -5   0   -2.80    3.80
  -6  -5   0    0.10    3.80
   6   5   0    2.50    2.90
   6   5   0    1.30    3.30
  -7  -5   0   26.70    5.60
  -7  -5   0   40.60    4.40
  -7  -5   0   23.30    5.10
   7   5   0   36.60    4.30
   7   5   0   34.80    4.90
  -8  -5   0   -6.30    4.10
  -8  -5   0   -4.10    3.30
   8   5   0    0.90    4.10
   8   5   0    5.00    3.90
   9  -6   0   38.80    5.50
   9  -6   0   29.20    4.50
  -9   6   0   28.60    6.90
   8  -6   0   58.59    5.70
   8  -6   0   55.39    5.50
  -8   6   0   38.60    7.20
   7  -6   0    1.70    3.60
   7  -6   0    1.30    3.20
  -7   6   0   -0.80    3.10
  -7   6   0   -0.60    4.50
   6  -6   0   39.70    4.50
   6  -6   0   34.50    4.10
  -6   6   0   32.00    2.60
  -6   6   0   27.90    4.00
  -6   6   0   28.30    5.30
   5  -6   0    8.20    2.10
   5  -6   0   11.00    3.20
   5  -6   0    6.00    3.20
  -5   6   0    8.70    1.40
  -5   6   0    2.90    2.80
  -5   6   0    7.20    3.90
   4  -6   0   65.99    4.00
   4  -6   0   69.09    4.80
   4  -6   0   59.89    5.00
  -4   6   0   63.29    2.40
  -4   6   0   63.89    2.40
  -4   6   0   67.49    5.00
  -4   6   0   66.09    6.20
   3  -6   0    1.30    2.70
   3  -6   0    2.10    1.90
   3  -6   0    2.00    2.20
  -3   6   0    1.20    2.40
  -3   6   0   -3.20    2.30
  -3   6   0    2.30    0.70
  -3   6   0    2.70    0.70
   2  -6   0   16.30    2.60
   2  -6   0   24.30    2.80
   2  -6   0   21.20    3.10
  -2   6   0   20.50    3.00
  -2   6   0   19.10    2.90
  -2   6   0   20.90    1.40
  -2   6   0   19.30    1.30
   1  -6   0   54.79    4.30
   1  -6   0   61.49    4.20
   1  -6   0   60.79    3.70
  -1   6   0   63.69    2.60
  -1   6   0   57.89    2.40
  -1   6   0   56.49    4.10
   0  -6   0   35.60    3.30
   0  -6   0   24.10    3.00
   0  -6   0   29.20    2.90
   0   6   0   29.20    2.30
   0   6   0   27.20    3.50
   0   6   0   28.00    2.30
   0   6   0   32.70    2.40
   0   6   0   29.50    3.40
  -1  -6   0   65.19    1.90
  -1  -6   0   59.49    4.00
  -1  -6   0   62.89    4.90
  -1  -6   0   61.89    3.60
  -1  -6   0   62.59    1.90
   1   6   0   70.09    2.90
   1   6   0   63.79    4.80
   1   6   0   65.69    3.30
   1   6   0   57.99    4.60
  -2  -6   0   15.00    2.70
  -2  -6   0   10.90    1.40
  -2  -6   0   14.50    3.40
  -2  -6   0   14.20    1.70
  -2  -6   0   14.30    2.10
   2   6   0    8.00    2.50
   2   6   0   16.30    1.40
   2   6   0   15.00    3.20
   2   6   0   13.80    2.30
  -3  -6   0    0.50    1.80
  -3  -6   0    3.20    2.70
  -3  -6   0   -2.80    2.80
  -3  -6   0    3.40    2.00
   3   6   0    6.00    3.20
   3   6   0    5.60    2.40
  -4  -6   0   49.20    4.10
  -4  -6   0   38.40    3.50
  -4  -6   0   33.80    4.40
  -4  -6   0   39.90    3.90
   4   6   0   41.90    3.80
   4   6   0   43.20    4.70
  -5  -6   0    9.90    4.10
  -5  -6   0   12.80    3.00
  -5  -6   0    2.20    2.70
  -5  -6   0    8.60    2.70
   5   6   0    5.70    3.00
   5   6   0    8.30    3.80
  -6  -6   0    2.90    2.90
  -6  -6   0    5.30    4.10
   6   6   0    3.80    3.90
   6   6   0    2.60    3.00
  -7  -6   0    0.20    3.20
  -7  -6   0    2.40    4.20
   7   6   0    2.70    4.10
   7   6   0    5.50    3.70
   9  -7   0   41.10    5.00
  -9   7   0   28.90    7.50
   8  -7   0    5.20    4.30
   8  -7   0    7.60    3.70
  -8   7   0    1.40    5.00
   7  -7   0    4.40    3.20
   7  -7   0    8.70    3.70
  -7   7   0    3.20    5.00
   6  -7   0   25.20    4.00
   6  -7   0   25.40    4.30
  -6   7   0   22.70    5.20
  -6   7   0   15.20    3.70
   5  -7   0   68.49    5.50
   5  -7   0   69.29    5.50
   5  -7   0   71.99    4.60
  -5   7   0   75.99    6.00
  -5   7   0   77.49    7.70
   4  -7   0  103.09    5.00
   4  -7   0   95.99    5.90
  -4   7   0   95.69    6.30
  -4   7   0  106.09    6.50
  -4   7   0   97.49    7.50
   3  -7   0  210.78    8.20
   3  -7   0  218.48    8.70
   3  -7   0  214.88    7.80
  -3   7   0  225.68    9.90
  -3   7   0  212.88    8.90
  -3   7   0  203.58    6.20
   2  -7   0   -1.10    2.40
   2  -7   0    0.20    2.30
  -2   7   0   -1.20    2.50
  -2   7   0    0.60    1.00
  -2   7   0    1.10    2.40
   1  -7   0  197.08    7.70
   1  -7   0  194.38    7.90
   1  -7   0  193.08    7.10
  -1   7   0  185.48    6.10
  -1   7   0  204.88    8.30
  -1   7   0  199.48    6.10
   0  -7   0   52.49    4.20
   0  -7   0   47.50    4.70
   0  -7   0   51.09    3.70
   0   7   0   60.09    3.20
   0   7   0   55.49    5.00
  -1  -7   0    6.80    3.10
  -1  -7   0    7.30    2.90
  -1  -7   0    7.60    2.10
   1   7   0    5.80    3.10
   1   7   0    8.80    2.00
  -2  -7   0   24.00    2.70
  -2  -7   0   26.70    2.00
  -2  -7   0   25.30    4.20
  -2  -7   0   29.00    3.70
   2   7   0   32.40    3.00
   2   7   0   28.10    4.10
  -3  -7   0   22.50    3.30
  -3  -7   0   18.30    3.80
  -3  -7   0   18.30    2.50
  -3  -7   0   14.90    2.10
   3   7   0   23.60    4.20
   3   7   0   23.30    3.10
  -4  -7   0    0.70    3.90
  -4  -7   0    3.70    3.00
  -4  -7   0    2.70    2.10
   4   7   0    2.00    3.50
   4   7   0    3.70    2.50
  -5  -7   0    0.50    2.50
  -5  -7   0    2.00    3.90
  -5  -7   0   -3.10    2.90
   5   7   0    4.70    3.20
   5   7   0   -1.50    3.80
  -6  -7   0    6.40    4.80
  -6  -7   0    8.40    3.10
   6   7   0    9.00    4.00
   6   7   0   13.50    3.70
   8  -8   0    0.70    4.80
   8  -8   0    6.60    3.90
  -8   8   0    0.60    5.60
   7  -8   0    3.70    3.60
   7  -8   0   -3.20    3.90
  -7   8   0    3.20    5.10
   6  -8   0    8.00    3.90
  -6   8   0   12.10    3.50
  -6   8   0    7.10    4.30
   5  -8   0   -1.20    2.50
   5  -8   0    2.50    3.40
  -5   8   0    1.30    3.00
  -5   8   0    3.20    3.10
  -5   8   0    2.30    3.70
   4  -8   0   96.69    5.50
   4  -8   0   91.49    6.90
  -4   8   0   90.29    7.70
  -4   8   0   91.99    6.50
  -4   8   0   95.49    6.50
   3  -8   0    4.20    2.90
   3  -8   0    1.70    2.90
  -3   8   0    5.90    3.10
  -3   8   0    3.10    3.20
   2  -8   0    4.80    3.00
   2  -8   0    2.40    3.00
  -2   8   0    1.90    3.10
  -2   8   0    5.00    2.70
   1  -8   0    3.10    3.10
   1  -8   0   -0.90    2.60
  -1   8   0    1.40    2.90
  -1   8   0    7.50    2.40
   0  -8   0   19.10    2.70
   0  -8   0   12.80    3.20
   0  -8   0   16.10    3.40
   0   8   0   16.60    3.60
   0   8   0   19.40    2.30
  -1  -8   0   10.40    2.30
  -1  -8   0   10.60    3.50
  -1  -8   0   12.70    3.80
   1   8   0    7.10    3.60
   1   8   0   11.20    2.40
  -2  -8   0   -4.30    3.10
  -2  -8   0   -0.10    3.50
   2   8   0   -1.00    3.40
   2   8   0    1.40    2.30
  -3  -8   0    2.80    3.60
  -3  -8   0    7.50    3.40
   3   8   0   -3.00    2.40
   3   8   0    1.10    3.70
  -4  -8   0    8.50    4.60
  -4  -8   0   10.80    3.80
   4   8   0   11.90    3.10
   4   8   0   10.50    4.20
  -5  -8   0    0.60    3.50
  -5  -8   0    5.30    4.50
   5   8   0    0.60    4.30
   5   8   0    8.50    3.50
   7  -9   0    6.30    4.20
  -7   9   0   -1.30    4.90
   6  -9   0    0.70    4.10
  -6   9   0    3.10    4.30
  -6   9   0    3.20    3.40
   5  -9   0   10.00    3.20
   5  -9   0   11.60    4.40
  -5   9   0    5.80    4.00
  -5   9   0    8.60    3.70
   4  -9   0   -1.00    3.00
  -4   9   0   -2.90    4.70
  -4   9   0    1.70    3.30
  -4   9   0    8.90    3.30
   3  -9   0    7.80    3.30
   3  -9   0    9.30    3.20
  -3   9   0   12.30    3.50
   2  -9   0   16.50    3.80
   2  -9   0   10.50    3.50
  -2   9   0   11.70    3.70
   1  -9   0   -0.10    3.20
   1  -9   0    3.40    3.10
  -1   9   0    2.90    3.40
   0  -9   0    5.30    3.30
   0  -9   0   -2.70    3.00
   0   9   0   -2.50    3.10
  -1  -9   0   83.19    7.00
  -1  -9   0   90.99    6.40
   1   9   0   83.69    7.00
  -2  -9   0   18.50    4.30
  -2  -9   0   25.10    4.20
   2   9   0   26.60    4.80
  -3  -9   0    8.60    4.30
  -3  -9   0   -1.30    3.70
   3   9   0   -6.50    3.90
   3   9   0    2.20    3.10
  -5  10   0   19.80    4.50
   4 -10   0    3.40    3.10
  -4  10   0    0.40    3.70
   3 -10   0    1.60    3.40
   3 -10   0   -2.40    3.30
  -3  10   0    2.80    3.80
   2 -10   0    2.90    3.60
   2 -10   0   -1.50    3.20
  -2  10   0    2.40    3.60
   1 -10   0    5.40    3.80
   1 -10   0    1.60    3.40
  -1  10   0   -0.40    3.90
   0 -10   0    5.10    3.80
   0 -10   0    6.30    3.50
   0  10   0   -5.00    3.60
  -1 -10   0    3.50    3.80
  -1 -10   0    3.10    3.80
   1  10   0   -4.20    3.70
   2  10  -1   14.20    4.40
  -2 -10   1   16.80    4.50
   1  10  -1   -1.20    3.60
  -1 -10   1    8.60    4.30
  -1 -10   1    4.30    3.70
   0  10  -1   -4.30    3.40
   0 -10   1    1.80    4.00
   0 -10   1    2.30    3.20
  -1  10  -1    4.00    3.70
   1 -10   1    8.10    3.80
   1 -10   1   12.10    3.70
  -2  10  -1   -2.70    3.30
   2 -10   1   -1.80    3.20
   2 -10   1    3.30    3.70
  -3  10  -1    3.20    3.30
  -3  10  -1   12.90    3.90
  -3  10  -1   16.20    5.40
   3 -10   1    5.80    3.70
  -4  10  -1    6.20    3.60
  -4  10  -1    8.70    4.40
  -5  10  -1   11.40    4.70
  -5  10  -1    5.40    3.50
   4   9  -1    4.60    3.10
   4   9  -1   -2.40    3.70
  -4  -9   1   -0.90    4.50
   3   9  -1    4.20    3.70
   3   9  -1    8.10    2.90
  -3  -9   1    5.10    4.30
  -3  -9   1    7.40    3.40
   2   9  -1    6.10    3.70
  -2  -9   1    8.20    3.50
  -2  -9   1   13.20    4.30
   1   9  -1    6.50    3.40
  -1  -9   1    2.90    3.10
  -1  -9   1    6.10    2.60
  -1  -9   1    7.80    3.90
   0   9  -1   -3.50    3.00
   0  -9   1    2.80    3.40
   0  -9   1   -1.00    3.10
   0  -9   1    2.10    2.50
  -1   9  -1   18.20    3.90
   1  -9   1   24.90    3.40
   1  -9   1   25.10    4.20
   1  -9   1   19.20    3.50
  -2   9  -1   17.60    3.60
  -2   9  -1   10.80    3.30
   2  -9   1   14.40    3.70
   2  -9   1   14.60    3.50
  -3   9  -1    8.20    3.40
  -3   9  -1    7.40    3.30
   3  -9   1    3.70    3.10
   3  -9   1    4.70    3.40
  -4   9  -1    2.10    3.20
  -4   9  -1    5.00    3.90
  -4   9  -1    7.60    3.50
  -4   9  -1    0.10    3.40
  -5   9  -1    5.20    3.90
  -5   9  -1    3.00    2.90
  -5   9  -1    0.70    3.80
  -6   9  -1    6.10    3.30
  -6   9  -1    5.20    4.80
   6  -9   1   -1.10    4.00
  -7   9  -1   16.80    6.10
   7  -9   1   20.80    4.50
   7  -9   1   13.80    4.60
   5   8  -1   -0.50    3.90
   5   8  -1    1.30    3.20
   5   8  -1   10.40    5.10
  -5  -8   1    4.10    4.60
   4   8  -1    9.20    2.90
   4   8  -1   10.50    4.00
  -4  -8   1   11.80    4.40
   3   8  -1   -0.10    3.30
   3   8  -1    3.50    2.60
  -3  -8   1    0.20    3.20
  -3  -8   1   -1.90    3.70
  -3  -8   1    1.10    2.30
   2   8  -1    0.30    2.10
   2   8  -1    1.60    3.20
  -2  -8   1    2.80    2.30
  -2  -8   1    0.30    3.30
  -2  -8   1   -0.20    3.10
   1   8  -1    2.60    1.90
   1   8  -1   -1.20    2.90
  -1  -8   1    2.00    2.30
  -1  -8   1    1.70    3.00
  -1  -8   1    3.30    3.30
   0   8  -1   46.40    3.10
   0   8  -1   45.40    4.80
   0  -8   1   48.30    4.30
   0  -8   1   55.09    4.30
   0  -8   1   37.60    4.20
  -1   8  -1    5.30    3.10
   1  -8   1   11.80    3.50
   1  -8   1   10.10    2.70
   1  -8   1    9.60    3.20
  -2   8  -1   45.10    5.70
  -2   8  -1   28.20    4.00
   2  -8   1   30.00    3.90
   2  -8   1   31.50    3.50
  -3   8  -1    3.30    2.70
  -3   8  -1    3.50    3.10
   3  -8   1    0.90    3.00
   3  -8   1    3.90    2.80
  -4   8  -1   12.40    3.90
  -4   8  -1   19.70    4.50
  -4   8  -1   16.60    3.70
  -4   8  -1   12.60    3.40
   4  -8   1   17.80    4.10
  -5   8  -1    9.80    3.70
  -5   8  -1    0.50    3.30
  -5   8  -1    0.80    3.10
  -5   8  -1    8.00    4.20
   5  -8   1    1.60    3.20
  -6   8  -1    0.70    4.40
  -6   8  -1   -5.20    3.30
   6  -8   1    5.20    3.50
   6  -8   1    1.10    3.40
  -7   8  -1   -0.20    4.80
   7  -8   1    1.10    3.90
   7  -8   1    2.40    3.40
  -8   8  -1    1.50    5.60
   8  -8   1    7.10    3.60
   8  -8   1    6.40    4.40
   6   7  -1   23.20    4.10
   6   7  -1   16.90    4.40
  -6  -7   1   14.70    3.20
  -6  -7   1   16.30    4.90
   5   7  -1   17.10    3.30
   5   7  -1   19.30    4.10
  -5  -7   1   19.70    4.70
  -5  -7   1   19.80    2.90
  -5  -7   1   16.90    3.30
   4   7  -1   29.20    3.40
   4   7  -1   20.90    3.90
  -4  -7   1   21.60    3.40
  -4  -7   1   22.50    3.10
  -4  -7   1   15.70    3.80
  -4  -7   1   21.20    2.50
   3   7  -1   62.59    4.30
   3   7  -1   68.59    5.60
  -3  -7   1   60.89    4.40
  -3  -7   1   60.49    3.30
  -3  -7   1   65.29    5.10
  -3  -7   1   69.09    5.60
   2   7  -1   -0.50    1.90
   2   7  -1   -0.10    2.70
  -2  -7   1   -0.40    2.50
  -2  -7   1    0.20    0.90
  -2  -7   1    1.70    3.20
  -2  -7   1    2.00    2.10
   1   7  -1   94.39    4.20
   1   7  -1   99.09    5.60
   1   7  -1   82.19    4.80
  -1  -7   1   94.69    5.40
  -1  -7   1   94.79    6.00
  -1  -7   1   95.19    4.80
   0   7  -1  253.37    9.50
   0   7  -1  268.17    7.90
   0  -7   1  261.57    8.90
   0  -7   1  261.87    9.70
   0  -7   1  264.77    9.10
  -1   7  -1   53.79    4.60
  -1   7  -1   59.79    2.60
   1  -7   1   68.29    4.60
   1  -7   1   60.49    4.30
   1  -7   1   60.59    4.90
  -2   7  -1   72.59    5.10
  -2   7  -1   69.59    2.50
  -2   7  -1   87.89    6.40
   2  -7   1   67.49    5.00
   2  -7   1   81.49    4.60
  -3   7  -1   22.00    3.40
  -3   7  -1   21.30    3.70
  -3   7  -1   20.60    3.80
   3  -7   1   32.30    3.30
   3  -7   1   25.70    3.80
  -4   7  -1   35.40    5.00
  -4   7  -1   39.90    5.70
   4  -7   1   39.80    4.10
   4  -7   1   42.00    3.90
   4  -7   1   34.50    3.90
  -5   7  -1   47.70    6.00
  -5   7  -1   61.69    6.10
  -5   7  -1   47.30    6.80
   5  -7   1   52.49    4.80
   5  -7   1   49.20    5.20
  -6   7  -1   71.09    6.80
  -6   7  -1   87.79    9.30
  -6   7  -1  109.09   10.00
   6  -7   1   79.99    6.40
   6  -7   1   79.99    5.80
  -7   7  -1    2.30    5.00
  -7   7  -1    0.20    3.60
   7  -7   1    0.60    3.00
   7  -7   1   -0.70    3.80
  -8   7  -1    6.20    5.70
   8  -7   1   13.00    3.60
   8  -7   1    9.80    4.00
  -9   7  -1   -1.70    6.20
   9  -7   1    2.50    3.40
   7   6  -1   13.10    4.70
   7   6  -1    6.70    3.40
   7   6  -1   11.10    4.30
  -7  -6   1    6.30    4.50
  -7  -6   1    3.70    3.10
  -7  -6   1    1.50    4.30
   6   6  -1   -1.20    3.40
   6   6  -1    9.60    4.50
   6   6  -1    1.80    3.20
  -6  -6   1    0.40    2.80
  -6  -6   1   -3.00    3.90
   5   6  -1  101.39    6.80
   5   6  -1  110.19    5.90
  -5  -6   1   99.99    5.20
  -5  -6   1  103.89    6.00
  -5  -6   1   98.39    7.20
   4   6  -1    6.80    2.60
   4   6  -1   12.10    3.50
  -4  -6   1    7.40    2.30
  -4  -6   1   12.70    2.90
  -4  -6   1    7.90    2.70
  -4  -6   1    4.20    3.20
   3   6  -1   37.50    3.20
   3   6  -1   35.90    4.00
  -3  -6   1   35.10    3.50
  -3  -6   1   32.10    3.00
  -3  -6   1   26.70    3.60
  -3  -6   1   31.90    2.50
  -3  -6   1   30.00    2.90
   2   6  -1    1.20    2.50
   2   6  -1    0.70    0.90
   2   6  -1   -2.60    2.50
   2   6  -1   -0.30    1.70
  -2  -6   1   -1.20    2.20
  -2  -6   1   -0.40    1.90
  -2  -6   1    0.20    1.20
  -2  -6   1   -0.50    1.10
  -2  -6   1   -1.00    2.50
   1   6  -1    1.60    2.20
   1   6  -1    5.60    2.30
   1   6  -1    4.30    1.20
   1   6  -1    5.50    1.60
  -1  -6   1    8.00    2.60
  -1  -6   1    6.60    2.00
  -1  -6   1    5.90    2.30
   0   6  -1   47.00    2.50
   0   6  -1   42.50    3.80
   0   6  -1   47.20    2.60
   0   6  -1   46.50    2.30
   0  -6   1   47.70    4.20
   0  -6   1   47.20    3.50
   0  -6   1   48.30    3.50
  -1   6  -1   22.50    1.50
  -1   6  -1   23.40    1.50
  -1   6  -1   27.60    3.10
   1  -6   1   28.10    2.90
   1  -6   1   27.50    3.20
   1  -6   1   22.10    2.60
  -2   6  -1    0.90    2.00
   2  -6   1    4.90    2.40
   2  -6   1    1.60    2.10
   2  -6   1    9.80    2.30
  -3   6  -1   32.30    5.00
  -3   6  -1   34.70    4.40
   3  -6   1   36.00    3.40
   3  -6   1   37.10    3.70
   3  -6   1   45.20    3.80
  -4   6  -1   23.70    1.40
  -4   6  -1   29.90    5.00
  -4   6  -1   22.70    1.40
  -4   6  -1   23.70    3.70
  -4   6  -1   21.20    3.80
   4  -6   1   23.90    3.30
   4  -6   1   25.30    3.40
   4  -6   1   20.40    2.40
  -5   6  -1    2.60    3.00
  -5   6  -1    7.30    2.90
  -5   6  -1    0.20    3.50
  -5   6  -1    5.40    1.30
   5  -6   1    6.30    2.60
   5  -6   1    4.20    3.00
  -6   6  -1   40.00    4.70
  -6   6  -1   20.90    4.90
  -6   6  -1   29.80    2.30
  -6   6  -1   25.40    4.30
   6  -6   1   35.10    4.20
   6  -6   1   34.20    3.90
  -7   6  -1   54.99    8.50
  -7   6  -1   49.50    6.70
   7  -6   1   52.19    5.30
   7  -6   1   57.19    5.10
  -8   6  -1    4.90    5.10
  -8   6  -1   -4.20    4.00
   8  -6   1    9.00    3.30
   8  -6   1    7.80    3.80
  -9   6  -1    8.30    6.00
   9  -6   1    8.00    4.00
   9  -6   1   15.60    3.60
   8   5  -1   10.20    3.70
  -8  -5   1   -1.40    4.40
  -8  -5   1   -0.40    5.30
  -8  -5   1    0.00    3.30
   7   5  -1   30.40    4.50
   7   5  -1   38.70    4.60
  -7  -5   1   27.10    5.70
  -7  -5   1   28.50    3.90
  -7  -5   1   19.90    4.50
   6   5  -1    7.20    3.30
   6   5  -1   10.90    4.30
   6   5  -1    7.90    2.90
  -6  -5   1   11.70    4.00
  -6  -5   1    4.30    4.10
  -6  -5   1   10.60    2.90
   5   5  -1   59.29    4.30
   5   5  -1   58.59    5.50
  -5  -5   1   54.09    4.20
  -5  -5   1   57.59    5.90
  -5  -5   1   54.49    7.40
   4   5  -1  114.69    5.10
   4   5  -1  115.99    6.20
  -4  -5   1  125.39    7.70
  -4  -5   1  107.59    6.40
  -4  -5   1  112.99    5.00
  -4  -5   1  106.59    5.00
   3   5  -1    3.50    2.30
   3   5  -1    2.30    1.90
  -3  -5   1    2.40    2.40
  -3  -5   1    0.80    2.00
  -3  -5   1    3.50    1.70
  -3  -5   1    2.50    2.00
  -3  -5   1    1.00    1.40
   2   5  -1  106.39    5.90
   2   5  -1  115.59    4.50
   2   5  -1  118.29    5.30
   2   5  -1  117.39    3.40
  -2  -5   1  119.09    4.70
  -2  -5   1  112.69    5.00
  -2  -5   1  116.59    4.00
  -2  -5   1  109.79    3.90
  -2  -5   1  112.09    5.50
   1   5  -1   24.20    2.00
   1   5  -1   20.40    1.80
   1   5  -1   20.20    2.50
   1   5  -1   19.50    2.60
   1   5  -1   22.40    1.70
  -1  -5   1   24.00    2.30
  -1  -5   1   21.10    1.20
  -1  -5   1   23.20    2.60
  -1  -5   1   17.70    2.50
  -1  -5   1   19.40    2.40
  -1  -5   1   21.40    1.30
   0   5  -1    4.40    1.30
   0   5  -1    4.30    1.10
   0   5  -1    4.00    1.80
   0   5  -1    4.40    1.60
   0   5  -1    6.40    1.10
   0  -5   1    4.30    2.00
   0  -5   1    6.30    2.10
   0  -5   1    4.60    1.80
  -1   5  -1    8.20    2.10
  -1   5  -1    7.20    1.50
  -1   5  -1    6.70    0.70
  -1   5  -1    6.90    0.70
  -1   5  -1    6.20    1.60
   1  -5   1    7.20    1.90
   1  -5   1    9.10    2.20
   1  -5   1    9.00    1.90
  -2   5  -1   49.30    3.70
   2  -5   1   52.09    3.40
   2  -5   1   64.69    3.70
   2  -5   1   52.79    3.70
   2  -5   1   61.69    4.00
  -3   5  -1    9.10    2.50
  -3   5  -1    9.00    2.70
   3  -5   1   13.30    2.40
   3  -5   1   13.40    2.30
   3  -5   1   12.90    2.00
  -4   5  -1   35.20    4.30
  -4   5  -1   44.10    5.70
  -4   5  -1   35.70    1.80
  -4   5  -1   46.20    4.60
   4  -5   1   38.30    3.70
   4  -5   1   36.40    3.50
  -5   5  -1  110.19    3.90
  -5   5  -1  107.39    3.90
  -5   5  -1  120.39    6.00
  -5   5  -1  107.69    7.70
  -5   5  -1  109.89    6.50
   5  -5   1  104.79    5.10
   5  -5   1  102.59    5.70
  -6   5  -1   53.49    8.10
  -6   5  -1   52.49    3.30
  -6   5  -1   57.19    4.00
  -6   5  -1   62.59    6.10
   6  -5   1   55.19    5.10
   6  -5   1   61.09    4.60
  -7   5  -1   36.40    3.20
  -7   5  -1   37.10    5.10
  -7   5  -1   36.70    6.10
   7  -5   1   43.80    4.10
   7  -5   1   32.80    4.10
  -8   5  -1    8.00    5.20
  -8   5  -1    0.20    4.20
  -8   5  -1    6.30    2.50
   8  -5   1    0.90    3.60
   8  -5   1    3.90    3.00
  -9   5  -1    5.20    2.90
  -9   5  -1   -5.30    5.40
   9  -5   1    1.60    3.60
   9  -5   1    7.10    3.30
   9   4  -1    8.60    4.10
  -9  -4   1  -10.80    5.70
  -9  -4   1   -0.30    4.50
  -9  -4   1    6.40    3.50
   8   4  -1    0.60    3.10
  -8  -4   1    1.30    3.00
  -8  -4   1   -6.10    3.90
  -8  -4   1   -5.20    5.10
   7   4  -1   27.60    4.10
   7   4  -1   38.60    4.30
  -7  -4   1   14.70    5.30
  -7  -4   1   25.50    3.50
  -7  -4   1   15.10    4.10
   6   4  -1    3.10    3.40
   6   4  -1    2.30    3.20
   6   4  -1    0.70    2.50
  -6  -4   1    0.80    2.60
  -6  -4   1   -2.80    4.10
  -6  -4   1   -1.20    2.90
   5   4  -1   28.30    3.50
   5   4  -1   30.40    3.20
  -5  -4   1   23.30    2.80
  -5  -4   1   24.30    4.40
  -5  -4   1   32.80    4.00
   4   4  -1  102.19    4.60
   4   4  -1   99.39    5.30
  -4  -4   1  105.59    7.10
  -4  -4   1  101.19    5.60
  -4  -4   1   98.89    4.40
  -4  -4   1  105.79    4.60
   3   4  -1   99.79    4.40
   3   4  -1   94.39    5.80
   3   4  -1  108.89    5.00
  -3  -4   1  103.39    5.30
  -3  -4   1  106.79    4.30
  -3  -4   1  105.19    6.20
  -3  -4   1   97.59    4.10
  -3  -4   1  104.99    4.00
   2   4  -1   -0.10    0.50
   2   4  -1    1.90    1.50
   2   4  -1    2.70    1.90
   2   4  -1   -0.80    1.30
   2   4  -1   -2.60    2.00
  -2  -4   1   -1.60    1.20
  -2  -4   1    0.50    1.60
  -2  -4   1   -1.30    1.10
  -2  -4   1    1.30    2.10
  -2  -4   1   -0.30    1.50
  -2  -4   1   -0.10    1.60
   1   4  -1   46.30    2.60
   1   4  -1   45.30    3.80
   1   4  -1   43.10    2.20
   1   4  -1   41.90    2.40
   1   4  -1   44.30    1.90
   1   4  -1   40.60    3.10
   1   4  -1   44.10    3.90
  -1  -4   1   43.30    3.20
  -1  -4   1   44.30    1.90
  -1  -4   1   42.40    2.80
  -1  -4   1   43.70    1.90
  -1  -4   1   42.40    3.10
   0   4  -1    0.90    1.90
   0   4  -1    0.70    0.30
   0   4  -1   -0.80    1.30
   0   4  -1    0.80    1.50
   0   4  -1    1.60    1.70
   0   4  -1    0.10    0.80
   0   4  -1    0.50    0.80
   0   4  -1    1.10    1.10
   0   4  -1   -1.20    1.50
   0  -4   1    1.50    1.60
   0  -4   1    3.30    1.20
   0  -4   1   -0.60    1.80
   0  -4   1   -0.40    1.50
  -1   4  -1   49.50    2.90
  -1   4  -1   53.79    2.80
  -1   4  -1   53.89    3.10
  -1   4  -1   55.69    3.00
  -1   4  -1   50.19    2.90
  -1   4  -1   50.09    2.70
  -1   4  -1   53.59    3.30
   1  -4   1   55.69    3.00
   1  -4   1   52.19    3.20
   1  -4   1   52.89    3.10
   1  -4   1   57.59    2.90
  -2   4  -1  339.57   10.20
  -2   4  -1  355.06   10.00
  -2   4  -1  346.67   10.30
  -2   4  -1  342.97   10.30
  -2   4  -1  340.67   10.00
  -2   4  -1  361.16   10.30
   2  -4   1  347.57   10.40
   2  -4   1  349.47   10.30
   2  -4   1  319.77   10.30
   2  -4   1  341.27   10.40
   2  -4   1  348.17   10.10
  -3   4  -1   24.00    1.20
  -3   4  -1   18.60    3.10
  -3   4  -1   23.80    2.30
  -3   4  -1   23.40    1.20
  -3   4  -1   22.40    2.20
  -3   4  -1   24.40    2.50
  -3   4  -1   18.90    2.70
   3  -4   1   23.20    2.40
   3  -4   1   22.80    2.30
   3  -4   1   24.50    2.00
   3  -4   1   24.20    2.50
  -4   4  -1   53.09    2.70
  -4   4  -1   54.29    4.40
  -4   4  -1   44.80    5.50
  -4   4  -1   48.90    2.20
  -4   4  -1   58.09    4.00
   4  -4   1   47.80    3.40
   4  -4   1   49.60    3.50
   4  -4   1   50.39    3.80
  -5   4  -1    7.60    2.80
  -5   4  -1    9.00    1.40
  -5   4  -1    7.50    1.60
  -5   4  -1    5.50    3.30
  -5   4  -1    8.00    1.80
   5  -4   1    3.50    2.20
   5  -4   1    6.10    2.60
   5  -4   1    6.90    2.20
  -6   4  -1   -1.10    1.60
  -6   4  -1   -0.60    3.10
  -6   4  -1    1.70    3.80
  -6   4  -1   -0.30    1.20
   6  -4   1   -0.40    2.40
   6  -4   1    1.60    2.30
   6  -4   1    0.90    2.50
  -7   4  -1   11.80    4.30
  -7   4  -1    5.40    4.80
  -7   4  -1   11.50    2.30
   7  -4   1    6.40    2.70
   7  -4   1    9.40    3.20
   7  -4   1    8.80    1.50
  -8   4  -1   35.50    3.50
  -8   4  -1   30.20    6.50
  -8   4  -1   22.50    5.20
   8  -4   1   33.60    3.70
   8  -4   1   32.30    4.30
  -9   4  -1   -3.60    4.70
  -9   4  -1    1.60    2.90
  -9   4  -1    0.50    5.20
   9  -4   1    4.30    3.10
   9  -4   1    2.40    3.60
 -10   4  -1    0.60    6.50
 -10   4  -1    7.60    3.50
  10  -4   1    5.80    4.50
   9   3  -1   29.30    4.50
  -9  -3   1   31.40    4.40
  -9  -3   1   16.00    6.40
   8   3  -1    6.80    3.10
  -8  -3   1   -3.90    5.30
  -8  -3   1    6.60    3.00
   7   3  -1    7.30    2.90
   7   3  -1    4.60    3.00
  -7  -3   1    3.40    2.70
  -7  -3   1   -0.70    4.30
   6   3  -1    8.70    3.00
   6   3  -1   11.40    3.40
   6   3  -1    6.90    1.50
   6   3  -1   11.30    3.40
  -6  -3   1    6.20    4.10
  -6  -3   1    9.30    2.50
   5   3  -1   16.80    1.70
   5   3  -1   18.10    3.20
   5   3  -1   19.50    2.60
  -5  -3   1   11.30    3.60
  -5  -3   1   17.70    2.60
   4   3  -1  221.78    7.50
   4   3  -1  224.08    8.00
   4   3  -1  230.38    7.00
  -4  -3   1  234.58    7.40
  -4  -3   1  241.98    9.70
   3   3  -1   65.99    4.50
   3   3  -1   68.99    4.00
   3   3  -1   65.49    3.00
   3   3  -1   65.99    3.30
  -3  -3   1   71.69    3.80
  -3  -3   1   65.99    3.20
  -3  -3   1   68.79    5.00
  -3  -3   1   68.59    4.10
  -3  -3   1   67.99    3.20
  -3  -3   1   67.99    3.30
   2   3  -1   28.20    2.00
   2   3  -1   29.30    3.90
   2   3  -1   20.90    2.10
   2   3  -1   21.00    1.80
   2   3  -1   32.50    2.90
  -2  -3   1   27.70    2.00
  -2  -3   1   26.80    4.00
  -2  -3   1   28.20    2.20
  -2  -3   1   22.80    2.20
  -2  -3   1   30.70    2.90
   1   3  -1   55.49    3.80
   1   3  -1   56.29    2.40
   1   3  -1   55.49    2.40
   1   3  -1   56.99    2.00
   1   3  -1   58.49    3.00
  -1  -3   1   58.49    2.90
  -1  -3   1   55.79    2.20
  -1  -3   1   59.79    2.90
  -1  -3   1   56.49    2.30
  -1  -3   1   49.40    3.10
  -1  -3   1   61.49    2.90
   0   3  -1   71.79    2.30
   0   3  -1   70.39    2.30
   0   3  -1   72.89    3.00
   0   3  -1   74.79    2.70
   0   3  -1   71.89    3.20
   0   3  -1   67.59    3.20
   0   3  -1   73.69    3.50
   0  -3   1   70.89    3.10
   0  -3   1   68.99    3.10
   0  -3   1   74.69    2.80
   0  -3   1   67.29    3.20
   0  -3   1   67.49    3.30
  -1   3  -1  182.78    5.70
  -1   3  -1  185.98    5.80
  -1   3  -1  183.28    5.90
  -1   3  -1  182.68    5.80
  -1   3  -1  173.48    5.80
  -1   3  -1  185.48    5.60
   1  -3   1  189.98    5.70
   1  -3   1  185.88    5.70
   1  -3   1  185.88    5.90
   1  -3   1  189.08    6.10
   1  -3   1  181.08    6.00
   1  -3   1  181.18    5.80
  -2   3  -1   -2.00    1.90
  -2   3  -1    1.00    1.20
  -2   3  -1   -0.70    2.20
  -2   3  -1    0.60    1.50
  -2   3  -1    0.50    1.40
  -2   3  -1    0.40    1.40
  -2   3  -1    1.50    1.40
  -2   3  -1    2.00    1.30
   2  -3   1    0.80    1.60
   2  -3   1   -0.40    1.10
   2  -3   1    0.90    1.70
   2  -3   1    0.10    1.60
  -3   3  -1   89.29    4.40
  -3   3  -1   94.29    4.10
  -3   3  -1   87.09    4.90
  -3   3  -1   86.69    4.00
  -3   3  -1   89.49    3.00
  -3   3  -1   86.09    3.20
  -3   3  -1   86.69    3.70
  -3   3  -1   86.99    5.60
  -3   3  -1   90.19    3.00
   3  -3   1   94.29    3.80
   3  -3   1   93.99    3.90
   3  -3   1   89.09    4.00
  -4   3  -1   35.70    2.00
  -4   3  -1   29.80    4.70
  -4   3  -1   38.00    4.10
  -4   3  -1   37.70    2.80
  -4   3  -1   32.90    2.10
   4  -3   1   34.60    3.10
   4  -3   1   34.00    1.50
   4  -3   1   35.30    2.80
   4  -3   1   32.90    3.00
   4  -3   1   32.80    1.50
   4  -3   1   38.30    3.60
  -5   3  -1   49.40    5.70
  -5   3  -1   49.40    5.10
  -5   3  -1   47.50    2.90
  -5   3  -1   46.60    2.10
   5  -3   1   47.00    2.20
   5  -3   1   45.90    3.60
   5  -3   1   42.00    3.30
   5  -3   1   43.60    2.20
   5  -3   1   47.80    3.20
  -6   3  -1   79.19    6.30
  -6   3  -1   80.59    4.00
  -6   3  -1   85.69    7.60
   6  -3   1   82.49    4.50
   6  -3   1   87.99    4.60
   6  -3   1   81.09    3.40
   6  -3   1   77.09    3.20
   6  -3   1   76.09    4.80
  -7   3  -1   49.70    3.90
  -7   3  -1   46.50    6.70
  -7   3  -1   39.90    5.90
   7  -3   1   48.00    3.10
   7  -3   1   40.80    4.10
   7  -3   1   54.19    4.30
   7  -3   1   49.80    4.30
  -8   3  -1   19.10    3.10
  -8   3  -1   20.90    5.50
  -8   3  -1   10.70    4.80
   8  -3   1   22.00    3.80
   8  -3   1   19.30    3.40
   8  -3   1   20.10    2.40
  -9   3  -1   -0.80    5.40
  -9   3  -1   -1.80    4.90
  -9   3  -1   -1.90    2.90
   9  -3   1   -0.10    3.70
   9  -3   1    1.70    3.00
   9  -3   1    0.20    2.30
 -10   3  -1   17.70    7.50
 -10   3  -1   27.70    4.10
 -10   3  -1   19.10    6.30
  10  -3   1   30.70    5.10
  10   2  -1   -0.40    4.10
  10   2  -1    5.70    3.40
 -10  -2   1    6.10    5.80
   9   2  -1   41.50    4.70
   9   2  -1   54.39    5.00
  -9  -2   1   43.70    4.40
  -9  -2   1   27.90    7.10
   8   2  -1   44.50    4.20
  -8  -2   1   38.60    4.30
  -8  -2   1   24.40    6.00
   7   2  -1   -0.60    2.50
   7   2  -1    2.40    2.40
  -7  -2   1   -1.00    2.60
  -7  -2   1   -3.00    4.50
   6   2  -1   42.30    4.60
   6   2  -1   45.40    3.70
  -6  -2   1   49.70    6.90
  -6  -2   1   42.60    2.20
  -6  -2   1   42.40    3.50
   5   2  -1    3.70    2.40
   5   2  -1    4.10    1.00
   5   2  -1    3.00    2.20
   5   2  -1    2.20    2.10
  -5  -2   1    3.80    1.00
  -5  -2   1    2.70    3.10
  -5  -2   1    0.50    1.80
   4   2  -1   21.40    2.80
   4   2  -1   21.60    1.60
   4   2  -1   20.80    2.20
  -4  -2   1   21.00    1.30
  -4  -2   1   23.00    2.20
  -4  -2   1   21.70    3.60
   3   2  -1  198.88    7.60
   3   2  -1  187.88    6.20
   3   2  -1  187.18    7.60
   3   2  -1  186.98    5.70
   3   2  -1  188.98    6.50
  -3  -2   1  191.58    6.00
  -3  -2   1  207.38    8.20
  -3  -2   1  191.68    6.00
  -3  -2   1  166.78    6.30
   2   2  -1  142.59    4.90
   2   2  -1  140.99    4.40
   2   2  -1  140.49    5.80
   2   2  -1  138.99    4.60
   2   2  -1  138.59    4.60
  -2  -2   1  139.89    4.50
  -2  -2   1  134.89    4.40
  -2  -2   1  142.09    5.10
  -2  -2   1  144.99    6.20
  -2  -2   1  139.59    4.90
  -2  -2   1  136.79    4.50
   1   2  -1   90.79    3.30
   1   2  -1   99.99    3.50
   1   2  -1   93.59    3.50
   1   2  -1   98.79    3.70
   1   2  -1   96.49    2.80
   1   2  -1   98.09    3.20
   1   2  -1   98.79    4.40
  -1  -2   1   96.49    3.20
  -1  -2   1  100.09    3.50
  -1  -2   1   96.19    3.20
  -1  -2   1   99.89    3.50
  -1  -2   1   97.49    2.80
  -1  -2   1   97.79    3.90
   0   2  -1   43.90    2.30
   0   2  -1   52.29    2.30
   0   2  -1   51.59    2.10
   0   2  -1   50.19    2.50
   0   2  -1   46.20    1.60
   0   2  -1   50.69    1.60
   0  -2   1   45.60    2.80
   0  -2   1   49.90    2.10
   0  -2   1   50.69    2.30
   0  -2   1   50.79    2.50
  -1   2  -1  235.98    8.00
  -1   2  -1  232.68    7.90
  -1   2  -1  245.68    7.00
  -1   2  -1  231.28    6.90
  -1   2  -1  244.48    7.20
  -1   2  -1  244.78    6.90
  -1   2  -1  228.58    7.00
  -1   2  -1  242.98    6.80
   1  -2   1  248.48    7.00
   1  -2   1  231.28    7.10
   1  -2   1  248.98    7.00
   1  -2   1  247.48    7.00
  -2   2  -1    1.50    1.40
  -2   2  -1    1.10    0.80
  -2   2  -1   -0.20    0.30
  -2   2  -1    0.30    1.00
  -2   2  -1    1.90    2.00
  -2   2  -1   -0.40    0.30
  -2   2  -1    0.20    2.10
  -2   2  -1   -0.10    1.20
  -2   2  -1    1.60    1.40
  -2   2  -1    0.50    0.80
   2  -2   1    0.70    0.30
   2  -2   1    0.00    1.30
   2  -2   1    1.10    0.40
   2  -2   1    1.00    1.60
   2  -2   1   -0.30    1.80
   2  -2   1    1.20    1.40
  -3   2  -1   97.99    3.80
  -3   2  -1  102.19    5.10
  -3   2  -1   87.59    5.40
  -3   2  -1   97.49    3.40
  -3   2  -1   94.99    3.60
  -3   2  -1   96.29    3.40
  -3   2  -1   94.19    3.10
  -3   2  -1   95.79    3.60
   3  -2   1   94.69    3.70
   3  -2   1   96.49    3.10
   3  -2   1   96.19    3.10
   3  -2   1   98.19    3.70
   3  -2   1   94.29    4.00
  -4   2  -1  115.89    4.10
  -4   2  -1  115.19    3.50
  -4   2  -1  118.79    4.80
  -4   2  -1  126.29    6.80
  -4   2  -1  119.39    6.20
   4  -2   1  114.69    3.90
   4  -2   1  112.69    3.90
   4  -2   1  112.89    4.50
   4  -2   1  113.09    5.70
   4  -2   1  111.39    4.40
   4  -2   1  117.89    4.80
  -5   2  -1    2.30    3.00
  -5   2  -1   -1.10    2.80
  -5   2  -1    0.10    1.60
   5  -2   1    1.50    1.40
   5  -2   1    2.20    1.10
   5  -2   1   -0.40    1.80
   5  -2   1    2.30    2.10
   5  -2   1   -0.10    1.70
  -6   2  -1   76.29    7.10
  -6   2  -1   64.09    3.60
  -6   2  -1   68.39    6.50
   6  -2   1   70.89    4.30
   6  -2   1   68.39    3.50
   6  -2   1   65.99    3.30
   6  -2   1   70.39    4.50
   6  -2   1   65.59    3.90
  -7   2  -1   31.60    5.30
  -7   2  -1   23.30    5.10
  -7   2  -1   32.40    3.10
   7  -2   1   30.70    2.80
   7  -2   1   31.80    3.90
   7  -2   1   38.40    3.30
   7  -2   1   37.60    4.00
  -8   2  -1   -2.30    5.00
  -8   2  -1   -2.00    2.60
  -8   2  -1    3.10    4.60
   8  -2   1    2.40    2.30
   8  -2   1    3.00    3.00
   8  -2   1   -0.50    3.30
  -9   2  -1   28.30    4.00
  -9   2  -1   16.60    6.10
  -9   2  -1   23.90    6.00
   9  -2   1   24.80    4.40
   9  -2   1   24.60    3.00
   9  -2   1   23.80    3.90
 -10   2  -1   38.40    7.40
 -10   2  -1   34.90    7.90
 -10   2  -1   42.00    4.60
  10  -2   1   34.90    5.00
  10  -2   1   43.50    4.20
  10   1  -1    1.70    3.90
  10   1  -1    1.50    3.30
 -10  -1   1    3.00    3.70
   9   1  -1   25.70    3.60
   9   1  -1   27.70    4.30
  -9  -1   1    9.20    6.00
  -9  -1   1   24.40    3.70
   8   1  -1   49.10    4.30
   8   1  -1   34.60    4.10
  -8  -1   1   33.70    6.70
  -8  -1   1   43.30    4.20
   7   1  -1    0.60    1.90
   7   1  -1    1.00    2.60
   7   1  -1    5.30    2.40
  -7  -1   1    0.40    2.40
  -7  -1   1    1.80    4.20
  -7  -1   1    0.20    4.20
   6   1  -1    1.50    1.80
   6   1  -1    0.80    2.00
  -6  -1   1    2.50    3.80
  -6  -1   1    0.50    1.30
  -6  -1   1   -0.40    2.00
  -6  -1   1    3.80    3.70
   5   1  -1   42.60    3.60
   5   1  -1   43.40    1.70
   5   1  -1   45.70    3.30
  -5  -1   1   39.20    2.10
  -5  -1   1   45.50    5.50
  -5  -1   1   39.30    3.00
  -5  -1   1   47.50    4.90
   4   1  -1  277.37    8.40
   4   1  -1  296.87    8.80
   4   1  -1  275.07    9.10
   4   1  -1  270.97    9.70
   4   1  -1  269.97    7.50
   4   1  -1  255.97    9.90
  -4  -1   1  263.87    8.80
  -4  -1   1  268.67    9.90
  -4  -1   1  276.37    7.80
  -4  -1   1  286.67   10.60
  -4  -1   1  276.87    8.40
   3   1  -1  301.07    8.90
   3   1  -1  300.77   10.20
   3   1  -1  276.87    9.70
   3   1  -1  298.17    8.20
   3   1  -1  307.87    9.60
  -3  -1   1  307.57   10.20
  -3  -1   1  322.27   10.70
  -3  -1   1  300.27    8.80
  -3  -1   1  300.47    8.30
   2   1  -1  213.88    7.40
   2   1  -1  218.38    6.40
   2   1  -1  219.48    6.70
   2   1  -1  209.08    7.50
   2   1  -1  218.78    7.50
   2   1  -1  209.28    6.00
  -2  -1   1  231.38    7.80
  -2  -1   1  216.68    6.60
  -2  -1   1  217.28    6.30
  -2  -1   1  216.98    6.40
   1   1  -1   33.60    1.90
   1   1  -1   41.50    2.10
   1   1  -1   37.70    1.80
   1   1  -1   29.10    3.00
   1   1  -1   35.10    1.60
   1   1  -1   38.40    2.80
  -1  -1   1   37.30    2.00
  -1  -1   1   34.90    1.70
  -1  -1   1   39.40    1.80
  -1  -1   1   31.40    1.80
  -1  -1   1   38.60    3.00
  -1  -1   1   26.20    2.90
   0   1  -1   95.89    2.70
   0   1  -1   97.39    3.00
   0   1  -1   91.69    2.70
   0   1  -1   96.59    2.80
   0   1  -1   92.89    3.70
   0   1  -1   96.59    2.70
   0  -1   1   94.59    2.70
   0  -1   1   98.39    3.70
   0  -1   1   97.39    2.70
   0  -1   1   95.89    3.10
   0  -1   1   93.09    2.80
   0  -1   1   90.79    3.00
   0  -1   1   92.49    2.70
  -1   1  -1  152.18    5.20
  -1   1  -1  146.39    4.50
  -1   1  -1  146.99    4.80
  -1   1  -1  147.09    4.10
  -1   1  -1  146.49    4.20
  -1   1  -1  143.79    4.20
   1  -1   1  145.89    4.80
   1  -1   1  153.28    4.60
   1  -1   1  147.09    4.10
   1  -1   1  145.79    5.10
   1  -1   1  146.19    4.10
   1  -1   1  151.78    4.50
   1  -1   1  147.49    4.20
   1  -1   1  152.18    4.50
  -2   1  -1   33.70    1.90
  -2   1  -1   31.80    3.60
  -2   1  -1   36.60    2.00
  -2   1  -1   36.40    2.00
  -2   1  -1   39.60    3.40
  -2   1  -1   35.40    2.60
   2  -1   1   35.40    2.20
   2  -1   1   32.50    3.10
   2  -1   1   32.70    1.80
   2  -1   1   38.20    3.60
   2  -1   1   32.10    2.30
   2  -1   1   38.80    2.40
   2  -1   1   37.50    1.90
  -3   1  -1  139.39    5.90
  -3   1  -1  137.49    4.50
  -3   1  -1  135.39    5.10
  -3   1  -1  132.89    6.30
  -3   1  -1  131.99    4.50
   3  -1   1  128.29    5.90
   3  -1   1  135.09    4.30
   3  -1   1  135.59    4.60
   3  -1   1  133.69    4.30
   3  -1   1  133.29    4.90
   3  -1   1  136.19    4.40
  -4   1  -1   57.19    2.90
  -4   1  -1   56.09    3.00
  -4   1  -1   65.29    4.90
  -4   1  -1   61.29    5.70
   4  -1   1   61.79    3.50
   4  -1   1   58.59    2.70
   4  -1   1   58.39    4.70
   4  -1   1   55.09    3.00
   4  -1   1   55.39    3.00
   4  -1   1   61.19    2.30
  -5   1  -1    1.20    2.80
  -5   1  -1    1.00    1.80
  -5   1  -1    1.00    2.90
   5  -1   1   -1.60    1.60
   5  -1   1   -0.30    1.50
   5  -1   1    2.30    1.60
   5  -1   1   -2.60    1.90
  -6   1  -1   13.00    3.90
  -6   1  -1   14.90    4.20
  -6   1  -1   15.10    2.60
   6  -1   1   10.40    2.10
   6  -1   1   13.40    2.20
   6  -1   1   17.10    3.10
  -7   1  -1   16.20    4.70
  -7   1  -1   25.40    3.30
  -7   1  -1   19.60    5.10
   7  -1   1   19.50    2.60
   7  -1   1   24.70    2.90
   7  -1   1   23.10    3.40
  -8   1  -1   25.50    6.20
  -8   1  -1   34.30    6.20
  -8   1  -1   35.20    3.70
   8  -1   1   34.80    4.40
   8  -1   1   35.80    3.40
  -9   1  -1   16.10    6.10
  -9   1  -1    9.40    6.00
  -9   1  -1   13.30    3.60
   9  -1   1   18.40    3.10
   9  -1   1   13.90    3.90
 -10   1  -1   15.60    6.20
 -10   1  -1   10.30    3.60
 -10   1  -1    2.50    6.40
  10  -1   1    8.90    3.20
  10  -1   1   10.50    4.50
  10   0  -1   42.40    5.20
  10   0  -1   45.50    4.40
 -10   0   1   38.90    4.40
 -10   0   1   19.70    8.10
   9   0  -1    1.10    3.40
   9   0  -1    1.40    2.90
  -9   0   1    4.80    4.80
  -9   0   1    0.70    3.10
  -9   0   1   -9.60    5.60
   8   0  -1   26.80    3.40
   8   0  -1   25.00    3.80
  -8   0   1   14.60    5.50
  -8   0   1   20.30    5.20
  -8   0   1   19.30    3.10
   7   0  -1    2.00    2.60
   7   0  -1    5.00    2.20
  -7   0   1    7.80    4.70
  -7   0   1    8.10    2.70
  -7   0   1    3.70    3.80
   6   0  -1    2.90    2.40
   6   0  -1    1.80    1.40
   6   0  -1    6.00    2.10
  -6   0   1    3.30    3.20
  -6   0   1    3.70    2.00
  -6   0   1    5.20    3.60
   5   0  -1   14.50    1.70
   5   0  -1   13.00    2.80
   5   0  -1   18.30    2.50
   5   0  -1   14.90    2.00
  -5   0   1   10.90    3.30
  -5   0   1   15.00    3.10
  -5   0   1   13.40    2.30
  -5   0   1   15.00    1.70
   4   0  -1  305.27   10.80
   4   0  -1  319.87    9.30
   4   0  -1  314.17    9.10
   4   0  -1  313.27    9.10
   4   0  -1  304.47    8.90
  -4   0   1  320.87   11.30
  -4   0   1  272.37    8.70
  -4   0   1  312.07    9.10
  -4   0   1  297.67    9.10
  -4   0   1  314.37    9.70
  -4   0   1  316.47   10.40
   3   0  -1  489.85   13.70
   3   0  -1  472.75   13.00
   3   0  -1  472.15   12.90
   3   0  -1  477.95   12.90
   3   0  -1  472.55   13.10
  -3   0   1  452.65   12.90
  -3   0   1  470.85   12.70
  -3   0   1  423.06   12.80
  -3   0   1  459.05   13.70
  -3   0   1  483.05   14.60
   2   0  -1  264.97    7.60
   2   0  -1  272.17    8.00
   2   0  -1  267.37    7.50
   2   0  -1  246.08    7.40
   2   0  -1  275.77    7.80
  -2   0   1  254.87    7.40
  -2   0   1  279.67    8.90
  -2   0   1  253.27    7.50
  -2   0   1  262.37    7.70
  -2   0   1  269.57    8.00
   1   0  -1    0.20    1.10
   1   0  -1    1.70    1.10
   1   0  -1    1.10    1.20
   1   0  -1    5.60    2.10
   1   0  -1    6.40    2.00
  -1   0   1    5.50    2.10
  -1   0   1    2.80    1.30
  -1   0   1    1.20    1.20
  -1   0   1    3.80    1.90
   0   0  -1   77.29    3.00
   0   0  -1   73.99    2.30
   0   0  -1   70.79    2.10
   0   0  -1   75.29    2.10
   0   0  -1   73.09    2.30
   0   0  -1   72.69    2.60
   0   0   1   70.79    2.20
   0   0   1   74.39    2.20
   0   0   1   74.99    2.40
   0   0   1   74.59    2.60
   0   0   1   71.89    2.10
  -1   0  -1    0.70    1.40
  -1   0  -1    3.30    1.20
  -1   0  -1    2.70    1.10
  -1   0  -1    5.80    1.90
   1   0   1    2.80    1.00
   1   0   1    3.20    1.20
   1   0   1    3.50    1.10
   1   0   1    1.10    1.20
   1   0   1    4.70    1.40
   1   0   1    1.90    1.50
  -2   0  -1    5.70    1.40
  -2   0  -1    5.60    1.90
  -2   0  -1    7.20    2.50
  -2   0  -1    6.90    1.20
  -2   0  -1    2.00    1.00
   2   0   1    5.40    1.20
   2   0   1    4.40    1.60
   2   0   1    7.10    2.30
   2   0   1    4.30    1.90
   2   0   1    4.90    1.30
   2   0   1    5.60    1.20
   2   0   1    3.60    1.70
  -3   0  -1   20.00    3.00
  -3   0  -1   19.00    1.70
  -3   0  -1   16.50    1.60
  -3   0  -1   15.80    2.60
   3   0   1   19.50    1.90
   3   0   1   14.50    2.60
   3   0   1   21.60    2.60
   3   0   1   17.30    1.50
  -4   0  -1    1.80    3.00
  -4   0  -1    0.00    1.00
  -4   0  -1   -0.20    1.60
  -4   0  -1    0.10    0.70
  -4   0  -1    0.80    2.40
   4   0   1    0.50    1.90
   4   0   1    0.80    1.30
   4   0   1    0.20    1.40
   4   0   1   -0.20    1.50
   4   0   1   -1.40    1.40
  -5   0  -1    3.70    3.20
  -5   0  -1    3.30    2.90
  -5   0  -1    5.00    0.60
  -5   0  -1    3.70    1.40
  -5   0  -1    5.70    1.90
   5   0   1    5.80    1.50
   5   0   1    3.40    1.60
   5   0   1    4.70    1.90
  -6   0  -1    4.20    4.10
  -6   0  -1    5.10    3.50
  -6   0  -1    5.60    2.30
   6   0   1    3.80    1.90
   6   0   1    5.20    1.70
   6   0   1    3.50    2.30
  -7   0  -1   11.60    4.70
  -7   0  -1    8.40    2.90
  -7   0  -1    5.60    4.70
   7   0   1    8.50    3.10
   7   0   1   11.00    2.60
   7   0   1   12.70    2.80
   7   0   1    6.50    2.00
  -8   0  -1   25.70    3.50
  -8   0  -1   13.60    5.70
  -8   0  -1   26.60    5.80
   8   0   1   25.00    4.20
   8   0   1   33.50    3.40
  -9   0  -1   -6.40    5.20
  -9   0  -1    7.50    3.60
  -9   0  -1   11.80    6.00
   9   0   1    6.70    3.20
   9   0   1    8.00    4.20
 -10   0  -1    8.10    3.50
 -10   0  -1   11.10    6.10
 -10   0  -1  -12.50    5.90
  10   0   1   -0.40    3.20
  10   0   1    5.10    4.40
  10  -1  -1   13.10    3.20
  10  -1  -1   11.60    3.90
  10  -1  -1   -0.60    4.20
 -10   1   1    1.10    6.60
 -10   1   1   12.40    3.40
 -10   1   1   19.20    5.50
   9  -1  -1    0.70    2.60
   9  -1  -1    6.20    3.60
  -9   1   1    4.80    4.70
  -9   1   1    5.20    2.80
  -9   1   1   -1.80    5.50
   8  -1  -1    1.10    2.40
   8  -1  -1   -3.00    3.00
  -8   1   1   -0.60    2.60
  -8   1   1    1.70    4.90
  -8   1   1    1.60    4.10
   7  -1  -1   72.19    4.80
   7  -1  -1   79.39    4.30
  -7   1   1   77.09    4.70
  -7   1   1   86.59    7.20
  -7   1   1   79.49    8.10
   6  -1  -1   15.80    2.80
   6  -1  -1   13.40    2.00
  -6   1   1    9.70    4.10
  -6   1   1   12.20    2.10
  -6   1   1   13.20    3.30
   5  -1  -1   20.70    2.50
   5  -1  -1   25.20    2.40
   5  -1  -1   23.20    2.10
   5  -1  -1   21.20    2.90
  -5   1   1   25.70    3.20
  -5   1   1   19.20    3.60
  -5   1   1   24.00    2.30
   4  -1  -1   27.70    3.20
   4  -1  -1   27.50    2.20
   4  -1  -1   29.60    2.60
   4  -1  -1   22.90    3.40
   4  -1  -1   26.10    1.10
  -4   1   1   27.20    2.50
  -4   1   1   30.10    3.40
  -4   1   1   26.50    2.20
  -4   1   1   20.90    3.30
  -4   1   1   26.20    2.20
   3  -1  -1   16.40    1.40
   3  -1  -1   15.10    1.80
   3  -1  -1   19.60    1.80
   3  -1  -1   16.60    1.20
   3  -1  -1   17.30    1.90
  -3   1   1   20.30    2.60
  -3   1   1   17.60    1.70
  -3   1   1   18.90    1.90
  -3   1   1   16.00    1.50
  -3   1   1   17.70    1.60
  -3   1   1   16.00    2.60
   2  -1  -1  296.57    8.70
   2  -1  -1  293.17    8.20
   2  -1  -1  304.27    8.60
   2  -1  -1  297.87    9.40
   2  -1  -1  300.77    8.20
   2  -1  -1  305.37    8.20
   2  -1  -1  294.37    8.40
  -2   1   1  294.67    8.30
  -2   1   1  301.17    8.40
  -2   1   1  296.17    8.30
  -2   1   1  316.07    9.70
  -2   1   1  298.27    8.60
  -2   1   1  300.17    8.90
   1  -1  -1  153.08    4.50
   1  -1  -1  153.48    4.80
   1  -1  -1  153.68    4.70
   1  -1  -1  153.18    4.30
   1  -1  -1  151.58    4.30
   1  -1  -1  151.48    4.30
   1  -1  -1  149.19    5.00
  -1   1   1  150.08    4.70
  -1   1   1  145.89    4.30
  -1   1   1  153.48    4.30
  -1   1   1  149.19    5.00
  -1   1   1  152.58    4.30
   0  -1  -1  164.88    4.70
   0  -1  -1  166.58    4.70
   0  -1  -1  166.38    5.00
   0  -1  -1  167.28    5.50
   0  -1  -1  177.98    4.90
   0   1   1  169.88    4.70
   0   1   1  158.48    4.40
   0   1   1  173.28    5.40
   0   1   1  169.08    4.80
   0   1   1  137.99    4.70
   0   1   1  164.68    4.90
   0   1   1  168.48    5.20
  -1  -1  -1   31.60    2.40
  -1  -1  -1   24.20    1.90
  -1  -1  -1   27.70    3.50
  -1  -1  -1   27.20    2.00
  -1  -1  -1   26.00    2.10
  -1  -1  -1   28.30    2.10
   1   1   1   24.40    2.20
   1   1   1   25.20    1.90
   1   1   1   29.90    3.30
   1   1   1   28.70    2.90
   1   1   1   25.90    2.10
  -2  -1  -1  178.38    7.00
  -2  -1  -1  173.08    5.20
  -2  -1  -1  183.18    6.50
   2   1   1  170.68    5.50
   2   1   1  176.18    6.00
   2   1   1  168.58    6.20
   2   1   1  176.48    5.10
  -3  -1  -1   59.79    3.50
  -3  -1  -1   62.59    3.00
  -3  -1  -1   60.69    4.90
  -3  -1  -1   65.19    4.70
  -3  -1  -1   59.89    2.50
  -3  -1  -1   65.39    3.00
   3   1   1   59.09    3.30
   3   1   1   63.59    5.00
   3   1   1   61.19    2.50
   3   1   1   61.19    2.80
   3   1   1   61.99    3.90
   3   1   1   63.99    3.80
  -4  -1  -1   11.90    2.90
  -4  -1  -1   15.80    2.00
  -4  -1  -1    8.20    3.20
  -4  -1  -1   13.70    1.30
   4   1   1   13.60    2.20
   4   1   1   13.80    2.50
   4   1   1   13.60    2.50
   4   1   1   15.30    1.50
  -5  -1  -1   65.49    3.70
  -5  -1  -1   64.29    6.80
  -5  -1  -1   68.69    2.70
  -5  -1  -1   64.89    6.20
   5   1   1   69.19    3.00
   5   1   1   64.89    4.60
   5   1   1   59.29    3.90
  -6  -1  -1   40.60    3.60
  -6  -1  -1   32.40    5.20
  -6  -1  -1   32.00    4.70
   6   1   1   40.30    3.80
   6   1   1   39.00    3.50
   6   1   1   36.60    2.60
  -7  -1  -1   30.00    5.60
  -7  -1  -1   32.20    3.50
  -7  -1  -1   28.30    5.50
   7   1   1   32.90    2.80
   7   1   1   39.60    3.70
  -8  -1  -1   11.30    5.90
  -8  -1  -1    7.10    3.30
  -8  -1  -1    4.30    5.50
   8   1   1    9.00    3.00
  -9  -1  -1    9.40    6.60
  -9  -1  -1   28.40    4.40
  -9  -1  -1   34.40    7.10
   9   1   1   28.60    3.80
   9   1   1   21.30    4.80
  10  -2  -1   -8.40    3.80
  10  -2  -1    4.80    4.00
  10  -2  -1   -0.10    2.50
 -10   2   1    2.90    3.00
 -10   2   1  -11.70    6.00
   9  -2  -1    9.80    3.80
   9  -2  -1    6.70    4.00
   9  -2  -1    7.00    2.50
  -9   2   1    5.90    4.40
  -9   2   1    9.60    3.20
  -9   2   1    0.20    5.90
   8  -2  -1  130.29    7.10
   8  -2  -1  137.29    7.20
   8  -2  -1  142.59    5.60
  -8   2   1  125.59    8.50
  -8   2   1  130.49   11.40
  -8   2   1  132.99    5.90
   7  -2  -1    5.00    2.00
   7  -2  -1    7.00    2.90
   7  -2  -1    1.10    2.90
  -7   2   1    1.60    2.30
  -7   2   1    1.50    4.40
  -7   2   1    3.70    3.30
   6  -2  -1   12.90    2.90
   6  -2  -1   11.80    1.60
   6  -2  -1    8.80    2.60
   6  -2  -1   11.10    1.80
   6  -2  -1    9.50    2.50
  -6   2   1    9.80    3.00
  -6   2   1    9.90    4.10
  -6   2   1    9.90    2.20
   5  -2  -1   99.69    3.20
   5  -2  -1  100.09    4.90
   5  -2  -1  109.29    3.70
   5  -2  -1  105.39    3.80
   5  -2  -1  101.79    4.90
  -5   2   1  111.29    5.40
  -5   2   1  112.79    6.90
  -5   2   1  103.19    4.20
   4  -2  -1  108.69    4.60
   4  -2  -1  108.99    3.50
   4  -2  -1  119.79    4.90
   4  -2  -1  109.49    3.60
   4  -2  -1  107.69    4.60
   4  -2  -1  112.79    3.70
   4  -2  -1  109.89    6.40
  -4   2   1  121.39    5.00
  -4   2   1  104.49    3.80
  -4   2   1  103.79    4.70
  -4   2   1  108.19    4.30
  -4   2   1  109.49    4.00
  -4   2   1  115.49    6.40
   3  -2  -1  210.58    6.90
   3  -2  -1  204.58    6.70
   3  -2  -1  203.98    6.60
   3  -2  -1  207.38    5.90
   3  -2  -1  215.98    6.10
  -3   2   1  201.98    6.10
  -3   2   1  217.58    8.30
  -3   2   1  210.58    6.70
  -3   2   1  211.88    6.70
  -3   2   1  203.88    6.40
  -3   2   1  216.78    6.20
  -3   2   1  213.48    7.00
   2  -2  -1    4.50    1.70
   2  -2  -1    6.40    0.70
   2  -2  -1    5.40    1.70
   2  -2  -1    7.10    1.30
   2  -2  -1    5.20    1.70
  -2   2   1    5.60    1.80
  -2   2   1    5.10    0.90
  -2   2   1    6.40    1.20
  -2   2   1    6.40    1.20
  -2   2   1    5.80    1.20
  -2   2   1    5.50    1.00
  -2   2   1    6.00    1.50
   1  -2  -1   23.50    2.00
   1  -2  -1   27.70    1.10
   1  -2  -1   23.60    1.10
   1  -2  -1   26.40    2.20
   1  -2  -1   23.70    2.00
  -1   2   1   26.20    2.50
  -1   2   1   26.50    2.10
  -1   2   1   31.00    2.20
  -1   2   1   21.60    1.40
  -1   2   1   25.20    1.50
  -1   2   1   23.40    2.40
  -1   2   1   26.10    1.90
   0  -2  -1   -0.40    1.60
   0  -2  -1    3.10    1.40
   0  -2  -1    0.10    1.30
   0  -2  -1    0.70    1.40
   0  -2  -1    0.80    0.80
   0  -2  -1    2.30    1.00
   0   2   1    1.70    1.50
   0   2   1   -0.20    0.60
   0   2   1    2.00    0.80
   0   2   1    1.20    0.90
   0   2   1    2.40    1.90
   0   2   1    1.80    1.90
   0   2   1    2.50    1.10
  -1  -2  -1 1655.03   43.00
  -1  -2  -1 1598.94   42.90
  -1  -2  -1 1633.94   42.80
  -1  -2  -1 1646.74   44.10
  -1  -2  -1 1663.43   43.80
   1   2   1 1622.14   43.00
   1   2   1 1584.04   43.40
   1   2   1 1568.04   43.10
   1   2   1 1747.23   44.00
   1   2   1 1661.83   44.10
   1   2   1 1550.84   42.90
   1   2   1 1613.04   42.90
  -2  -2  -1  477.05   12.80
  -2  -2  -1  456.95   12.70
  -2  -2  -1  430.56   13.30
  -2  -2  -1  495.95   13.70
  -2  -2  -1  457.95   14.50
   2   2   1  454.65   14.40
   2   2   1  465.05   13.60
   2   2   1  434.66   12.80
   2   2   1  454.45   12.80
   2   2   1  461.05   13.40
  -3  -2  -1  124.89    4.80
  -3  -2  -1  140.59    6.40
  -3  -2  -1  125.89    4.50
  -3  -2  -1  135.49    4.90
  -3  -2  -1  125.89    6.90
   3   2   1  132.39    5.90
   3   2   1  130.09    5.60
   3   2   1  134.19    4.80
   3   2   1  132.09    4.00
  -4  -2  -1   46.70    5.50
  -4  -2  -1   49.40    3.50
  -4  -2  -1   49.50    5.20
  -4  -2  -1   50.39    2.80
   4   2   1   54.79    3.20
   4   2   1   46.90    4.30
   4   2   1   48.60    4.00
   4   2   1   48.80    2.20
  -5  -2  -1    3.70    3.30
  -5  -2  -1    6.70    1.60
  -5  -2  -1    6.30    2.20
  -5  -2  -1    3.40    4.10
   5   2   1    3.60    1.20
   5   2   1    5.10    2.20
   5   2   1    5.10    2.90
  -6  -2  -1  159.18    5.30
  -6  -2  -1  159.38    9.80
  -6  -2  -1  152.88   10.30
  -6  -2  -1  169.18    6.60
   6   2   1  160.08    6.50
   6   2   1  153.38    7.90
   6   2   1  149.39    5.10
  -7  -2  -1  166.28    7.00
  -7  -2  -1  165.78   11.20
  -7  -2  -1  155.38   10.90
   7   2   1  162.18    7.00
  -8  -2  -1   27.30    6.10
  -8  -2  -1    9.90    5.60
  -8  -2  -1   27.70    3.80
   8   2   1   29.20    3.90
  -9  -2  -1   17.50    3.80
  -9  -2  -1    3.10    6.40
   9   2   1   25.30    3.90
  10  -3  -1   10.40    4.20
  10  -3  -1   24.00    4.70
 -10   3   1    8.70    6.90
 -10   3   1   18.40    3.60
   9  -3  -1    0.30    3.10
   9  -3  -1    1.70    3.30
   9  -3  -1    1.90    3.60
  -9   3   1    2.80    4.30
  -9   3   1    4.70    2.90
  -9   3   1   -1.30    5.40
   8  -3  -1   32.80    4.10
   8  -3  -1   43.70    4.60
   8  -3  -1   34.10    3.00
  -8   3   1   35.40    4.80
  -8   3   1   37.40    3.40
  -8   3   1   22.30    6.10
   7  -3  -1   28.50    2.60
   7  -3  -1   27.70    3.90
   7  -3  -1   29.80    3.80
  -7   3   1   22.50    5.10
  -7   3   1   26.80    2.80
  -7   3   1   21.30    3.80
   6  -3  -1   11.20    2.20
   6  -3  -1   10.70    1.50
   6  -3  -1   10.10    1.30
   6  -3  -1   17.60    3.10
   6  -3  -1    7.10    2.80
  -6   3   1    9.20    3.70
  -6   3   1   10.00    2.80
  -6   3   1    8.50    1.90
   5  -3  -1   30.90    3.10
   5  -3  -1   31.90    1.70
   5  -3  -1   33.20    1.80
   5  -3  -1   32.10    2.00
   5  -3  -1   36.20    3.40
  -5   3   1   33.70    2.60
  -5   3   1   30.90    4.30
  -5   3   1   36.60    3.70
   4  -3  -1    0.20    0.50
   4  -3  -1    1.70    1.20
   4  -3  -1    1.00    0.60
   4  -3  -1    2.40    2.10
   4  -3  -1    1.60    2.10
  -4   3   1    1.40    1.40
  -4   3   1    1.90    1.20
  -4   3   1    0.80    1.10
  -4   3   1    1.20    1.70
  -4   3   1    0.00    2.30
  -4   3   1   -3.10    1.50
   3  -3  -1   39.10    2.60
   3  -3  -1   41.00    3.10
   3  -3  -1   46.60    3.10
   3  -3  -1   38.80    3.70
  -3   3   1   30.50    2.70
  -3   3   1   42.30    1.90
  -3   3   1   42.90    2.00
  -3   3   1   40.80    2.50
  -3   3   1   41.50    3.10
  -3   3   1   43.30    2.60
  -3   3   1   43.60    4.30
  -3   3   1   53.59    4.70
  -3   3   1   44.30    3.00
   2  -3  -1   45.30    3.10
   2  -3  -1   47.40    2.80
   2  -3  -1   43.10    3.00
   2  -3  -1   46.00    2.60
  -2   3   1   46.60    2.60
  -2   3   1   43.70    2.70
  -2   3   1   42.90    1.80
  -2   3   1   47.80    2.60
  -2   3   1   44.80    1.80
  -2   3   1   44.10    3.50
  -2   3   1   43.50    2.60
  -2   3   1   40.40    2.70
   1  -3  -1   -0.40    1.80
   1  -3  -1   -0.70    1.40
   1  -3  -1   -0.90    1.60
  -1   3   1   -1.40    1.30
  -1   3   1    1.40    1.10
  -1   3   1   -0.60    0.80
  -1   3   1    1.00    0.90
  -1   3   1    0.60    1.40
  -1   3   1   -1.40    1.30
  -1   3   1   -0.80    1.90
  -1   3   1    1.20    1.30
  -1   3   1    1.40    0.80
   0  -3  -1    5.10    1.70
   0  -3  -1    4.90    0.90
   0  -3  -1    3.20    1.70
   0  -3  -1    5.40    1.10
   0  -3  -1    5.80    1.00
   0  -3  -1    6.30    1.70
   0   3   1    5.10    1.10
   0   3   1    3.20    2.00
   0   3   1    5.20    2.00
   0   3   1    4.10    1.10
   0   3   1    5.00    1.20
   0   3   1    4.90    1.60
  -1  -3  -1  487.55   14.10
  -1  -3  -1  480.85   13.40
  -1  -3  -1  492.25   13.80
  -1  -3  -1  496.65   13.40
  -1  -3  -1  489.25   13.20
  -1  -3  -1  475.15   14.20
   1   3   1  479.55   13.70
   1   3   1  496.55   14.00
   1   3   1  493.65   14.40
   1   3   1  501.55   13.60
   1   3   1  490.85   15.20
   1   3   1  491.45   13.70
   1   3   1  475.15   13.40
  -2  -3  -1  105.19    3.90
  -2  -3  -1  102.29    4.00
  -2  -3  -1  108.49    4.30
  -2  -3  -1  106.39    4.90
   2   3   1  103.09    4.90
   2   3   1  106.09    4.70
   2   3   1   98.89    3.90
   2   3   1  109.99    4.10
  -3  -3  -1    2.30    1.60
  -3  -3  -1    5.10    1.80
  -3  -3  -1    1.20    2.20
   3   3   1    2.00    0.90
   3   3   1    2.80    1.90
   3   3   1    1.20    1.40
   3   3   1    0.70    1.70
   3   3   1    1.20    2.40
  -4  -3  -1   -0.10    1.80
  -4  -3  -1   -0.80    2.60
  -4  -3  -1    0.60    1.70
   4   3   1   -0.50    1.90
   4   3   1    0.70    2.80
   4   3   1    0.10    2.10
   4   3   1   -0.80    0.80
  -5  -3  -1    3.90    2.50
  -5  -3  -1    4.60    1.90
  -5  -3  -1    2.50    3.50
   5   3   1    4.10    1.00
   5   3   1    2.40    3.10
   5   3   1    3.90    2.60
  -6  -3  -1   47.10    4.20
  -6  -3  -1   38.20    5.40
  -6  -3  -1   53.99    3.50
   6   3   1   51.09    4.70
   6   3   1   49.40    5.20
  -7  -3  -1   59.19    4.80
  -7  -3  -1   50.19    6.70
   7   3   1   56.29    5.70
   7   3   1   62.69    5.40
  -8  -3  -1   -0.50    5.40
  -8  -3  -1   11.10    3.40
   8   3   1   17.20    3.70
  -9  -3  -1    1.90    4.00
  -9  -3  -1  -12.30    5.70
   9   3   1    6.00    4.40
  10  -4  -1   10.00    3.90
  10  -4  -1   11.30    4.10
 -10   4   1    3.70    3.00
 -10   4   1   -2.30    7.10
   9  -4  -1   -0.10    3.50
   9  -4  -1    5.10    3.50
  -9   4   1    2.00    5.50
  -9   4   1    9.30    2.90
   8  -4  -1   21.50    3.80
   8  -4  -1   29.60    4.40
  -8   4   1   25.70    3.10
  -8   4   1   20.10    4.20
  -8   4   1   17.40    5.60
   7  -4  -1   35.60    4.10
   7  -4  -1   39.10    4.30
  -7   4   1   25.30    3.80
  -7   4   1   22.60    5.40
  -7   4   1   27.40    2.80
   6  -4  -1   -0.80    2.50
   6  -4  -1    0.10    2.50
   6  -4  -1    1.10    1.30
  -6   4   1   -0.90    2.40
  -6   4   1    0.90    1.70
  -6   4   1    0.90    3.40
   5  -4  -1   18.60    1.80
   5  -4  -1   20.20    2.90
   5  -4  -1   14.50    2.70
  -5   4   1   21.80    3.40
  -5   4   1   20.50    1.80
  -5   4   1   14.90    2.50
  -5   4   1   22.40    2.20
  -5   4   1   16.00    3.80
   4  -4  -1  128.69    5.60
   4  -4  -1  128.99    4.60
   4  -4  -1  125.99    5.40
  -4   4   1  130.39    5.40
  -4   4   1  122.79    4.60
  -4   4   1  130.99    4.80
  -4   4   1  125.09    4.10
  -4   4   1  125.89    4.20
  -4   4   1  125.79    7.10
   3  -4  -1  446.26   12.40
   3  -4  -1  432.66   12.90
   3  -4  -1  416.66   12.80
  -3   4   1  429.76   11.70
  -3   4   1  424.96   12.40
  -3   4   1  431.56   12.60
  -3   4   1  424.96   11.70
  -3   4   1  432.36   12.40
  -3   4   1  436.46   13.00
  -3   4   1  434.26   13.90
   2  -4  -1   68.59    3.40
   2  -4  -1   73.99    4.00
   2  -4  -1   72.49    3.60
  -2   4   1   70.39    3.20
  -2   4   1   68.19    2.40
  -2   4   1   67.09    4.40
  -2   4   1   71.09    4.30
  -2   4   1   69.59    2.40
  -2   4   1   68.79    3.40
   1  -4  -1   -0.90    1.60
   1  -4  -1    0.00    1.60
   1  -4  -1   -0.60    1.90
  -1   4   1    0.50    0.90
  -1   4   1   -2.10    1.60
  -1   4   1   -1.80    2.10
  -1   4   1    1.10    1.20
  -1   4   1    0.50    0.90
  -1   4   1   -0.60    1.30
   0  -4  -1   61.39    2.80
   0  -4  -1   63.39    2.20
   0  -4  -1   59.89    2.20
   0  -4  -1   66.19    3.70
   0  -4  -1   64.69    3.40
   0   4   1   57.29    2.60
   0   4   1   63.59    3.90
   0   4   1   61.19    2.70
   0   4   1   56.79    4.60
   0   4   1   61.19    2.70
  -1  -4  -1    4.10    1.20
  -1  -4  -1    3.40    1.80
  -1  -4  -1    4.00    1.20
  -1  -4  -1    1.70    2.10
  -1  -4  -1    5.70    1.30
   1   4   1    3.10    2.10
   1   4   1    3.30    1.30
   1   4   1    3.50    1.50
   1   4   1    3.50    1.40
  -2  -4  -1    2.10    1.50
  -2  -4  -1    1.10    1.30
  -2  -4  -1    4.00    2.00
  -2  -4  -1    0.60    1.30
  -2  -4  -1   -1.50    2.20
   2   4   1    0.60    1.70
   2   4   1   -0.70    1.50
   2   4   1    1.30    2.20
  -3  -4  -1  129.89    5.20
  -3  -4  -1  137.69    6.40
  -3  -4  -1  126.29    5.00
  -3  -4  -1  130.79    6.00
   3   4   1  123.89    5.10
   3   4   1  118.39    6.00
   3   4   1  125.59    5.90
  -4  -4  -1   26.20    2.90
  -4  -4  -1   26.30    2.70
  -4  -4  -1   22.20    3.60
   4   4   1   25.40    2.90
   4   4   1   22.80    3.60
   4   4   1   23.40    1.30
  -5  -4  -1    9.50    2.40
  -5  -4  -1    8.00    3.90
  -5  -4  -1   19.00    3.10
   5   4   1   12.00    2.70
   5   4   1    4.00    3.30
  -6  -4  -1   -0.40    3.90
  -6  -4  -1    7.20    2.80
  -6  -4  -1    7.00    2.30
   6   4   1    4.60    3.10
   6   4   1    8.50    3.80
  -7  -4  -1   -9.20    4.30
  -7  -4  -1   -2.70    3.10
   7   4   1    2.20    3.20
   7   4   1    2.30    3.90
  -8  -4  -1  -10.70    4.80
  -8  -4  -1   -0.80    3.00
   8   4   1    4.40    3.50
   8   4   1    3.10    4.10
  10  -5  -1   12.80    4.40
  10  -5  -1    5.70    4.80
 -10   5   1   -2.20    7.10
   9  -5  -1    7.40    3.80
   9  -5  -1    8.90    3.90
  -9   5   1    4.80    5.70
   8  -5  -1   21.60    4.00
   8  -5  -1   18.50    3.90
  -8   5   1   19.30    2.80
  -8   5   1   10.80    5.40
   7  -5  -1    1.00    3.10
   7  -5  -1    4.00    3.10
  -7   5   1    1.30    4.50
  -7   5   1    0.20    3.00
  -7   5   1    1.90    1.90
   6  -5  -1    1.00    1.70
   6  -5  -1    2.70    3.00
   6  -5  -1    2.60    3.10
  -6   5   1    5.60    3.80
  -6   5   1   -1.10    2.30
  -6   5   1   -2.70    1.50
   5  -5  -1   -0.40    1.60
   5  -5  -1    0.50    2.50
   5  -5  -1    0.50    2.60
  -5   5   1   -2.50    2.10
  -5   5   1   -0.10    3.20
  -5   5   1    0.10    1.30
   4  -5  -1   30.10    3.30
   4  -5  -1   28.70    3.20
   4  -5  -1   33.30    3.00
  -4   5   1   29.80    1.90
  -4   5   1   31.10    3.50
  -4   5   1   31.90    2.00
  -4   5   1   33.40    4.90
   3  -5  -1   18.30    2.80
   3  -5  -1   20.70    2.40
   3  -5  -1   15.30    2.10
  -3   5   1   16.50    2.80
  -3   5   1   18.50    1.50
  -3   5   1   17.70    1.50
  -3   5   1   19.90    2.50
  -3   5   1   18.00    3.10
   2  -5  -1  115.69    5.40
   2  -5  -1  124.89    5.20
   2  -5  -1  125.29    5.20
  -2   5   1  131.19    5.80
  -2   5   1  124.09    3.90
  -2   5   1  125.29    4.70
  -2   5   1  123.79    5.70
  -2   5   1  125.89    3.90
   1  -5  -1   36.90    3.10
   1  -5  -1   33.90    3.20
   1  -5  -1   33.00    3.40
  -1   5   1   34.00    3.80
  -1   5   1   31.00    1.90
  -1   5   1   36.50    3.30
  -1   5   1   31.60    2.40
  -1   5   1   30.40    2.00
   0  -5  -1   20.40    2.40
   0  -5  -1   22.30    2.70
   0  -5  -1   21.20    2.20
   0   5   1   21.60    1.90
   0   5   1   18.60    3.00
   0   5   1   20.00    1.70
   0   5   1   21.60    1.90
   0   5   1   14.10    1.80
  -1  -5  -1   34.10    3.00
  -1  -5  -1   35.50    2.20
  -1  -5  -1   31.80    2.00
  -1  -5  -1   35.40    2.50
  -1  -5  -1   36.60    3.50
   1   5   1   34.80    2.70
   1   5   1   40.60    3.90
  -2  -5  -1   53.69    2.80
  -2  -5  -1   53.59    2.90
  -2  -5  -1   54.49    3.10
  -2  -5  -1   53.99    3.70
  -2  -5  -1   54.09    4.70
   2   5   1   52.19    3.80
   2   5   1   52.29    3.40
   2   5   1   54.89    4.90
  -3  -5  -1   28.10    2.80
  -3  -5  -1   27.40    3.00
  -3  -5  -1   24.50    2.60
  -3  -5  -1   29.30    3.90
   3   5   1   25.30    3.90
   3   5   1   21.70    2.80
   3   5   1   32.70    3.10
  -4  -5  -1   88.09    6.60
  -4  -5  -1   94.99    6.40
  -4  -5  -1   95.59    4.80
  -4  -5  -1  104.39    5.20
  -4  -5  -1   90.29    4.60
   4   5   1   99.69    6.70
   4   5   1   93.49    5.00
  -5  -5  -1   33.60    4.70
  -5  -5  -1   42.20    3.70
  -5  -5  -1   49.99    4.50
  -5  -5  -1   48.90    6.50
   5   5   1   43.70    4.00
   5   5   1   45.70    5.10
  -6  -5  -1   -1.90    4.20
  -6  -5  -1    4.70    3.00
  -6  -5  -1    3.20    2.60
  -6  -5  -1   -3.90    3.50
   6   5   1    0.20    3.80
   6   5   1    1.40    3.10
  -7  -5  -1   15.70    3.60
  -7  -5  -1    8.60    5.10
   7   5   1   21.70    4.30
   7   5   1   20.60    4.90
   9  -6  -1   27.90    4.90
   9  -6  -1   33.40    4.60
  -9   6   1   24.40    7.30
   8  -6  -1   37.40    4.90
   8  -6  -1   38.50    4.90
  -8   6   1   29.80    6.50
   7  -6  -1   19.60    3.90
   7  -6  -1   15.50    4.20
  -7   6   1   15.80    5.00
   6  -6  -1   -0.90    3.00
   6  -6  -1   -0.40    2.00
   6  -6  -1   -0.20    3.30
  -6   6   1   -0.50    1.50
  -6   6   1   -5.50    2.30
  -6   6   1    1.90    4.10
   5  -6  -1   12.90    3.30
   5  -6  -1   14.20    2.50
   5  -6  -1   15.00    3.40
  -5   6   1   12.60    1.60
  -5   6   1   14.30    2.90
  -5   6   1   15.60    4.00
   4  -6  -1   17.60    3.40
   4  -6  -1   18.00    2.60
  -4   6   1   14.10    3.40
  -4   6   1   19.80    1.50
  -4   6   1   15.40    3.30
  -4   6   1   17.10    1.50
  -4   6   1   20.00    3.00
   3  -6  -1  206.08    8.10
   3  -6  -1  192.78    7.10
   3  -6  -1  188.28    7.20
  -3   6   1  201.28    8.50
  -3   6   1  180.48    7.90
  -3   6   1  188.38    5.70
  -3   6   1  189.18    5.70
   2  -6  -1  163.78    6.30
   2  -6  -1  162.88    6.60
   2  -6  -1  170.28    7.00
  -2   6   1  166.58    7.00
  -2   6   1  157.88    5.00
  -2   6   1  152.08    7.00
  -2   6   1  158.08    5.00
   1  -6  -1    3.90    2.40
   1  -6  -1    1.90    2.20
  -1   6   1    2.30    1.80
  -1   6   1    1.80    1.30
  -1   6   1    0.90    1.20
  -1   6   1    1.20    1.50
  -1   6   1    2.20    2.70
   0  -6  -1   18.90    3.00
   0  -6  -1   19.40    2.10
   0  -6  -1   12.30    2.80
   0   6   1   17.30    2.00
   0   6   1   15.20    3.10
   0   6   1    9.80    1.90
  -1  -6  -1   22.00    3.40
  -1  -6  -1   24.80    1.70
  -1  -6  -1   27.60    3.10
  -1  -6  -1   26.30    2.60
  -1  -6  -1   24.40    1.80
   1   6   1   27.40    2.60
   1   6   1   27.20    2.10
   1   6   1   17.50    2.30
   1   6   1   22.90    3.50
  -2  -6  -1   10.80    3.00
  -2  -6  -1   13.30    3.50
  -2  -6  -1   12.50    1.80
  -2  -6  -1    9.80    1.80
   2   6   1   12.10    2.40
   2   6   1    5.40    3.30
  -3  -6  -1  250.67    8.00
  -3  -6  -1  245.78    8.80
  -3  -6  -1  248.98   10.00
  -3  -6  -1  247.78    8.10
   3   6   1  247.48   10.00
   3   6   1  257.67    8.80
  -4  -6  -1    4.20    4.00
  -4  -6  -1    8.40    2.50
  -4  -6  -1    7.70    2.20
  -4  -6  -1    9.00    2.90
   4   6   1    9.20    2.90
   4   6   1    9.80    4.00
  -5  -6  -1   19.00    3.40
  -5  -6  -1   22.50    3.20
  -5  -6  -1   19.70    4.80
   5   6   1   18.20    3.30
   5   6   1   16.00    4.40
  -6  -6  -1    7.80    4.30
  -6  -6  -1   13.00    3.30
  -6  -6  -1    7.10    3.20
   6   6   1    9.90    4.50
   6   6   1   15.40    3.90
   8  -7  -1   39.50    4.90
   8  -7  -1   39.60    5.10
  -8   7   1   37.90    6.80
   7  -7  -1    4.50    3.70
   7  -7  -1   -1.80    3.70
  -7   7   1    2.70    4.70
   6  -7  -1    0.10    3.20
   6  -7  -1    4.00    2.40
   6  -7  -1    0.70    3.40
  -6   7   1    5.80    4.20
   5  -7  -1   41.50    4.70
   5  -7  -1   36.00    3.50
  -5   7   1   46.90    5.00
  -5   7   1   49.50    5.70
  -5   7   1   41.10    6.40
   4  -7  -1   67.49    5.60
   4  -7  -1   82.29    5.00
  -4   7   1   83.69    5.60
  -4   7   1   77.89    6.80
  -4   7   1   77.79    6.20
   3  -7  -1   34.90    4.40
   3  -7  -1   35.70    3.60
   3  -7  -1   35.30    3.70
  -3   7   1   29.40    4.00
  -3   7   1   34.00    5.00
  -3   7   1   32.10    2.30
   2  -7  -1   46.70    4.50
   2  -7  -1   45.90    4.40
  -2   7   1   43.20    2.60
  -2   7   1   46.90    4.70
  -2   7   1   36.70    4.30
   1  -7  -1   21.90    3.40
   1  -7  -1   21.50    3.20
  -1   7   1   25.80    2.20
  -1   7   1   20.70    3.60
  -1   7   1   29.00    3.80
   0  -7  -1    5.10    2.70
   0  -7  -1    7.50    2.00
   0  -7  -1    5.40    3.00
   0   7   1    5.90    3.00
   0   7   1    7.10    1.80
   0   7   1    5.70    1.90
  -1  -7  -1   21.90    3.60
  -1  -7  -1   23.30    3.90
  -1  -7  -1   23.60    2.40
   1   7   1   19.70    3.70
   1   7   1   20.00    2.60
  -2  -7  -1    9.70    3.70
  -2  -7  -1   10.30    2.40
  -2  -7  -1    8.80    3.20
   2   7   1    9.60    2.60
   2   7   1    8.70    3.70
  -3  -7  -1    2.20    3.80
  -3  -7  -1    4.20    2.90
  -3  -7  -1    1.90    1.80
   3   7   1    2.60    2.60
   3   7   1    0.10    3.30
  -4  -7  -1   -0.30    2.20
  -4  -7  -1    1.10    3.80
  -4  -7  -1    0.90    2.90
   4   7   1   -1.20    3.80
   4   7   1    1.30    2.90
  -5  -7  -1   25.90    4.00
  -5  -7  -1   15.70    4.60
  -5  -7  -1   23.70    3.20
   5   7   1   31.50    4.00
   5   7   1   27.70    5.10
   8  -8  -1    4.00    3.80
  -8   8   1   -1.00    5.40
   7  -8  -1    1.20    3.90
  -7   8   1    0.60    4.40
  -7   8   1    7.40    3.50
   6  -8  -1    3.20    3.60
   6  -8  -1   -2.80    2.50
  -6   8   1    3.90    3.70
  -6   8   1    0.10    3.80
   5  -8  -1   -0.60    2.80
   5  -8  -1   -1.80    3.40
  -5   8   1   -3.80    3.30
  -5   8   1    7.10    3.70
   4  -8  -1    0.50    3.80
   4  -8  -1   -2.30    2.80
  -4   8   1   -1.80    3.40
  -4   8   1   -1.00    2.90
  -4   8   1    9.90    3.00
   3  -8  -1    0.50    2.90
   3  -8  -1    0.00    2.80
  -3   8   1    4.30    3.60
  -3   8   1    1.60    2.80
   2  -8  -1   11.20    3.30
   2  -8  -1   11.00    3.40
  -2   8   1   15.60    4.00
   1  -8  -1    3.50    2.90
   1  -8  -1   12.50    3.30
  -1   8   1    8.50    3.70
   0  -8  -1    0.30    3.00
   0  -8  -1    2.40    3.10
   0   8   1   -0.80    3.10
   0   8   1    1.80    1.90
  -1  -8  -1    1.80    3.00
  -1  -8  -1    2.90    3.50
   1   8   1    3.80    2.30
   1   8   1   -2.40    3.60
  -2  -8  -1    3.20    3.10
  -2  -8  -1    7.10    3.80
   2   8   1    3.10    2.50
   2   8   1    1.30    3.90
  -3  -8  -1    5.20    3.50
  -3  -8  -1    3.60    4.10
   3   8   1    3.20    2.80
   3   8   1   -1.10    4.00
  -4  -8  -1   -1.10    3.10
  -4  -8  -1   -2.80    4.10
   4   8   1    1.70    3.00
   4   8   1   -3.90    4.20
   6  -9  -1    8.60    3.30
   6  -9  -1   14.80    4.80
  -6   9   1   10.80    4.40
   5  -9  -1    3.40    4.40
   5  -9  -1    2.00    3.00
  -5   9   1    6.20    4.10
   4  -9  -1   10.60    3.60
  -4   9   1    5.90    3.60
   3  -9  -1    9.70    3.40
   3  -9  -1    0.40    3.20
  -3   9   1    5.30    3.70
   2  -9  -1   25.50    4.00
   2  -9  -1   19.20    3.80
  -2   9   1   23.90    4.70
   1  -9  -1    3.40    3.40
   1  -9  -1    3.90    3.40
  -1   9   1    1.00    3.60
   0  -9  -1   29.80    4.60
   0  -9  -1   33.10    4.50
   0   9   1   26.50    4.60
  -1  -9  -1    6.30    3.90
  -1  -9  -1    3.30    3.30
   1   9   1   -1.30    3.80
  -2  -9  -1    2.20    3.40
  -2  -9  -1    9.00    4.30
   2   9   1   -5.80    3.90
  -3  -9  -1   10.00    4.70
  -3  -9  -1    8.90    4.10
   3   9   1    0.00    4.60
   4 -10  -1   10.90    3.80
  -4  10   1   12.40    4.70
   3 -10  -1    7.80    3.80
   3 -10  -1    4.00    3.50
  -3  10   1   11.80    4.50
   2 -10  -1    6.60    3.60
   2 -10  -1    0.20    3.50
  -2  10   1   -4.80    3.90
   1 -10  -1    7.70    4.00
   1 -10  -1    6.00    3.90
  -1  10   1    0.80    4.20
   0 -10  -1   16.60    4.30
   0  10   1    3.90    4.30
  -1  11  -2   97.09   11.20
  -2  11  -2   19.20    4.40
  -2  11  -2   35.70    7.20
   2 -11   2   28.30    4.90
   2  10  -2   28.70    6.90
   2  10  -2   12.00    4.00
  -2 -10   2   21.10    5.00
   1  10  -2   -2.30    3.40
   1  10  -2    7.40    5.00
  -1 -10   2   -0.40    3.60
   0  10  -2   16.10    5.50
   0  10  -2    1.80    3.40
   0 -10   2   13.50    4.30
   0 -10   2    8.60    3.10
  -1  10  -2    8.10    5.20
  -1  10  -2   -8.40    2.90
   1 -10   2   -0.30    3.60
   1 -10   2    1.60    2.90
  -2  10  -2   17.90    5.50
  -2  10  -2   -2.10    3.20
   2 -10   2    5.80    3.70
  -3  10  -2    6.20    3.60
  -3  10  -2   -1.20    3.10
  -3  10  -2    2.60    3.40
  -3  10  -2    7.00    4.70
  -4  10  -2    3.30    3.70
  -4  10  -2    2.30    3.90
  -4  10  -2   -0.60    3.60
  -4  10  -2   -0.40    3.00
  -5  10  -2    6.90    3.40
  -5  10  -2   -1.90    4.00
  -5  10  -2   11.40    6.40
   4   9  -2    3.20    3.70
   4   9  -2   13.80    5.50
   4   9  -2    5.90    3.00
  -4  -9   2    4.60    4.00
   3   9  -2   90.79    5.60
   3   9  -2  102.69   10.20
   3   9  -2   77.59    6.60
  -3  -9   2   78.49    7.40
  -3  -9   2   98.09    6.00
   2   9  -2   13.70    5.40
   2   9  -2    6.20    3.30
  -2  -9   2    5.90    4.00
  -2  -9   2    7.10    2.70
   1   9  -2    9.40    4.90
   1   9  -2   -2.40    2.90
  -1  -9   2    4.60    2.70
  -1  -9   2    2.70    3.60
   0   9  -2    0.60    4.20
   0  -9   2    2.10    3.50
   0  -9   2    2.80    2.70
  -1   9  -2   -0.10    2.90
  -1   9  -2   10.20    5.10
   1  -9   2    8.80    3.50
   1  -9   2    5.60    2.90
  -2   9  -2   16.90    3.80
  -2   9  -2   17.80    5.40
  -2   9  -2   13.00    3.50
   2  -9   2   17.70    4.00
  -3   9  -2    2.70    3.60
  -3   9  -2    5.80    3.10
  -3   9  -2    3.40    3.30
  -3   9  -2    2.40    4.10
  -4   9  -2    2.60    3.90
  -4   9  -2    3.10    3.40
  -4   9  -2    7.00    3.00
  -4   9  -2    2.50    3.80
  -5   9  -2    2.90    2.90
  -5   9  -2   11.60    4.10
  -5   9  -2    3.80    4.20
  -5   9  -2   -1.20    3.60
  -6   9  -2   -1.80    5.40
  -6   9  -2    2.60    4.80
   6  -9   2   -3.70    3.60
   6  -9   2    2.60    3.60
  -7   9  -2   11.00    5.70
   7  -9   2   12.50    4.50
   7  -9   2   15.60    4.10
   6   8  -2   37.80    4.50
   6   8  -2   39.70    5.30
  -6  -8   2   35.50    5.30
   5   8  -2   13.40    5.40
   5   8  -2   -1.20    3.10
   5   8  -2    0.20    3.50
  -5  -8   2   -1.20    3.10
  -5  -8   2    5.10    4.00
   4   8  -2    5.80    4.80
   4   8  -2   -2.30    2.70
   4   8  -2    2.30    3.30
  -4  -8   2    0.40    2.80
  -4  -8   2   -3.80    3.80
   3   8  -2    3.80    2.50
   3   8  -2    4.90    3.30
   3   8  -2    9.10    4.70
  -3  -8   2    1.40    2.60
  -3  -8   2    1.80    3.70
   2   8  -2    0.30    2.00
   2   8  -2   -1.10    2.70
  -2  -8   2   -0.60    3.30
  -2  -8   2   -2.70    2.40
   1   8  -2   42.70    3.30
   1   8  -2   45.20    4.70
  -1  -8   2   49.90    5.00
  -1  -8   2   46.70    4.30
  -1  -8   2   43.70    4.40
   0   8  -2   28.70    2.50
   0   8  -2   23.80    3.40
   0  -8   2   32.20    4.40
   0  -8   2   26.00    3.20
   0  -8   2   27.10    3.40
  -1   8  -2    1.30    2.60
   1  -8   2    1.90    2.90
   1  -8   2    3.10    2.60
   1  -8   2    0.30    2.50
  -2   8  -2  107.79    9.10
  -2   8  -2  103.39    6.00
   2  -8   2  103.79    6.30
   2  -8   2   98.59    5.70
  -3   8  -2   52.49    4.90
  -3   8  -2   50.29    6.30
  -3   8  -2   49.40    7.00
  -3   8  -2   45.70    6.10
  -4   8  -2    0.80    2.70
  -4   8  -2    3.30    3.80
  -4   8  -2    6.50    3.70
  -4   8  -2    0.30    3.10
  -5   8  -2   22.30    4.50
  -5   8  -2   17.70    5.00
  -5   8  -2   15.50    4.40
   5  -8   2   24.40    4.10
   5  -8   2   18.30    3.90
  -6   8  -2    2.80    4.40
  -6   8  -2   -2.50    3.50
   6  -8   2    4.50    3.40
   6  -8   2   -0.90    3.60
  -7   8  -2    0.50    6.00
  -7   8  -2    0.50    5.40
   7  -8   2    2.90    3.30
   7  -8   2    4.90    4.10
  -8   8  -2   -1.50    5.90
   8  -8   2   -1.20    3.80
   8  -8   2    3.10    3.40
   7   7  -2   18.80    4.20
   7   7  -2   10.20    4.20
   7   7  -2   27.60    6.50
  -7  -7   2   13.00    3.30
  -7  -7   2   13.90    4.90
   6   7  -2    2.30    3.40
   6   7  -2    9.00    3.50
   6   7  -2   18.60    5.40
  -6  -7   2    2.10    3.50
  -6  -7   2    5.80    4.30
  -6  -7   2    2.00    2.60
   5   7  -2   21.00    5.60
   5   7  -2   19.80    3.90
   5   7  -2    9.40    3.20
  -5  -7   2    8.90    3.30
  -5  -7   2   13.30    4.40
  -5  -7   2    7.30    2.50
   4   7  -2    3.50    4.70
   4   7  -2    5.10    3.20
   4   7  -2    0.80    2.40
  -4  -7   2    0.50    3.20
  -4  -7   2    0.90    2.00
  -4  -7   2    4.40    2.80
   3   7  -2    1.10    2.20
   3   7  -2    4.60    3.00
  -3  -7   2   -1.40    1.50
  -3  -7   2    0.80    2.50
  -3  -7   2    2.50    3.30
   2   7  -2  106.49    5.60
   2   7  -2  109.29    4.80
  -2  -7   2  108.09    6.50
  -2  -7   2  109.19    5.40
  -2  -7   2   90.99    2.90
  -2  -7   2  101.09    5.20
   1   7  -2  147.59    5.10
   1   7  -2  154.08    5.40
   1   7  -2  148.19    6.60
  -1  -7   2  162.28    6.60
  -1  -7   2  152.98    6.30
  -1  -7   2  149.79    6.90
   0   7  -2   30.90    2.20
   0   7  -2   32.00    2.30
   0   7  -2   32.90    3.40
   0  -7   2   38.30    3.40
   0  -7   2   29.70    3.20
   0  -7   2   34.00    3.90
  -1   7  -2   39.50    3.90
  -1   7  -2   37.00    1.90
  -1   7  -2   33.50    1.90
   1  -7   2   35.10    3.80
   1  -7   2   37.50    3.60
   1  -7   2   36.10    3.40
  -2   7  -2  140.09    9.40
  -2   7  -2  162.08    6.80
   2  -7   2  161.28    6.70
   2  -7   2  154.48    7.00
  -3   7  -2   61.29    6.90
  -3   7  -2   73.09    4.80
  -3   7  -2   51.69    5.80
  -3   7  -2   62.69    6.10
  -4   7  -2   74.59    7.50
  -4   7  -2   77.89    7.10
  -4   7  -2   66.99    6.20
   4  -7   2   69.99    4.90
  -5   7  -2    3.00    3.50
  -5   7  -2    3.90    3.70
  -5   7  -2   11.70    3.40
   5  -7   2    6.90    3.40
   5  -7   2    3.80    2.80
  -6   7  -2    4.40    3.80
  -6   7  -2    1.60    4.30
   6  -7   2    8.60    3.20
   6  -7   2    0.90    3.30
  -7   7  -2   74.99   10.50
  -7   7  -2   76.79    8.00
   7  -7   2   87.99    6.30
   7  -7   2   83.39    5.90
  -8   7  -2   19.80    6.60
   8  -7   2   21.30    3.70
   8  -7   2   27.20    4.60
   8   6  -2   -4.40    3.20
  -8  -6   2   -0.40    3.20
  -8  -6   2   -2.20    4.00
  -8  -6   2    6.90    5.10
   7   6  -2   10.70    4.80
   7   6  -2   -0.10    3.10
   7   6  -2    5.50    3.80
  -7  -6   2    1.80    3.00
  -7  -6   2    1.80    4.60
  -7  -6   2   -2.60    3.70
   6   6  -2    3.20    3.10
   6   6  -2    6.40    4.50
   6   6  -2    0.60    3.40
  -6  -6   2   -0.90    3.80
  -6  -6   2    2.80    2.70
   5   6  -2    4.90    4.30
   5   6  -2    4.00    3.10
   5   6  -2    2.80    2.80
  -5  -6   2    2.50    3.60
  -5  -6   2    3.30    2.40
   4   6  -2    7.30    3.00
   4   6  -2    2.10    4.20
   4   6  -2    4.60    2.30
  -4  -6   2    0.10    1.90
  -4  -6   2    2.10    3.20
  -4  -6   2    3.50    2.70
   3   6  -2  122.09    5.20
   3   6  -2  126.49    6.00
  -3  -6   2  118.29    5.70
  -3  -6   2  115.99    6.10
  -3  -6   2  114.19    4.60
  -3  -6   2  116.09    4.40
   2   6  -2    3.90    1.70
   2   6  -2    4.30    2.20
  -2  -6   2    6.10    2.30
  -2  -6   2    4.30    1.10
  -2  -6   2    4.70    1.20
  -2  -6   2    5.20    2.20
  -2  -6   2    3.70    2.70
   1   6  -2   -2.00    1.90
   1   6  -2    1.50    1.40
   1   6  -2    1.70    1.10
  -1  -6   2    1.50    2.40
  -1  -6   2    3.40    2.10
  -1  -6   2    2.50    2.00
   0   6  -2    1.70    1.10
   0   6  -2    2.70    1.00
   0   6  -2   -0.40    1.80
   0   6  -2    1.90    1.30
   0  -6   2    1.40    2.10
   0  -6   2    0.10    1.90
   0  -6   2    1.70    2.00
  -1   6  -2    2.60    1.90
  -1   6  -2    4.30    0.70
  -1   6  -2    2.80    0.70
   1  -6   2    5.10    2.00
   1  -6   2    4.10    2.20
   1  -6   2    2.00    1.90
  -2   6  -2   29.20    4.50
  -2   6  -2   39.80    3.50
   2  -6   2   40.80    3.10
   2  -6   2   33.60    3.30
   2  -6   2   36.30    3.70
  -3   6  -2    8.10    3.10
  -3   6  -2    5.50    2.90
  -3   6  -2    8.60    3.30
   3  -6   2   12.40    2.70
   3  -6   2    4.80    2.10
   3  -6   2   11.40    2.50
  -4   6  -2    4.10    0.90
  -4   6  -2    4.60    1.00
  -4   6  -2    3.60    3.10
  -4   6  -2    4.30    3.00
  -4   6  -2    3.50    3.40
   4  -6   2    2.70    2.70
   4  -6   2    4.40    2.50
   4  -6   2    4.50    2.50
  -5   6  -2   51.59    6.70
  -5   6  -2   48.90    5.80
  -5   6  -2   48.40    5.40
   5  -6   2   53.99    4.60
   5  -6   2   48.70    4.10
   5  -6   2   50.39    4.40
  -6   6  -2  100.29    8.80
  -6   6  -2   90.49    4.00
  -6   6  -2   96.39    7.80
  -6   6  -2   88.29    6.00
   6  -6   2   93.09    5.40
   6  -6   2   94.39    5.40
   6  -6   2   90.89    6.00
  -7   6  -2   36.40    6.20
  -7   6  -2   34.10    5.40
   7  -6   2   43.70    4.50
   7  -6   2   41.60    4.80
  -8   6  -2    6.60    5.30
  -8   6  -2   -1.70    4.50
   8  -6   2    9.80    3.00
   8  -6   2    6.20    4.00
  -9   6  -2    0.80    6.20
   9  -6   2    4.60    3.90
   8   5  -2   10.60    3.80
  -8  -5   2    6.60    5.50
  -8  -5   2    6.70    3.40
  -8  -5   2   -6.20    3.60
   7   5  -2   42.40    4.60
  -7  -5   2   31.00    3.90
  -7  -5   2   24.60    4.30
  -7  -5   2   26.40    5.90
   6   5  -2    9.40    3.20
   6   5  -2   10.70    4.40
   6   5  -2   11.80    3.60
  -6  -5   2    6.70    2.90
  -6  -5   2    7.10    3.80
  -6  -5   2    4.50    4.30
   5   5  -2   40.50    3.90
   5   5  -2   44.80    4.70
   5   5  -2   48.60    7.00
  -5  -5   2   39.40    3.80
  -5  -5   2   29.40    4.70
  -5  -5   2   35.50    4.30
   4   5  -2   72.59    4.20
   4   5  -2   81.19    5.10
   4   5  -2   82.99    7.60
  -4  -5   2   76.39    4.10
  -4  -5   2   82.09    5.60
   3   5  -2   16.40    2.30
   3   5  -2   17.60    2.60
  -3  -5   2   10.10    2.60
   2   5  -2   31.10    2.60
   2   5  -2   27.00    3.70
   2   5  -2   39.90    3.30
  -2  -5   2   37.10    2.10
  -2  -5   2   36.30    3.20
  -2  -5   2   27.50    3.00
  -2  -5   2   32.90    2.80
  -2  -5   2   33.70    2.20
  -2  -5   2   35.90    3.00
   1   5  -2  176.38    6.20
   1   5  -2  182.28    5.30
   1   5  -2  178.08    5.50
   1   5  -2  175.38    7.60
   1   5  -2  178.08    5.60
  -1  -5   2  188.28    6.30
  -1  -5   2  166.78    4.80
  -1  -5   2  175.98    6.00
  -1  -5   2  174.28    6.80
  -1  -5   2  171.68    4.80
  -1  -5   2  187.88    6.30
   0   5  -2   38.70    2.30
   0   5  -2   36.40    1.80
   0   5  -2   38.10    3.00
   0   5  -2   43.30    3.20
   0   5  -2   33.00    1.90
   0   5  -2   39.30    2.80
   0  -5   2   34.50    3.10
   0  -5   2   34.40    3.50
   0  -5   2   35.40    2.50
   0  -5   2   33.90    2.80
  -1   5  -2  409.06   12.00
  -1   5  -2  387.16   10.60
  -1   5  -2  400.26   11.70
  -1   5  -2  419.26   14.60
  -1   5  -2  383.66   11.50
  -1   5  -2  393.96   10.60
   1  -5   2  423.16   11.70
   1  -5   2  407.56   12.10
   1  -5   2  404.46   12.30
  -2   5  -2  193.68    8.70
  -2   5  -2  192.38    8.30
   2  -5   2  194.98    6.90
   2  -5   2  195.58    6.60
   2  -5   2  185.88    6.40
  -3   5  -2   18.90    3.20
  -3   5  -2   12.90    2.90
  -3   5  -2   14.70    3.40
  -3   5  -2   18.70    1.00
  -3   5  -2   16.30    1.00
   3  -5   2   18.70    2.50
   3  -5   2   16.00    2.50
   3  -5   2   20.00    2.50
  -4   5  -2  107.49    6.60
  -4   5  -2  105.19    3.60
  -4   5  -2  106.49    7.20
  -4   5  -2  102.99    3.60
  -4   5  -2  119.69    6.30
   4  -5   2  107.59    4.80
   4  -5   2  107.79    5.30
   4  -5   2  109.69    4.90
  -5   5  -2    8.20    3.30
  -5   5  -2    8.00    2.40
  -5   5  -2    6.30    1.50
  -5   5  -2    5.40    3.50
  -5   5  -2    7.10    1.90
   5  -5   2    6.10    2.80
   5  -5   2    8.10    2.30
   5  -5   2    5.30    2.40
  -6   5  -2   78.69    6.90
  -6   5  -2   64.39    4.30
  -6   5  -2   79.69    8.00
   6  -5   2   81.99    5.10
   6  -5   2   76.39    5.50
   6  -5   2   79.29    4.60
  -7   5  -2   61.59    7.40
  -7   5  -2   69.19    4.10
  -7   5  -2   70.89    8.70
   7  -5   2   58.49    5.80
   7  -5   2   58.59    4.60
   7  -5   2   67.39    4.60
  -8   5  -2   22.50    3.00
  -8   5  -2    6.30    4.90
  -8   5  -2   15.80    5.70
   8  -5   2   20.20    3.20
   8  -5   2   16.70    3.80
  -9   5  -2   -4.90    5.10
  -9   5  -2    4.60    6.20
  -9   5  -2    8.90    3.00
   9  -5   2    9.20    3.90
   9   4  -2   -2.00    3.30
  -9  -4   2   -4.50    3.40
  -9  -4   2   -6.60    5.20
  -9  -4   2   -4.50    4.30
   8   4  -2   26.90    3.90
  -8  -4   2    9.60    4.00
  -8  -4   2   20.60    3.80
  -8  -4   2   10.80    5.70
   7   4  -2    1.90    3.10
   7   4  -2    3.70    3.50
  -7  -4   2    0.00    3.20
  -7  -4   2    2.00    2.80
  -7  -4   2    0.50    4.50
   6   4  -2   -0.90    2.90
   6   4  -2    2.30    2.80
   6   4  -2    4.40    3.60
  -6  -4   2    0.00    2.30
  -6  -4   2   -1.80    4.00
  -6  -4   2   -1.90    3.10
   5   4  -2    8.30    2.60
   5   4  -2    9.20    2.80
   5   4  -2    8.70    3.60
  -5  -4   2    9.00    3.10
  -5  -4   2    5.60    2.40
  -5  -4   2    5.60    3.90
   4   4  -2   10.30    3.40
   4   4  -2   12.60    2.50
   4   4  -2   10.90    2.40
  -4  -4   2   11.20    2.80
  -4  -4   2    9.70    3.50
  -4  -4   2    8.20    1.90
   3   4  -2    3.90    1.90
   3   4  -2   -0.50    2.90
   3   4  -2    2.10    1.80
  -3  -4   2    0.80    1.30
  -3  -4   2    0.10    1.50
  -3  -4   2    0.60    2.20
  -3  -4   2    1.80    2.40
  -3  -4   2   -0.20    1.60
   2   4  -2  320.17    9.40
   2   4  -2  317.87   12.20
   2   4  -2  322.47   11.30
   2   4  -2  316.17    9.30
   2   4  -2  335.77    9.90
   2   4  -2  332.57    9.70
  -2  -4   2  312.27    9.10
  -2  -4   2  318.37    9.20
  -2  -4   2  330.97    9.90
   1   4  -2   -0.20    1.50
   1   4  -2   -2.00    2.60
   1   4  -2    2.50    1.20
   1   4  -2    0.60    0.90
   1   4  -2    2.80    1.10
   1   4  -2   -0.40    2.10
   1   4  -2    1.30    1.30
   1   4  -2   -0.10    1.50
  -1  -4   2    1.00    1.00
  -1  -4   2    1.50    0.90
  -1  -4   2    0.00    1.90
  -1  -4   2    0.60    0.80
  -1  -4   2   -0.40    1.50
  -1  -4   2    1.00    1.20
   0   4  -2   77.89    3.50
   0   4  -2   74.69    2.50
   0   4  -2   71.99    3.50
   0   4  -2   77.39    3.40
   0   4  -2   75.09    3.60
   0   4  -2   73.89    2.60
   0   4  -2   74.09    2.90
   0   4  -2   69.69    5.90
   0   4  -2   77.19    3.30
   0  -4   2   81.89    3.70
   0  -4   2   79.39    3.10
   0  -4   2   75.09    4.00
  -1   4  -2  135.79    4.80
  -1   4  -2  140.89    5.10
  -1   4  -2  134.89    4.90
  -1   4  -2  134.29    4.80
  -1   4  -2  143.59    4.60
  -1   4  -2  133.09    6.90
  -1   4  -2  140.99    5.30
   1  -4   2  135.29    4.90
   1  -4   2  138.29    5.40
   1  -4   2  136.39    4.80
   1  -4   2  137.89    5.20
  -2   4  -2  119.59    6.20
  -2   4  -2  118.89    6.20
  -2   4  -2  123.59    5.10
  -2   4  -2  128.79    4.60
  -2   4  -2  127.09    5.00
  -2   4  -2  124.99    4.30
  -2   4  -2  127.89    4.70
  -2   4  -2  127.09    4.70
   2  -4   2  131.69    4.80
   2  -4   2  126.79    4.60
   2  -4   2  127.19    4.90
   2  -4   2  127.49    5.10
  -3   4  -2   17.30    2.70
  -3   4  -2   19.50    1.80
  -3   4  -2   15.20    3.00
  -3   4  -2   14.80    1.30
  -3   4  -2   15.00    1.90
  -3   4  -2   16.00    1.40
  -3   4  -2   14.60    3.30
   3  -4   2   17.60    2.10
   3  -4   2   15.00    2.10
   3  -4   2   14.40    2.10
  -4   4  -2    9.70    1.50
  -4   4  -2    7.00    3.20
  -4   4  -2    7.00    1.80
  -4   4  -2    7.30    1.30
  -4   4  -2   10.60    2.20
  -4   4  -2    6.60    2.80
  -4   4  -2    8.10    1.20
   4  -4   2    5.90    2.20
   4  -4   2   11.10    1.90
   4  -4   2    8.20    2.20
  -5   4  -2   64.69    2.90
  -5   4  -2   68.89    3.20
  -5   4  -2   60.09    6.90
  -5   4  -2   49.99    3.70
  -5   4  -2   59.39    5.70
   5  -4   2   59.99    4.10
   5  -4   2   65.29    4.10
   5  -4   2   63.39    3.80
  -6   4  -2    1.80    1.20
  -6   4  -2    0.30    3.70
  -6   4  -2    2.60    3.70
   6  -4   2    1.20    0.80
   6  -4   2   -0.30    2.70
   6  -4   2    2.60    2.50
   6  -4   2    1.50    0.90
   6  -4   2    0.70    2.10
  -7   4  -2  124.89    9.00
  -7   4  -2  139.19    5.70
  -7   4  -2  133.69   10.10
   7  -4   2  132.09    7.00
   7  -4   2  133.89    5.90
   7  -4   2  128.29    4.30
   7  -4   2  132.29    6.30
  -8   4  -2   19.70    5.60
  -8   4  -2   28.60    3.40
  -8   4  -2   20.00    5.80
   8  -4   2   22.30    3.20
   8  -4   2   25.60    4.40
   8  -4   2   36.30    4.00
  -9   4  -2   -2.00    5.30
  -9   4  -2    1.40    3.00
  -9   4  -2   -6.00    5.10
   9  -4   2    0.20    3.80
 -10   4  -2   -8.60    5.80
   9   3  -2   19.70    4.30
   9   3  -2   22.80    4.20
  -9  -3   2    8.30    6.20
  -9  -3   2    8.90    4.50
  -9  -3   2   17.40    3.60
   8   3  -2    4.10    3.30
  -8  -3   2    0.60    2.80
  -8  -3   2   -4.80    5.30
   7   3  -2   14.80    3.60
   7   3  -2   15.60    3.40
  -7  -3   2   11.80    5.30
  -7  -3   2   13.60    3.20
   6   3  -2    4.80    3.00
   6   3  -2    5.70    2.70
   6   3  -2    3.20    1.20
  -6  -3   2    5.10    2.40
  -6  -3   2    0.00    3.90
   5   3  -2    1.40    1.10
   5   3  -2   -1.60    2.20
   5   3  -2    1.00    2.00
   5   3  -2    1.30    2.70
  -5  -3   2   -0.30    3.20
  -5  -3   2   -1.10    2.30
  -5  -3   2    1.80    2.10
   4   3  -2   42.10    3.00
   4   3  -2   40.60    4.90
   4   3  -2   45.00    3.50
   4   3  -2   41.60    2.30
  -4  -3   2   43.80    5.80
  -4  -3   2   38.10    2.90
  -4  -3   2   34.70    3.50
  -4  -3   2   37.70    3.30
   3   3  -2   59.59    5.40
   3   3  -2   56.29    2.70
   3   3  -2   58.59    3.40
   3   3  -2   56.49    5.20
   3   3  -2   62.09    3.40
  -3  -3   2   59.49    3.00
  -3  -3   2   62.59    5.20
  -3  -3   2   59.19    3.80
  -3  -3   2   61.59    3.00
   2   3  -2    1.50    2.10
   2   3  -2    0.30    2.70
   2   3  -2    3.60    1.40
   2   3  -2   -0.10    1.10
   2   3  -2    2.90    1.30
   2   3  -2    3.50    1.50
  -2  -3   2    2.20    0.60
  -2  -3   2    2.00    1.60
  -2  -3   2    2.10    1.40
  -2  -3   2    3.60    1.40
  -2  -3   2    1.90    1.20
  -2  -3   2   -0.70    2.20
   1   3  -2  117.49    5.60
   1   3  -2  122.59    6.20
   1   3  -2  117.79    3.80
   1   3  -2  115.29    4.00
   1   3  -2  112.79    3.90
  -1  -3   2  118.99    4.70
  -1  -3   2  122.19    3.70
  -1  -3   2  119.59    4.50
  -1  -3   2  119.39    3.70
  -1  -3   2  119.69    3.70
  -1  -3   2  124.79    4.00
   0   3  -2   60.09    4.70
   0   3  -2   61.59    2.60
   0   3  -2   60.09    2.60
   0   3  -2   59.59    2.20
   0   3  -2   63.39    3.10
   0   3  -2   60.69    2.10
   0   3  -2   59.99    2.50
   0  -3   2   65.89    3.20
   0  -3   2   57.99    2.50
   0  -3   2   56.89    3.20
  -1   3  -2  219.78    5.90
  -1   3  -2  214.38    6.50
  -1   3  -2  223.18    8.20
  -1   3  -2  217.68    6.50
  -1   3  -2  217.58    6.90
  -1   3  -2  228.08    6.50
  -1   3  -2  227.78    7.00
  -1   3  -2  213.08    5.80
  -1   3  -2  214.38    6.60
   1  -3   2  214.78    6.60
   1  -3   2  209.08    6.90
   1  -3   2  220.18    6.60
   1  -3   2  216.18    7.00
  -2   3  -2  212.98    7.90
  -2   3  -2  217.58    6.60
  -2   3  -2  214.48    6.00
  -2   3  -2  219.18    7.90
  -2   3  -2  217.08    7.10
  -2   3  -2  215.68    6.70
  -2   3  -2  211.28    6.40
  -2   3  -2  215.98    6.00
  -2   3  -2  214.38    6.60
   2  -3   2  217.68    6.80
   2  -3   2  216.88    6.60
   2  -3   2  227.18    7.10
   2  -3   2  215.78    6.80
  -3   3  -2  166.78    7.00
  -3   3  -2  173.28    6.00
  -3   3  -2  178.48    7.30
  -3   3  -2  176.38    5.40
  -3   3  -2  178.68    6.60
  -3   3  -2  182.48    5.70
  -3   3  -2  176.48    5.30
  -3   3  -2  177.78    5.30
  -3   3  -2  185.08    8.30
   3  -3   2  172.98    6.00
   3  -3   2  177.58    6.00
   3  -3   2  172.68    5.70
   3  -3   2  172.18    7.10
  -4   3  -2   19.30    1.80
  -4   3  -2   22.20    2.00
  -4   3  -2   20.90    3.50
  -4   3  -2   15.90    3.20
  -4   3  -2   17.40    2.10
  -4   3  -2   20.00    1.80
   4  -3   2   20.20    1.90
   4  -3   2   19.80    2.20
   4  -3   2   22.20    2.70
   4  -3   2   18.40    1.50
   4  -3   2   20.20    1.50
  -5   3  -2    0.90    1.60
  -5   3  -2    2.70    1.10
  -5   3  -2    3.20    1.00
  -5   3  -2    4.60    3.20
  -5   3  -2   -0.30    2.80
   5  -3   2    1.70    1.20
   5  -3   2    2.50    2.00
   5  -3   2    1.40    1.70
   5  -3   2    1.00    2.20
   5  -3   2    0.80    1.10
  -6   3  -2   48.60    1.90
  -6   3  -2   51.99    5.90
  -6   3  -2   42.20    6.60
   6  -3   2   46.30    3.60
   6  -3   2   44.10    2.80
   6  -3   2   48.20    4.20
   6  -3   2   44.80    3.50
  -7   3  -2   78.99    8.10
  -7   3  -2   79.59    8.40
  -7   3  -2   76.49    4.70
   7  -3   2   74.49    5.40
   7  -3   2   75.89    3.70
   7  -3   2   82.89    4.90
   7  -3   2   74.09    4.60
  -8   3  -2    7.10    5.40
  -8   3  -2   13.10    3.00
  -8   3  -2    7.50    5.00
   8  -3   2    9.50    2.70
   8  -3   2    9.10    2.20
   8  -3   2    7.10    2.90
   8  -3   2    9.80    3.70
  -9   3  -2   10.30    3.40
  -9   3  -2    3.30    5.70
  -9   3  -2    3.70    6.10
   9  -3   2    5.10    4.00
 -10   3  -2   -6.80    5.80
 -10   3  -2  -10.80    6.50
 -10   3  -2    3.00    3.60
  10  -3   2    5.60    4.60
  10   2  -2    8.70    4.10
  10   2  -2    9.10    3.90
 -10  -2   2   -1.90    7.00
 -10  -2   2    3.70    3.30
   9   2  -2   15.10    4.00
   9   2  -2   21.20    3.90
  -9  -2   2   12.00    3.40
  -9  -2   2    2.40    6.40
   8   2  -2    5.80    2.80
   8   2  -2    2.90    3.00
  -8  -2   2   -1.10    5.00
  -8  -2   2    2.80    2.80
   7   2  -2    3.60    2.50
   7   2  -2    6.90    2.70
  -7  -2   2    4.10    2.50
  -7  -2   2    4.10    4.40
   6   2  -2    2.80    2.40
   6   2  -2    2.00    0.90
   6   2  -2    2.60    2.50
  -6  -2   2    3.40    2.10
  -6  -2   2    2.00    1.10
  -6  -2   2    4.50    4.00
   5   2  -2   27.10    2.60
   5   2  -2   34.10    4.10
   5   2  -2   28.70    1.80
  -5  -2   2   29.80    1.80
  -5  -2   2   22.70    3.90
  -5  -2   2   32.60    2.90
   4   2  -2   30.70    4.10
   4   2  -2   35.50    2.80
   4   2  -2   33.60    1.90
   4   2  -2   41.40    4.10
  -4  -2   2   38.80    5.10
  -4  -2   2   35.40    3.00
  -4  -2   2   36.20    1.70
  -4  -2   2   35.30    3.10
   3   2  -2  164.28    7.40
   3   2  -2  159.08    7.10
   3   2  -2  161.68    6.90
   3   2  -2  152.58    4.90
   3   2  -2  164.08    5.60
   3   2  -2  166.88    5.50
  -3  -2   2  160.18    5.50
  -3  -2   2  155.18    5.20
  -3  -2   2  169.78    7.80
  -3  -2   2  164.88    5.70
  -3  -2   2  162.88    5.50
   2   2  -2   36.40    4.00
   2   2  -2   35.60    2.30
   2   2  -2   39.60    2.00
   2   2  -2   39.00    3.90
   2   2  -2   38.40    2.30
   2   2  -2   43.00    2.40
  -2  -2   2   42.20    4.10
  -2  -2   2   42.50    2.80
  -2  -2   2   39.40    2.40
  -2  -2   2   40.70    2.20
  -2  -2   2   39.70    2.40
   1   2  -2  376.96   10.20
   1   2  -2  380.16   10.60
   1   2  -2  380.16   12.00
   1   2  -2  369.56   10.30
   1   2  -2  378.46   11.60
   1   2  -2  364.66   10.10
  -1  -2   2  379.96   10.10
  -1  -2   2  378.96   10.60
  -1  -2   2  375.16   10.20
  -1  -2   2  360.16   11.80
  -1  -2   2  372.86   10.20
   0   2  -2    6.00    0.90
   0   2  -2    3.60    1.50
   0   2  -2    4.60    0.90
   0   2  -2    6.20    1.20
   0   2  -2    5.00    0.90
   0   2  -2    2.40    2.20
   0  -2   2    5.30    0.80
   0  -2   2    5.20    1.60
   0  -2   2    2.80    2.00
   0  -2   2    5.10    0.80
   0  -2   2    3.10    1.20
   0  -2   2    3.00    1.50
   0  -2   2    5.50    1.00
  -1   2  -2   11.60    1.00
  -1   2  -2   11.40    1.50
  -1   2  -2   11.60    1.40
  -1   2  -2   12.70    1.10
  -1   2  -2   11.70    1.20
  -1   2  -2    9.60    2.50
  -1   2  -2   15.10    2.40
  -1   2  -2   11.10    1.40
   1  -2   2    9.90    1.50
   1  -2   2   12.90    1.00
   1  -2   2   11.20    1.70
   1  -2   2   13.70    1.40
   1  -2   2   13.50    2.20
   1  -2   2   11.80    2.40
   1  -2   2   11.40    0.80
  -2   2  -2    0.50    1.00
  -2   2  -2   -0.60    2.10
  -2   2  -2   -0.90    1.20
  -2   2  -2    1.80    1.00
  -2   2  -2   -1.00    1.10
  -2   2  -2    1.20    2.10
  -2   2  -2   -1.70    1.60
  -2   2  -2    0.70    0.70
   2  -2   2    1.00    0.90
   2  -2   2    1.50    1.50
   2  -2   2    0.20    1.40
   2  -2   2    0.80    1.40
   2  -2   2    0.80    0.80
   2  -2   2   -0.40    1.00
   2  -2   2   -0.90    1.50
  -3   2  -2   12.90    1.60
  -3   2  -2   20.40    2.70
  -3   2  -2   15.10    2.10
  -3   2  -2    8.40    2.70
  -3   2  -2   14.00    2.30
  -3   2  -2   14.70    3.00
  -3   2  -2    9.50    1.60
   3  -2   2   12.90    2.10
   3  -2   2   18.60    1.70
   3  -2   2   15.80    2.50
   3  -2   2   10.50    2.40
   3  -2   2   10.10    1.70
  -4   2  -2   58.69    5.40
  -4   2  -2   52.49    3.00
  -4   2  -2   48.00    5.00
  -4   2  -2   53.99    2.90
  -4   2  -2   52.59    3.00
   4  -2   2   50.79    2.60
   4  -2   2   50.09    2.80
   4  -2   2   48.50    3.30
   4  -2   2   52.39    3.20
   4  -2   2   49.00    2.80
   4  -2   2   49.00    2.30
  -5   2  -2  123.29    8.00
  -5   2  -2  116.49    4.60
  -5   2  -2  117.79    3.60
  -5   2  -2  116.39    7.30
   5  -2   2  120.79    4.60
   5  -2   2  121.39    5.50
   5  -2   2  116.29    4.50
   5  -2   2  122.59    4.30
   5  -2   2  119.99    4.70
  -6   2  -2   10.10    2.40
  -6   2  -2    9.00    4.20
  -6   2  -2   11.70    4.00
   6  -2   2    9.60    2.20
   6  -2   2   11.50    2.00
   6  -2   2    7.90    2.70
   6  -2   2    8.00    2.30
  -7   2  -2    1.70    4.10
  -7   2  -2    1.20    2.50
  -7   2  -2    1.20    4.20
   7  -2   2    0.60    2.30
   7  -2   2   -0.70    2.20
   7  -2   2   -2.80    2.70
   7  -2   2    0.50    2.00
  -8   2  -2   86.29    5.60
  -8   2  -2   95.39    9.80
  -8   2  -2   83.19    9.60
   8  -2   2   79.49    5.30
   8  -2   2   78.19    5.00
   8  -2   2   93.79    4.90
   8  -2   2   91.99    6.70
  -9   2  -2   23.80    4.00
  -9   2  -2   11.60    6.00
  -9   2  -2   13.80    6.10
   9  -2   2   26.30    4.50
   9  -2   2   22.60    3.10
 -10   2  -2   -7.50    6.30
 -10   2  -2   -7.20    5.30
 -10   2  -2   -0.30    3.60
  10  -2   2    1.70    2.80
  10  -2   2    1.60    4.40
  10   1  -2   58.19    5.00
  10   1  -2   53.79    5.30
 -10  -1   2   31.60    8.50
 -10  -1   2   66.19    6.10
   9   1  -2   12.20    3.50
   9   1  -2   18.80    3.70
  -9  -1   2    5.80    6.30
  -9  -1   2   14.60    3.40
   8   1  -2   11.10    2.90
   8   1  -2   10.40    3.20
  -8  -1   2    6.60    5.20
  -8  -1   2   12.10    3.00
   7   1  -2   88.29    5.00
   7   1  -2   80.69    5.00
   7   1  -2   86.19    5.30
  -7  -1   2   91.49    5.20
  -7  -1   2   93.39    9.60
   6   1  -2   -0.30    2.10
   6   1  -2    1.50    2.00
   6   1  -2   -0.90    2.20
   6   1  -2    1.60    0.60
  -6  -1   2    0.00    2.00
  -6  -1   2    0.60    3.60
  -6  -1   2    3.10    1.30
   5   1  -2    0.30    0.70
   5   1  -2   -0.40    1.80
   5   1  -2   -0.30    1.80
   5   1  -2    0.00    2.70
   5   1  -2    0.00    1.90
  -5  -1   2    0.20    0.90
  -5  -1   2   -1.30    2.90
  -5  -1   2    1.00    1.70
   4   1  -2  204.18    6.60
   4   1  -2  191.18    5.80
   4   1  -2  210.88    7.60
   4   1  -2  214.28    7.90
   4   1  -2  206.98    6.60
   4   1  -2  210.18    6.60
  -4  -1   2  203.68    6.90
  -4  -1   2  202.98    6.10
  -4  -1   2  216.18    9.00
  -4  -1   2  204.18    6.70
   3   1  -2   79.99    4.70
   3   1  -2   88.89    3.50
   3   1  -2   92.99    4.60
   3   1  -2   90.99    4.50
  -3  -1   2   85.79    4.50
  -3  -1   2   91.49    5.60
  -3  -1   2   85.89    3.60
  -3  -1   2   91.49    3.50
   2   1  -2  285.17    9.30
   2   1  -2  274.37    8.10
  -2  -1   2  276.57    8.00
  -2  -1   2  270.97    9.00
  -2  -1   2  295.67    9.60
  -2  -1   2  285.07    8.10
  -2  -1   2  286.87    8.10
   1   1  -2 1854.31   47.70
   1   1  -2 1816.42   48.50
   1   1  -2 1845.92   50.89
   1   1  -2 1810.72   47.60
   1   1  -2 1768.62   48.50
   1   1  -2 1775.92   48.10
  -1  -1   2 1846.72   48.30
  -1  -1   2 1852.61   47.70
  -1  -1   2 1804.62   50.69
  -1  -1   2 1834.42   48.70
  -1  -1   2 1801.52   50.79
   0   1  -2    2.00    1.20
   0   1  -2    2.20    1.00
   0   1  -2    1.60    0.90
   0   1  -2    6.20    2.20
   0   1  -2   -1.40    1.60
   0  -1   2   -2.80    1.50
   0  -1   2    1.00    0.90
   0  -1   2    1.90    1.20
   0  -1   2    1.90    1.80
   0  -1   2    2.90    0.80
   0  -1   2    1.60    1.00
  -1   1  -2   83.69    3.10
  -1   1  -2   87.69    3.30
  -1   1  -2   89.89    3.40
  -1   1  -2   89.89    4.50
  -1   1  -2   94.49    4.50
  -1   1  -2   88.69    3.10
   1  -1   2   81.69    3.30
   1  -1   2   87.59    3.00
   1  -1   2   87.59    3.20
   1  -1   2   92.99    4.30
   1  -1   2   84.99    3.40
   1  -1   2   87.19    3.10
  -2   1  -2  974.20   25.60
  -2   1  -2  972.40   27.00
  -2   1  -2  953.10   25.50
  -2   1  -2  965.30   25.70
  -2   1  -2  960.60   26.00
  -2   1  -2  969.30   26.30
  -2   1  -2  951.40   25.60
  -2   1  -2  971.00   26.90
   2  -1   2  921.11   25.50
   2  -1   2  925.21   25.90
   2  -1   2  955.10   25.50
   2  -1   2  986.90   26.30
   2  -1   2  977.20   25.70
  -3   1  -2  335.47   11.40
  -3   1  -2  342.67    9.60
  -3   1  -2  320.97    9.60
  -3   1  -2  332.67   10.20
  -3   1  -2  336.97   11.50
  -3   1  -2  337.07    9.60
  -3   1  -2  327.57   10.20
   3  -1   2  328.07    9.50
   3  -1   2  350.26   10.30
   3  -1   2  323.37    9.60
   3  -1   2  332.77   11.30
  -4   1  -2    9.20    1.70
  -4   1  -2    8.50    2.80
  -4   1  -2    9.00    1.80
  -4   1  -2    7.70    3.20
   4  -1   2    9.00    1.60
   4  -1   2   10.40    1.60
   4  -1   2    9.90    1.80
   4  -1   2    7.80    1.80
  -5   1  -2   13.10    3.60
  -5   1  -2   13.00    1.00
  -5   1  -2   12.60    3.80
   5  -1   2   12.80    2.00
   5  -1   2   17.10    2.20
   5  -1   2   14.00    2.10
  -6   1  -2    0.30    3.80
  -6   1  -2   -0.40    3.50
  -6   1  -2   -1.00    2.00
   6  -1   2   -0.30    1.80
   6  -1   2    2.00    2.10
   6  -1   2   -0.20    1.40
   6  -1   2    0.60    2.80
  -7   1  -2    5.90    2.60
  -7   1  -2    2.90    4.20
  -7   1  -2    6.50    4.80
   7  -1   2    2.20    2.10
   7  -1   2    2.30    2.30
   7  -1   2    1.20    3.20
  -8   1  -2   28.90    3.80
  -8   1  -2   22.40    5.80
  -8   1  -2   20.60    5.60
   8  -1   2   31.40    3.30
   8  -1   2   28.60    4.50
   8  -1   2   26.50    3.00
  -9   1  -2    0.60    3.10
  -9   1  -2    2.00    5.40
  -9   1  -2   -5.60    5.60
   9  -1   2    0.00    2.80
   9  -1   2   -1.90    3.70
 -10   1  -2    6.30    6.30
 -10   1  -2    3.00    3.50
  10  -1   2    0.80    5.50
  10  -1   2    5.00    3.10
  10   0  -2    4.60    3.60
  10   0  -2    0.90    3.20
 -10   0   2  -10.40    6.10
 -10   0   2    2.60    3.20
   9   0  -2    5.40    2.90
   9   0  -2    2.10    3.30
  -9   0   2   -3.90    6.00
  -9   0   2    7.40    3.00
   8   0  -2   36.00    3.50
   8   0  -2   30.80    3.90
  -8   0   2   31.40    3.50
  -8   0   2   20.40    5.80
   7   0  -2    9.00    2.30
   7   0  -2    4.40    2.80
  -7   0   2    7.90    2.50
  -7   0   2    3.80    4.30
   6   0  -2   17.20    2.50
   6   0  -2   10.30    2.00
   6   0  -2   22.60    2.60
  -6   0   2   18.80    2.40
  -6   0   2   18.10    4.10
  -6   0   2   14.10    3.30
   5   0  -2    1.50    2.20
   5   0  -2    4.10    1.70
   5   0  -2    3.60    1.90
   5   0  -2    2.30    1.70
  -5   0   2    3.40    2.50
  -5   0   2    2.00    1.30
  -5   0   2    0.90    1.70
  -5   0   2    0.40    2.80
   4   0  -2  137.89    6.40
   4   0  -2  134.59    5.70
   4   0  -2  140.89    4.90
   4   0  -2  133.29    4.70
   4   0  -2  138.99    5.00
   4   0  -2  144.69    5.40
  -4   0   2  133.99    5.00
  -4   0   2  130.39    5.10
  -4   0   2  129.69    4.60
  -4   0   2  140.79    7.20
   3   0  -2   27.20    2.20
   3   0  -2   37.60    3.20
   3   0  -2   30.90    2.10
   3   0  -2   33.70    2.90
   3   0  -2   32.10    2.50
  -3   0   2   40.90    4.30
  -3   0   2   32.70    2.20
  -3   0   2   33.40    2.90
  -3   0   2   27.10    2.00
  -3   0   2   33.50    2.50
   2   0  -2 8972.90  246.58
   2   0  -2 9140.79  246.58
   2   0  -2 9592.14  246.88
   2   0  -2 9777.82  252.27
   2   0  -2 9544.25  251.87
  -2   0   2 9435.06  246.88
  -2   0   2 9415.76  246.58
  -2   0   2 8686.83  252.07
  -2   0   2 9999.00  246.78
  -2   0   2 9455.55  250.57
   1   0  -2  867.91   23.10
   1   0  -2  870.31   24.10
   1   0  -2  844.32   23.10
   1   0  -2  876.51   23.80
   1   0  -2  857.21   23.10
  -1   0   2  865.91   23.00
  -1   0   2  907.61   23.20
  -1   0   2  901.51   24.10
  -1   0   2  868.21   23.80
   0   0  -2   49.20    3.20
   0   0  -2   46.60    2.50
   0   0  -2   53.49    4.00
   0   0  -2   44.90    2.00
   0   0  -2   47.70    2.30
   0   0  -2   48.70    2.20
   0   0   2   44.10    1.90
   0   0   2   48.00    2.60
   0   0   2   52.09    2.00
   0   0   2   47.70    3.00
   0   0   2   44.80    2.30
   0   0   2   55.79    4.00
  -1   0  -2  172.28    5.10
  -1   0  -2  181.98    6.60
  -1   0  -2  173.68    6.80
  -1   0  -2  184.88    5.80
  -1   0  -2  175.48    5.40
  -1   0  -2  174.08    6.10
   1   0   2  180.88    5.30
   1   0   2  182.08    5.90
   1   0   2  170.98    4.90
   1   0   2  176.48    6.60
   1   0   2  178.18    6.40
   1   0   2  172.18    5.30
  -2   0  -2 1130.69   30.50
  -2   0  -2 1108.29   31.00
  -2   0  -2 1185.68   30.20
  -2   0  -2 1146.79   31.40
   2   0   2 1129.39   30.60
   2   0   2 1108.39   30.10
   2   0   2 1122.59   31.00
   2   0   2 1134.69   31.10
   2   0   2 1110.59   30.00
  -3   0  -2  124.79    5.20
  -3   0  -2  124.49    6.20
  -3   0  -2  119.19    4.40
  -3   0  -2  125.59    6.40
   3   0   2  122.59    4.40
   3   0   2  115.79    5.60
   3   0   2  107.29    5.50
   3   0   2  122.19    4.20
   3   0   2  118.09    5.30
   3   0   2  124.29    4.20
   3   0   2  119.19    6.00
  -4   0  -2  241.88    9.50
  -4   0  -2  240.28    7.60
  -4   0  -2  245.48    6.80
  -4   0  -2  232.78    9.60
   4   0   2  238.58    7.50
   4   0   2  239.38    8.40
   4   0   2  229.58    7.20
   4   0   2  231.68    8.50
  -5   0  -2   83.59    6.60
  -5   0  -2   83.79    2.90
  -5   0  -2   74.29    7.10
  -5   0  -2   77.19    4.00
   5   0   2   73.09    4.60
   5   0   2   75.49    4.90
   5   0   2   77.39    4.10
   5   0   2   77.19    3.60
  -6   0  -2   10.30    2.80
  -6   0  -2   11.70    3.90
  -6   0  -2   14.20    1.10
  -6   0  -2    7.80    4.30
   6   0   2   10.70    2.40
   6   0   2   13.80    2.10
  -7   0  -2   53.89    7.70
  -7   0  -2   62.09    5.00
  -7   0  -2   52.09    7.00
   7   0   2   60.59    4.70
   7   0   2   59.79    3.70
  -8   0  -2   38.60    4.30
  -8   0  -2   28.20    6.30
  -8   0  -2   26.90    6.50
   8   0   2   33.00    3.00
   8   0   2   34.40    3.90
   8   0   2   36.50    4.90
  -9   0  -2    2.60    3.20
  -9   0  -2    0.10    5.80
   9   0   2   -5.40    3.60
   9   0   2    2.60    3.00
  10  -1  -2   11.50    4.10
  10  -1  -2    7.30    3.10
  10  -1  -2   -1.60    4.30
 -10   1   2    3.50    7.20
 -10   1   2    7.50    3.20
   9  -1  -2    9.00    2.90
   9  -1  -2    3.50    3.50
  -9   1   2    5.90    2.80
  -9   1   2    2.10    5.80
   8  -1  -2    2.90    2.90
   8  -1  -2    6.50    2.40
  -8   1   2    2.10    5.30
  -8   1   2    5.70    3.90
  -8   1   2    4.40    2.60
   7  -1  -2   16.90    2.50
   7  -1  -2   11.30    2.80
  -7   1   2   14.50    2.80
  -7   1   2   17.50    3.70
  -7   1   2   11.60    4.60
   6  -1  -2   49.40    3.30
   6  -1  -2   53.49    4.10
   6  -1  -2   52.09    4.50
  -6   1   2   54.29    3.40
  -6   1   2   56.19    4.90
  -6   1   2   54.29    6.60
   5  -1  -2   58.09    3.70
   5  -1  -2   54.39    2.00
   5  -1  -2   51.89    2.70
   5  -1  -2   58.49    3.10
   5  -1  -2   51.59    3.70
  -5   1   2   55.69    2.90
  -5   1   2   58.49    3.30
  -5   1   2   58.69    4.20
  -5   1   2   53.69    5.70
   4  -1  -2   72.69    3.10
   4  -1  -2   72.09    4.80
   4  -1  -2   72.49    3.70
   4  -1  -2   72.39    2.60
   4  -1  -2   71.99    3.80
   4  -1  -2   70.09    3.90
  -4   1   2   80.59    6.10
  -4   1   2   74.79    3.80
  -4   1   2   76.19    3.70
  -4   1   2   70.69    3.60
  -4   1   2   70.29    3.10
  -4   1   2   72.89    3.30
  -4   1   2   72.39    3.20
   3  -1  -2  101.69    3.60
   3  -1  -2  105.29    4.80
   3  -1  -2  110.99    4.30
   3  -1  -2  104.09    3.60
   3  -1  -2  100.39    3.90
   3  -1  -2  105.99    3.60
  -3   1   2  104.19    5.50
  -3   1   2  104.39    3.70
  -3   1   2  103.39    3.60
  -3   1   2  100.89    4.70
  -3   1   2  105.59    3.80
   2  -1  -2  342.37    9.50
   2  -1  -2  354.76    9.50
   2  -1  -2  337.37    9.70
   2  -1  -2  360.56   10.00
   2  -1  -2  323.67   10.80
   2  -1  -2  340.17   10.50
  -2   1   2  338.97    9.10
  -2   1   2  343.47    9.80
  -2   1   2  340.97   10.80
  -2   1   2  360.76   10.80
  -2   1   2  348.27    9.60
  -2   1   2  334.07    9.50
   1  -1  -2  221.98    6.80
   1  -1  -2  225.48    6.50
   1  -1  -2  229.68    6.90
   1  -1  -2  223.28    6.40
   1  -1  -2  221.48    6.40
  -1   1   2  232.68    6.90
  -1   1   2  221.38    7.00
  -1   1   2  228.68    6.50
  -1   1   2  223.08    6.40
  -1   1   2  225.08    6.40
  -1   1   2  220.48    7.90
  -1   1   2  216.38    6.70
  -1   1   2  226.88    6.80
   0  -1  -2  117.29    4.10
   0  -1  -2  125.09    4.90
   0  -1  -2  117.29    3.90
   0  -1  -2  117.29    4.00
   0  -1  -2  121.29    4.40
   0   1   2  118.59    4.00
   0   1   2  128.29    4.70
   0   1   2  115.39    4.00
   0   1   2  119.89    3.80
   0   1   2  125.79    4.80
  -1  -1  -2  540.35   16.00
  -1  -1  -2  547.55   14.80
  -1  -1  -2  546.35   15.00
  -1  -1  -2  545.55   14.90
  -1  -1  -2  539.75   14.80
   1   1   2  527.05   14.80
   1   1   2  558.74   15.40
   1   1   2  540.15   16.00
   1   1   2  556.94   14.90
   1   1   2  544.85   16.40
   1   1   2  553.64   14.80
  -2  -1  -2   90.99    3.40
  -2  -1  -2   90.99    4.40
  -2  -1  -2   90.19    5.70
  -2  -1  -2   87.39    3.40
  -2  -1  -2   92.39    3.60
   2   1   2   85.69    4.30
   2   1   2   86.59    4.10
   2   1   2   87.39    5.10
   2   1   2   82.99    3.50
  -3  -1  -2  286.87    8.40
  -3  -1  -2  280.67   10.00
  -3  -1  -2  297.87   10.90
  -3  -1  -2  301.17    8.90
   3   1   2  302.37    8.90
   3   1   2  280.67    9.80
   3   1   2  287.57    9.50
   3   1   2  294.87    8.40
  -4  -1  -2   19.20    3.90
  -4  -1  -2   25.90    2.20
  -4  -1  -2   22.30    3.30
   4   1   2   21.90    2.90
   4   1   2   27.80    3.70
   4   1   2   22.20    3.50
   4   1   2   22.60    2.10
   4   1   2   24.60    2.40
  -5  -1  -2    1.30    1.30
  -5  -1  -2    1.90    2.30
  -5  -1  -2   -0.60    3.50
  -5  -1  -2    1.00    2.80
   5   1   2    3.30    1.40
   5   1   2    0.30    2.10
   5   1   2    1.50    2.10
   5   1   2   -0.20    2.60
  -6  -1  -2    2.70    4.90
  -6  -1  -2    2.10    1.30
  -6  -1  -2    2.40    2.70
  -6  -1  -2   -3.20    3.50
   6   1   2    1.30    3.00
   6   1   2    2.60    2.50
   6   1   2    2.10    2.50
   6   1   2   -0.10    1.60
  -7  -1  -2   28.10    6.30
  -7  -1  -2   35.60    3.70
  -7  -1  -2   25.20    5.50
   7   1   2   32.20    3.50
   7   1   2   30.50    2.90
  -8  -1  -2    6.80    5.70
  -8  -1  -2   -9.00    4.70
  -8  -1  -2   -0.70    3.00
   8   1   2    4.90    3.30
  -9  -1  -2    3.40    3.70
  -9  -1  -2  -12.80    5.60
  -9  -1  -2    6.40    6.40
   9   1   2    6.80    3.50
   9   1   2   -0.40    4.00
  10  -2  -2    6.20    3.90
  10  -2  -2    0.90    4.30
  10  -2  -2    5.40    2.60
 -10   2   2   -7.80    6.70
 -10   2   2    3.70    3.40
   9  -2  -2    8.90    4.30
   9  -2  -2   11.60    3.80
   9  -2  -2   10.70    2.60
  -9   2   2   12.90    4.30
  -9   2   2    0.60    5.60
  -9   2   2   15.20    3.30
   8  -2  -2   54.09    3.80
   8  -2  -2   54.79    5.40
   8  -2  -2   45.00    4.60
  -8   2   2   36.00    6.40
  -8   2   2   57.29    4.50
  -8   2   2   56.69    6.10
   7  -2  -2   93.09    6.00
   7  -2  -2   84.19    4.20
   7  -2  -2   78.19    6.30
   7  -2  -2   94.19    5.60
  -7   2   2   93.69    4.80
  -7   2   2   96.19    6.40
  -7   2   2   94.29    9.40
   6  -2  -2    5.40    1.70
   6  -2  -2    9.00    1.50
   6  -2  -2    7.30    0.90
   6  -2  -2    2.80    1.80
   6  -2  -2    7.60    2.70
   6  -2  -2    4.90    2.60
  -6   2   2    4.60    2.00
  -6   2   2    5.60    2.40
  -6   2   2   10.50    1.50
  -6   2   2    6.40    3.70
   5  -2  -2    0.40    0.90
   5  -2  -2   -1.20    1.30
   5  -2  -2    1.60    1.50
   5  -2  -2   -0.30    2.00
   5  -2  -2    3.10    2.20
  -5   2   2    3.30    1.70
  -5   2   2   -1.00    1.40
  -5   2   2    1.60    1.70
  -5   2   2    0.30    3.00
   4  -2  -2    5.90    2.10
   4  -2  -2    9.00    1.30
   4  -2  -2    7.90    1.30
   4  -2  -2    6.70    2.10
   4  -2  -2   10.70    1.20
   4  -2  -2    8.40    1.20
   4  -2  -2    8.00    2.30
  -4   2   2    7.40    2.90
  -4   2   2    7.60    2.10
  -4   2   2    7.60    1.40
  -4   2   2    7.70    1.60
   3  -2  -2   53.49    2.20
   3  -2  -2   47.80    3.20
   3  -2  -2   43.30    2.00
   3  -2  -2   51.39    3.50
   3  -2  -2   48.90    2.50
  -3   2   2   50.49    3.00
  -3   2   2   55.99    4.10
  -3   2   2   44.10    2.10
  -3   2   2   43.10    2.10
  -3   2   2   44.80    2.30
  -3   2   2   46.50    2.40
  -3   2   2   43.30    3.90
   2  -2  -2  308.47    8.30
   2  -2  -2  296.67    8.40
   2  -2  -2  304.07    9.10
   2  -2  -2  311.67    8.40
   2  -2  -2  295.77    9.20
   2  -2  -2  292.27    8.70
   2  -2  -2  300.37    9.40
  -2   2   2  315.47    9.60
  -2   2   2  310.77   10.30
  -2   2   2  308.97    8.40
  -2   2   2  303.27    8.50
  -2   2   2  296.57    8.50
   1  -2  -2    1.90    1.60
   1  -2  -2   -0.50    1.00
   1  -2  -2    1.10    1.40
   1  -2  -2   -0.10    1.00
   1  -2  -2    0.80    1.20
   1  -2  -2    0.00    1.00
  -1   2   2   -0.70    1.70
  -1   2   2    0.00    1.00
  -1   2   2    0.50    1.10
  -1   2   2   -2.40    1.30
  -1   2   2   -1.80    1.00
  -1   2   2   -1.70    1.00
   0  -2  -2  103.19    4.10
   0  -2  -2  108.39    4.20
   0  -2  -2  105.39    3.60
   0  -2  -2  107.49    3.60
   0  -2  -2  106.29    5.00
   0   2   2  104.89    3.60
   0   2   2  105.69    3.70
   0   2   2  109.69    4.70
   0   2   2  100.59    3.80
   0   2   2  109.99    4.90
  -1  -2  -2    1.30    1.20
  -1  -2  -2    1.10    2.40
  -1  -2  -2    1.20    0.90
  -1  -2  -2    0.30    1.40
  -1  -2  -2    0.00    1.10
  -1  -2  -2    1.60    1.30
   1   2   2    0.20    2.10
   1   2   2    0.40    1.30
   1   2   2   -0.40    0.80
   1   2   2    0.10    1.50
   1   2   2    0.10    1.90
   1   2   2    1.60    1.20
  -2  -2  -2  207.38    6.60
  -2  -2  -2  209.98    6.60
  -2  -2  -2  226.58    7.20
  -2  -2  -2  218.08    9.00
  -2  -2  -2  210.48    6.60
   2   2   2  194.98    6.60
   2   2   2  201.68    7.40
   2   2   2  211.68    6.90
   2   2   2  199.98    8.30
  -3  -2  -2    8.40    3.30
  -3  -2  -2   14.50    1.80
  -3  -2  -2   11.10    2.30
   3   2   2   10.00    1.90
   3   2   2   12.70    1.40
   3   2   2   13.60    2.60
   3   2   2   13.20    2.20
  -4  -2  -2    1.40    1.60
  -4  -2  -2    0.70    2.50
  -4  -2  -2    3.80    3.50
  -4  -2  -2    4.20    2.10
   4   2   2    3.20    1.90
   4   2   2    3.70    1.30
   4   2   2    3.40    1.90
   4   2   2    5.20    2.60
  -5  -2  -2   23.30    2.30
  -5  -2  -2   28.40    5.50
  -5  -2  -2   21.10    3.90
  -5  -2  -2   19.10    2.80
   5   2   2   23.60    3.90
   5   2   2   23.10    3.00
   5   2   2   25.60    2.20
  -6  -2  -2    0.80    3.70
  -6  -2  -2    4.20    1.80
  -6  -2  -2    7.80    2.70
  -6  -2  -2    4.10    4.80
   6   2   2    4.30    2.80
   6   2   2    5.40    3.70
   6   2   2    4.60    1.50
  -7  -2  -2   16.80    5.70
  -7  -2  -2    7.80    5.00
  -7  -2  -2   15.40    3.20
   7   2   2   18.50    3.60
   7   2   2   15.20    4.10
  -8  -2  -2    3.70    5.60
  -8  -2  -2   -1.20    3.30
  -8  -2  -2  -10.20    4.60
   8   2   2    1.90    3.40
  -9  -2  -2    3.50    3.50
   9   2   2    4.60    3.50
  10  -3  -2    4.80    3.60
  10  -3  -2   -0.30    4.00
 -10   3   2   -8.40    6.10
 -10   3   2    4.90    3.20
   9  -3  -2    5.10    3.90
   9  -3  -2    7.60    3.60
   9  -3  -2    4.80    3.20
  -9   3   2   -1.60    5.50
  -9   3   2    6.30    2.90
   8  -3  -2    3.20    3.30
   8  -3  -2   -0.80    3.50
   8  -3  -2    2.30    1.80
  -8   3   2   -0.70    2.30
  -8   3   2    0.20    4.70
  -8   3   2   -1.30    3.00
   7  -3  -2    2.10    3.00
   7  -3  -2   -0.50    1.50
   7  -3  -2    4.10    3.00
  -7   3   2   -1.30    4.50
  -7   3   2    2.90    2.60
  -7   3   2    0.20    2.00
   6  -3  -2   20.30    2.50
   6  -3  -2   15.80    1.50
   6  -3  -2    9.40    2.70
   6  -3  -2   16.00    1.70
   6  -3  -2   15.90    1.50
   6  -3  -2   13.10    3.00
  -6   3   2   12.40    3.90
  -6   3   2   18.60    2.30
  -6   3   2   12.00    2.10
  -6   3   2   16.10    2.60
   5  -3  -2   40.60    2.40
   5  -3  -2   40.70    2.10
   5  -3  -2   45.70    3.60
   5  -3  -2   42.30    2.10
   5  -3  -2   38.10    4.10
  -5   3   2   41.90    5.30
  -5   3   2   29.00    3.90
  -5   3   2   40.00    2.50
  -5   3   2   41.60    2.70
  -5   3   2   42.60    3.20
   4  -3  -2   35.60    2.30
   4  -3  -2   33.50    3.60
   4  -3  -2   33.60    3.10
   4  -3  -2   32.00    1.60
  -4   3   2   34.50    2.20
  -4   3   2   28.30    2.50
  -4   3   2   31.80    4.70
  -4   3   2   22.80    3.70
  -4   3   2   33.00    2.20
  -4   3   2   34.20    2.30
   3  -3  -2   50.99    3.40
   3  -3  -2   46.80    3.20
   3  -3  -2   46.10    2.80
   3  -3  -2   45.80    1.60
  -3   3   2   35.10    4.30
  -3   3   2   50.59    2.50
  -3   3   2   46.30    2.60
  -3   3   2   49.20    4.10
  -3   3   2   49.60    2.40
  -3   3   2   46.50    2.20
   2  -3  -2   11.70    0.80
   2  -3  -2    9.70    1.70
   2  -3  -2    9.80    1.00
   2  -3  -2   11.90    1.50
   2  -3  -2   13.00    2.40
   2  -3  -2   10.90    1.70
  -2   3   2   14.50    1.70
  -2   3   2    7.70    1.80
  -2   3   2   11.70    1.30
  -2   3   2    8.80    1.70
  -2   3   2   11.00    2.50
  -2   3   2    8.20    1.80
  -2   3   2   11.60    1.60
  -2   3   2   12.00    1.30
   1  -3  -2   71.79    3.60
   1  -3  -2   67.89    2.50
   1  -3  -2   71.49    2.40
   1  -3  -2   71.09    3.20
   1  -3  -2   63.29    3.50
   1  -3  -2   67.49    3.70
  -1   3   2   62.09    3.90
  -1   3   2   69.59    4.00
  -1   3   2   70.09    3.60
  -1   3   2   69.49    3.10
  -1   3   2   68.89    2.70
  -1   3   2   69.89    3.20
  -1   3   2   68.99    2.70
  -1   3   2   65.39    2.80
   0  -3  -2    2.00    1.80
   0  -3  -2    0.70    1.70
   0  -3  -2    1.50    1.60
   0  -3  -2    1.30    1.10
   0  -3  -2    2.40    1.70
   0   3   2    3.50    2.00
   0   3   2    0.00    2.20
   0   3   2    0.30    1.50
   0   3   2    1.30    1.20
   0   3   2    0.60    1.40
   0   3   2    1.10    1.20
  -1  -3  -2  121.79    4.50
  -1  -3  -2  116.99    3.50
   1   3   2  112.49    4.20
   1   3   2  118.99    4.40
   1   3   2  115.69    5.30
   1   3   2  114.89    4.50
   1   3   2  114.49    6.00
   1   3   2  116.59    3.70
  -2  -3  -2   90.09    3.90
  -2  -3  -2   89.39    3.90
  -2  -3  -2   93.29    6.10
  -2  -3  -2   86.59    3.70
  -2  -3  -2   96.19    4.30
   2   3   2   87.49    3.90
   2   3   2   96.99    5.20
   2   3   2   89.69    3.90
  -3  -3  -2   11.80    2.50
  -3  -3  -2   11.30    3.80
  -3  -3  -2   13.40    2.10
  -3  -3  -2   15.00    2.20
   3   3   2   10.60    2.80
   3   3   2   14.60    2.00
   3   3   2   16.40    2.20
  -4  -3  -2   24.10    3.60
  -4  -3  -2   27.90    5.00
  -4  -3  -2   31.60    2.70
  -4  -3  -2   30.90    2.90
   4   3   2   28.30    3.70
   4   3   2   28.40    3.80
   4   3   2   29.60    2.90
   4   3   2   31.50    2.10
  -5  -3  -2    3.20    2.70
  -5  -3  -2   -1.30    4.40
  -5  -3  -2   -3.50    3.20
  -5  -3  -2    1.70    2.00
   5   3   2    2.70    3.20
   5   3   2    3.60    2.70
   5   3   2   -0.60    1.20
  -6  -3  -2   25.00    5.80
  -6  -3  -2   24.50    3.60
  -6  -3  -2   20.80    4.70
  -6  -3  -2   26.10    2.60
   6   3   2   22.40    4.20
   6   3   2   26.90    3.70
  -7  -3  -2    4.00    3.30
  -7  -3  -2   -7.90    4.30
   7   3   2    5.10    3.80
   7   3   2    2.00    2.90
  -8  -3  -2   -2.50    3.40
   8   3   2    0.70    3.60
  10  -4  -2   12.70    4.50
  10  -4  -2    9.20    4.20
 -10   4   2   -3.30    6.80
 -10   4   2    9.10    3.30
   9  -4  -2    6.50    3.60
   9  -4  -2    4.90    4.00
  -9   4   2    4.70    2.80
  -9   4   2   -4.90    5.70
   8  -4  -2   22.00    4.10
   8  -4  -2   18.40    4.00
  -8   4   2   16.00    5.50
  -8   4   2   27.10    3.10
   7  -4  -2   66.29    5.70
   7  -4  -2   62.19    3.00
   7  -4  -2   60.99    5.10
  -7   4   2   58.69    5.10
  -7   4   2   64.79    3.90
  -7   4   2   56.59    7.90
   6  -4  -2   19.90    3.40
   6  -4  -2   21.60    3.30
   6  -4  -2   21.50    2.00
  -6   4   2   20.80    4.50
  -6   4   2   12.00    3.00
  -6   4   2   23.40    2.40
  -6   4   2   22.90    2.30
  -6   4   2   20.00    2.70
   5  -4  -2   51.59    4.50
   5  -4  -2   53.79    3.00
   5  -4  -2   54.99    4.30
  -5   4   2   58.89    3.00
  -5   4   2   49.20    4.70
  -5   4   2   45.50    3.50
  -5   4   2   59.29    3.10
  -5   4   2   59.99    6.20
   4  -4  -2    2.30    1.50
   4  -4  -2    2.30    2.30
   4  -4  -2   -0.30    2.30
  -4   4   2   -1.10    1.30
  -4   4   2    2.20    1.50
  -4   4   2   -1.30    1.20
  -4   4   2    2.50    2.50
  -4   4   2   -0.10    2.10
  -4   4   2    1.30    1.20
   3  -4  -2  184.28    6.70
   3  -4  -2  161.18    5.80
   3  -4  -2  174.68    5.80
  -3   4   2  173.58    5.30
  -3   4   2  170.98    5.80
  -3   4   2  177.78    6.90
  -3   4   2  174.38    7.20
  -3   4   2  169.68    6.00
  -3   4   2  174.98    5.40
   2  -4  -2    1.70    2.30
   2  -4  -2    1.40    1.80
   2  -4  -2    0.60    1.50
  -2   4   2   -0.30    1.60
  -2   4   2    3.40    1.20
  -2   4   2    1.90    1.30
  -2   4   2    3.00    1.10
  -2   4   2    1.40    1.60
  -2   4   2    0.90    2.20
   1  -4  -2    1.80    2.00
   1  -4  -2   -0.10    0.60
   1  -4  -2    0.10    1.60
   1  -4  -2   -0.70    1.60
   1  -4  -2   -0.10    0.60
  -1   4   2    1.10    1.10
  -1   4   2   -0.40    1.20
  -1   4   2   -1.10    2.20
  -1   4   2   -0.50    2.00
  -1   4   2    0.40    1.10
  -1   4   2    0.50    1.10
   0  -4  -2   56.69    3.60
   0  -4  -2   54.59    2.40
   0  -4  -2   59.69    2.40
   0  -4  -2   54.09    3.60
   0   4   2   55.89    4.10
   0   4   2   54.39    4.70
   0   4   2   54.59    2.70
   0   4   2   55.39    2.80
  -1  -4  -2  144.69    6.10
  -1  -4  -2  148.19    4.90
  -1  -4  -2  148.59    5.70
  -1  -4  -2  143.69    4.40
   1   4   2  142.69    4.40
   1   4   2  146.49    6.30
   1   4   2  148.69    5.20
  -2  -4  -2  202.28    7.00
  -2  -4  -2  201.48    6.10
  -2  -4  -2  208.08    6.80
  -2  -4  -2  212.08    6.80
  -2  -4  -2  203.68    7.90
   2   4   2  208.38    6.90
   2   4   2  200.18    8.00
   2   4   2  205.48    6.70
  -3  -4  -2   16.70    2.60
  -3  -4  -2   22.90    2.60
  -3  -4  -2   16.10    2.60
   3   4   2   20.20    3.70
   3   4   2   19.10    2.60
   3   4   2   19.60    3.10
  -4  -4  -2   46.90    5.50
  -4  -4  -2   61.49    4.10
  -4  -4  -2   55.89    4.10
   4   4   2   53.49    2.50
   4   4   2   50.19    3.90
   4   4   2   56.39    5.50
   4   4   2   47.80    5.20
  -5  -4  -2   -0.80    3.30
  -5  -4  -2    5.20    2.40
  -5  -4  -2    4.60    2.80
   5   4   2    1.10    2.50
   5   4   2    3.40    3.60
  -6  -4  -2   20.20    3.60
  -6  -4  -2   21.60    2.80
  -6  -4  -2    9.10    4.30
   6   4   2   14.30    4.10
   6   4   2   19.60    3.50
  -7  -4  -2   16.90    3.70
   7   4   2   16.90    3.90
   7   4   2   11.10    4.40
  -8  -4  -2   20.10    4.00
   8   4   2   23.10    4.90
   8   4   2   30.60    5.70
  10  -5  -2   34.40    6.70
  10  -5  -2   21.50    4.70
 -10   5   2   12.60    7.50
   9  -5  -2    3.50    3.80
   9  -5  -2    5.70    4.10
  -9   5   2   -4.00    5.70
   8  -5  -2   18.60    4.10
   8  -5  -2   16.70    4.20
  -8   5   2   12.00    2.60
  -8   5   2    9.00    5.30
   7  -5  -2    9.10    3.70
   7  -5  -2    8.70    1.80
   7  -5  -2   10.50    3.90
  -7   5   2    9.60    2.20
  -7   5   2    5.10    4.30
   6  -5  -2  115.19    4.70
   6  -5  -2  111.19    6.20
   6  -5  -2  112.89    6.60
  -6   5   2  113.99    4.60
  -6   5   2  102.29    5.30
  -6   5   2  116.89    8.30
   5  -5  -2    2.50    3.00
   5  -5  -2    1.40    2.70
   5  -5  -2    1.90    1.90
  -5   5   2    0.40    1.90
  -5   5   2    2.00    1.80
  -5   5   2    1.60    1.50
  -5   5   2    1.20    3.00
   4  -5  -2    0.10    1.80
   4  -5  -2   -1.00    2.50
  -4   5   2    0.00    1.20
  -4   5   2    1.50    1.70
  -4   5   2    3.60    1.80
  -4   5   2   -0.30    1.30
  -4   5   2   -1.40    2.50
  -4   5   2    0.10    2.60
   3  -5  -2   28.30    3.00
   3  -5  -2   30.50    2.90
   3  -5  -2   32.50    3.60
  -3   5   2   27.60    2.60
  -3   5   2   25.60    2.00
  -3   5   2   27.10    4.10
  -3   5   2   29.30    3.50
  -3   5   2   30.80    2.10
   2  -5  -2    2.40    1.80
   2  -5  -2   -1.00    2.30
   2  -5  -2    3.50    2.10
  -2   5   2    0.90    1.20
  -2   5   2    2.00    1.20
  -2   5   2    1.90    1.70
  -2   5   2    5.30    2.80
  -2   5   2    2.60    1.40
   1  -5  -2   51.79    4.40
   1  -5  -2   51.69    3.60
   1  -5  -2   45.30    3.70
  -1   5   2   48.40    3.00
  -1   5   2   51.59    4.30
  -1   5   2   49.40    2.60
  -1   5   2   50.89    2.70
   0  -5  -2   43.00    2.10
   0  -5  -2   43.90    2.00
   0  -5  -2   42.90    3.80
   0  -5  -2   42.90    3.50
   0   5   2   46.60    2.80
   0   5   2   45.40    4.30
   0   5   2   36.60    1.90
   0   5   2   44.60    1.90
  -1  -5  -2   30.90    3.40
  -1  -5  -2   27.10    2.10
  -1  -5  -2   41.20    2.20
  -1  -5  -2   35.10    3.20
  -1  -5  -2   36.80    2.50
   1   5   2   34.80    1.70
   1   5   2   32.50    3.80
   1   5   2   38.80    3.00
  -2  -5  -2   53.29    3.40
  -2  -5  -2   51.99    5.00
  -2  -5  -2   53.49    4.40
  -2  -5  -2   52.49    2.60
  -2  -5  -2   61.39    4.00
   2   5   2   53.29    5.50
   2   5   2   58.49    3.90
   2   5   2   49.30    2.90
  -3  -5  -2  176.98    6.60
  -3  -5  -2  172.58    7.10
  -3  -5  -2  167.98    8.20
  -3  -5  -2  178.58    5.80
   3   5   2  179.08    8.50
   3   5   2  180.78    7.00
  -4  -5  -2    2.20    3.80
  -4  -5  -2   -0.70    2.50
  -4  -5  -2   -2.90    2.30
  -4  -5  -2   -2.30    1.70
   4   5   2   -1.00    2.60
   4   5   2    2.90    3.70
  -5  -5  -2    0.60    3.90
  -5  -5  -2    6.60    2.90
  -5  -5  -2   13.00    2.90
   5   5   2    9.40    4.20
   5   5   2   16.80    3.50
  -6  -5  -2    5.10    2.80
  -6  -5  -2   -3.20    4.40
  -6  -5  -2    5.80    3.40
   6   5   2    2.90    4.00
   6   5   2   -0.60    3.00
  -7  -5  -2   21.60    5.60
  -7  -5  -2   35.20    4.30
   7   5   2   54.59    5.30
   7   5   2   33.90    5.60
   9  -6  -2   -1.50    4.00
   9  -6  -2    5.80    4.40
  -9   6   2   -7.40    5.80
   8  -6  -2   36.80    5.00
   8  -6  -2   30.10    4.70
  -8   6   2   23.30    6.30
   7  -6  -2   32.40    2.90
   7  -6  -2   41.30    5.00
   7  -6  -2   38.10    4.90
  -7   6   2   34.10    6.10
   6  -6  -2    0.90    2.10
   6  -6  -2    5.60    3.40
   6  -6  -2    2.60    3.20
  -6   6   2    6.20    4.00
  -6   6   2    0.30    1.90
   5  -6  -2    3.20    3.40
   5  -6  -2    0.00    2.20
  -5   6   2    1.30    3.30
  -5   6   2    2.60    2.20
  -5   6   2    3.90    3.20
  -5   6   2    0.60    1.50
   4  -6  -2   12.20    2.60
   4  -6  -2   10.50    3.50
  -4   6   2   12.90    2.50
  -4   6   2    4.20    3.00
  -4   6   2   11.50    3.50
  -4   6   2   12.00    1.60
   3  -6  -2   22.70    3.00
   3  -6  -2   25.30    2.80
   3  -6  -2   18.20    3.40
  -3   6   2   22.90    1.90
  -3   6   2   22.00    3.70
  -3   6   2   17.60    2.90
   2  -6  -2  225.68    8.60
   2  -6  -2  216.78    7.90
   2  -6  -2  205.08    8.00
  -2   6   2  227.68    8.10
  -2   6   2  221.58    6.80
  -2   6   2  216.08    9.10
  -2   6   2  210.48    7.60
   1  -6  -2  277.87    9.30
   1  -6  -2  286.47    9.50
  -1   6   2  274.47    8.40
  -1   6   2  272.27   10.50
  -1   6   2  271.77    8.60
  -1   6   2  264.27    8.30
   0  -6  -2   10.90    2.80
   0  -6  -2    7.30    2.70
   0   6   2    8.30    2.00
   0   6   2    6.80    3.30
  -1  -6  -2   16.10    1.70
  -1  -6  -2   14.30    3.30
  -1  -6  -2   14.20    1.70
  -1  -6  -2   20.30    3.10
   1   6   2   15.30    2.40
   1   6   2   15.20    3.60
  -2  -6  -2   65.99    3.50
  -2  -6  -2   74.39    5.90
  -2  -6  -2   70.29    3.20
  -2  -6  -2   75.99    5.20
   2   6   2   67.89    4.10
   2   6   2   69.89    6.40
  -3  -6  -2    2.30    3.70
  -3  -6  -2    8.40    3.00
  -3  -6  -2    0.90    2.10
   3   6   2    1.70    2.30
   3   6   2    4.00    3.50
  -4  -6  -2    5.70    2.50
  -4  -6  -2    6.40    3.20
  -4  -6  -2    2.70    4.10
   4   6   2    6.80    3.00
   4   6   2    3.00    3.80
  -5  -6  -2    2.10    2.90
  -5  -6  -2    5.00    3.10
  -5  -6  -2   -3.60    4.30
   5   6   2    0.00    4.10
   5   6   2    5.10    3.00
  -6  -6  -2    3.00    3.10
  -6  -6  -2   -2.10    4.50
   6   6   2   -1.40    4.10
   6   6   2    4.40    3.50
   8  -7  -2    0.90    4.00
   8  -7  -2   -1.50    4.20
  -8   7   2   -3.80    5.20
   7  -7  -2   35.60    3.40
   7  -7  -2   38.00    5.30
   7  -7  -2   33.50    4.70
  -7   7   2   29.90    5.90
   6  -7  -2   10.40    4.10
   6  -7  -2   10.20    2.70
  -6   7   2    9.00    3.60
  -6   7   2    7.50    4.10
   5  -7  -2   47.90    4.30
   5  -7  -2   46.80    4.90
  -5   7   2   53.69    6.10
  -5   7   2   34.60    4.80
   4  -7  -2    7.50    2.80
   4  -7  -2    3.00    3.70
  -4   7   2    3.10    3.30
  -4   7   2    0.70    2.80
   3  -7  -2  140.59    6.40
   3  -7  -2  140.69    7.30
   3  -7  -2  144.29    6.60
  -3   7   2  155.38    7.40
  -3   7   2  148.29    8.10
  -3   7   2  147.99    5.40
   2  -7  -2   61.59    4.60
   2  -7  -2   52.29    4.60
  -2   7   2   60.49    6.00
  -2   7   2   59.59    3.30
  -2   7   2   60.59    5.80
   1  -7  -2   -0.40    2.60
   1  -7  -2    2.00    2.70
  -1   7   2    0.30    3.20
  -1   7   2    2.30    1.70
   0  -7  -2    3.00    2.80
   0  -7  -2    2.60    2.90
   0   7   2    3.10    2.00
   0   7   2    0.10    3.40
  -1  -7  -2    1.20    2.80
  -1  -7  -2    3.20    3.10
   1   7   2    6.80    2.40
   1   7   2   -0.70    3.20
  -2  -7  -2    7.50    3.10
  -2  -7  -2    6.60    3.60
   2   7   2   11.40    2.80
   2   7   2    7.30    3.80
  -3  -7  -2   -0.50    3.80
  -3  -7  -2    2.40    3.30
  -3  -7  -2    1.80    2.50
   3   7   2   -1.00    2.70
   3   7   2   -1.80    3.80
  -4  -7  -2   16.50    3.80
  -4  -7  -2   12.30    4.50
  -4  -7  -2   13.20    2.80
   4   7   2   14.50    3.50
   4   7   2   10.40    4.30
  -5  -7  -2    2.50    4.20
  -5  -7  -2    0.50    2.90
  -5  -7  -2    3.00    3.40
   5   7   2    3.50    3.10
   5   7   2   -1.00    4.50
   7  -8  -2   11.60    4.30
   7  -8  -2    6.60    4.10
  -7   8   2   -0.30    5.00
  -7   8   2   13.40    4.30
   6  -8  -2    5.30    4.30
   6  -8  -2    5.90    3.00
  -6   8   2   12.30    4.00
   5  -8  -2    0.90    2.80
   5  -8  -2   -1.10    3.90
  -5   8   2    2.20    3.40
   4  -8  -2    2.40    3.80
   4  -8  -2    2.60    3.00
  -4   8   2   -1.40    3.50
   3  -8  -2    5.60    2.90
   3  -8  -2   10.20    4.10
   3  -8  -2    9.50    3.30
  -3   8   2    7.90    3.70
   2  -8  -2   64.69    5.50
   2  -8  -2   62.89    5.10
  -2   8   2   69.19    6.90
   1  -8  -2   13.70    3.30
   1  -8  -2   13.20    3.60
  -1   8   2    9.20    3.90
   0  -8  -2   18.80    3.60
   0  -8  -2   18.80    3.90
   0   8   2   17.30    2.80
   0   8   2   14.90    4.20
  -1  -8  -2    2.70    3.50
  -1  -8  -2   -0.70    3.30
   1   8   2   -1.30    3.60
   1   8   2   -4.20    2.20
  -2  -8  -2   16.20    4.00
  -2  -8  -2    9.30    4.30
   2   8   2    3.40    4.00
   2   8   2   13.40    3.00
  -3  -8  -2   -6.60    4.00
  -3  -8  -2   -0.10    3.20
   3   8   2    4.60    3.00
   3   8   2   -8.10    4.10
  -4  -8  -2    3.50    5.20
   6  -9  -2   11.80    4.60
   6  -9  -2    9.80    3.40
  -6   9   2   11.10    4.50
   5  -9  -2    3.70    4.20
   5  -9  -2    2.40    3.20
  -5   9   2    0.30    4.00
   4  -9  -2    2.70    3.30
  -4   9   2   -0.40    3.70
   3  -9  -2    3.30    3.10
   3  -9  -2    1.70    3.00
  -3   9   2    0.30    3.70
   2  -9  -2   10.70    3.40
   2  -9  -2    2.30    3.50
  -2   9   2   -0.10    3.80
   1  -9  -2   27.90    4.20
   1  -9  -2   28.50    4.10
  -1   9   2   32.20    5.50
   0  -9  -2   -2.20    3.60
   0  -9  -2    3.20    3.50
   0   9   2    0.40    3.90
  -1  -9  -2    3.10    3.50
  -1  -9  -2    3.40    3.80
   1   9   2   -4.20    4.30
  -2  -9  -2    8.10    4.40
  -2  -9  -2    1.30    3.50
   2   9   2   -4.80    4.30
   0  11  -3   14.90    5.80
   0 -11   3   20.90    5.00
   0 -11   3   15.30    4.80
  -1  11  -3   13.90    5.80
   1 -11   3    2.30    3.20
   1 -11   3    2.00    4.20
  -2  11  -3    6.90    5.30
   2 -11   3   -2.40    4.10
  -3  11  -3   12.50    4.30
  -3  11  -3   10.00    5.00
   3  10  -3   16.80    6.20
  -3 -10   3    5.40    4.20
   2  10  -3   12.00    5.50
  -2 -10   3    3.80    3.00
  -2 -10   3    2.80    4.00
   1  10  -3   58.49    8.80
  -1 -10   3   40.60    4.30
  -1 -10   3   30.40    4.90
   0  10  -3   14.30    5.30
   0 -10   3    5.70    3.80
   0 -10   3    5.70    3.20
  -1  10  -3   12.30    5.50
  -1  10  -3   -4.90    2.90
   1 -10   3    5.40    3.20
   1 -10   3    6.90    4.00
  -2  10  -3    9.70    5.10
  -2  10  -3    9.90    3.60
  -2  10  -3    0.30    3.00
   2 -10   3    5.40    3.90
  -3  10  -3   21.50    5.50
  -3  10  -3   17.60    4.90
  -3  10  -3   11.90    3.50
  -3  10  -3   10.10    3.90
  -4  10  -3   23.90    5.50
  -4  10  -3   25.30    5.30
  -4  10  -3   29.60    4.20
  -4  10  -3   26.50    5.00
  -5  10  -3    9.60    4.60
  -5  10  -3    9.20    4.70
  -5  10  -3   14.10    3.60
   5   9  -3   10.90    3.50
   5   9  -3   18.60    6.10
  -5  -9   3   11.90    5.20
   4   9  -3   31.90    6.70
   4   9  -3   26.50    3.60
  -4  -9   3   18.20    4.50
  -4  -9   3   24.90    3.70
   3   9  -3   -3.00    3.10
   3   9  -3    7.00    4.90
   3   9  -3    3.50    2.70
  -3  -9   3    4.60    3.00
  -3  -9   3   -0.70    3.50
   2   9  -3    0.40    2.90
   2   9  -3   11.20    5.50
  -2  -9   3    7.40    3.90
  -2  -9   3    0.50    2.80
   1   9  -3   -6.70    2.60
   1   9  -3    7.40    4.80
  -1  -9   3    1.20    3.60
  -1  -9   3    5.60    3.00
   0   9  -3   18.60    5.70
   0   9  -3   11.10    3.10
   0  -9   3   24.10    3.60
   0  -9   3   18.50    3.80
  -1   9  -3    3.80    2.90
  -1   9  -3    7.00    4.60
   1  -9   3    3.30    3.40
   1  -9   3    6.90    3.10
  -2   9  -3    3.40    2.70
  -2   9  -3    5.30    4.50
   2  -9   3    2.70    3.40
   2  -9   3    3.10    2.90
  -3   9  -3   51.79    7.60
  -3   9  -3   46.50    6.90
  -3   9  -3   49.60    6.90
  -3   9  -3   47.80    5.00
  -4   9  -3    4.90    3.90
  -4   9  -3    7.90    4.20
  -4   9  -3   15.20    3.30
  -4   9  -3    3.70    3.90
  -5   9  -3   12.80    3.30
  -5   9  -3   11.00    4.70
  -5   9  -3    9.50    4.20
  -5   9  -3    7.80    4.60
  -6   9  -3    1.70    5.00
  -6   9  -3   -1.50    4.10
   6  -9   3    5.70    3.80
  -7   9  -3    7.20    5.70
   7  -9   3    6.50    4.10
   6   8  -3   22.70    6.40
   6   8  -3   13.10    3.70
  -6  -8   3    7.90    4.00
  -6  -8   3    8.40    4.40
   5   8  -3   30.50    3.70
   5   8  -3   41.40    7.30
   5   8  -3   21.20    4.00
  -5  -8   3   25.90    4.60
  -5  -8   3   22.70    4.00
   4   8  -3   20.20    5.90
   4   8  -3    7.40    3.20
   4   8  -3   12.00    3.00
  -4  -8   3   11.90    4.30
  -4  -8   3   12.50    3.50
   3   8  -3    2.30    4.70
   3   8  -3   -2.90    2.30
   3   8  -3    1.20    2.70
  -3  -8   3   -2.00    2.70
  -3  -8   3    1.60    3.40
   2   8  -3   39.60    3.70
   2   8  -3   36.30    6.20
   2   8  -3   35.40    3.80
  -2  -8   3   36.60    3.90
  -2  -8   3   33.20    4.50
   1   8  -3   56.09    3.50
   1   8  -3   44.60    4.60
   1   8  -3   64.89    8.70
  -1  -8   3   62.39    5.70
  -1  -8   3   61.99    5.00
   0   8  -3    4.60    1.60
   0   8  -3    0.00    2.40
   0   8  -3    2.40    4.20
   0  -8   3    1.00    2.60
   0  -8   3   -0.60    3.10
  -1   8  -3   22.40    3.20
  -1   8  -3   21.20    5.10
   1  -8   3   30.00    3.70
   1  -8   3   19.90    3.70
  -2   8  -3    7.60    4.50
  -2   8  -3   11.70    2.80
   2  -8   3    7.90    3.10
   2  -8   3    3.20    3.10
  -3   8  -3    1.00    3.60
  -3   8  -3   -0.10    3.70
  -3   8  -3    2.40    2.50
  -3   8  -3    0.60    3.60
  -4   8  -3   31.40    5.10
  -4   8  -3   32.50    5.10
  -4   8  -3   29.90    5.10
   4  -8   3   34.60    4.10
  -5   8  -3    1.60    3.80
  -5   8  -3    2.20    3.40
  -5   8  -3    1.40    4.00
   5  -8   3   -1.60    3.20
  -6   8  -3    8.50    4.80
  -6   8  -3   10.90    4.40
   6  -8   3   14.30    3.60
   6  -8   3   11.60    3.90
  -7   8  -3   -3.70    4.20
  -7   8  -3    0.70    5.50
   7  -8   3   -0.90    3.80
   7  -8   3    4.20    3.10
  -8   8  -3   -0.80    5.70
   8  -8   3    2.50    3.90
   7   7  -3   17.00    4.10
   7   7  -3   21.90    6.00
   7   7  -3   14.20    3.90
  -7  -7   3    6.50    3.20
  -7  -7   3    4.40    4.20
  -7  -7   3   11.80    4.60
   6   7  -3   58.79    5.50
   6   7  -3   72.69    9.40
   6   7  -3   60.39    5.80
  -6  -7   3   55.19    4.80
  -6  -7   3   49.00    5.20
  -6  -7   3   63.49    6.20
   5   7  -3   55.39    5.50
   5   7  -3   51.59    4.50
   5   7  -3   65.09    9.20
  -5  -7   3   49.80    4.10
  -5  -7   3   54.69    5.80
  -5  -7   3   51.69    5.60
   4   7  -3   37.80    6.50
   4   7  -3   31.90    3.70
   4   7  -3   37.50    3.60
  -4  -7   3   32.50    3.90
  -4  -7   3   34.50    3.30
  -4  -7   3   37.60    4.80
   3   7  -3    8.60    2.70
   3   7  -3    7.10    4.60
   3   7  -3    2.80    2.30
  -3  -7   3    4.80    2.90
  -3  -7   3    2.20    1.50
  -3  -7   3   -0.70    2.90
   2   7  -3  199.48   11.80
   2   7  -3  199.78    7.60
   2   7  -3  208.98    7.00
  -2  -7   3  189.28    8.50
  -2  -7   3  211.38    7.90
   1   7  -3  230.08    7.10
   1   7  -3  230.08   12.30
   1   7  -3  235.08    7.30
   1   7  -3  236.38    8.20
  -1  -7   3  231.28    8.90
  -1  -7   3  230.48    8.50
   0   7  -3   34.80    3.70
   0   7  -3   39.00    2.20
   0   7  -3   36.50    5.60
   0   7  -3   42.70    2.50
   0  -7   3   36.70    4.00
   0  -7   3   40.70    4.00
  -1   7  -3   42.20    6.90
  -1   7  -3   48.00    4.00
  -1   7  -3   38.40    1.90
  -1   7  -3   39.70    2.00
   1  -7   3   41.30    3.50
   1  -7   3   46.00    4.30
   1  -7   3   39.40    4.20
  -2   7  -3   11.60    4.10
  -2   7  -3   13.80    2.60
  -2   7  -3   11.10    1.00
  -2   7  -3   14.10    1.00
   2  -7   3   11.80    2.40
   2  -7   3   12.70    2.90
   2  -7   3   16.40    3.30
  -3   7  -3  118.59    3.40
  -3   7  -3  126.49    8.70
  -3   7  -3  109.79    8.20
  -3   7  -3  117.79    7.40
   3  -7   3  129.79    5.70
   3  -7   3  129.39    6.00
  -4   7  -3  218.48   11.40
  -4   7  -3  207.58   10.30
  -4   7  -3  220.68   10.40
   4  -7   3  203.58    8.00
   4  -7   3  198.68    7.80
  -5   7  -3   30.00    5.10
  -5   7  -3   24.60    5.00
  -5   7  -3   38.20    5.60
   5  -7   3   31.10    3.70
   5  -7   3   31.70    4.00
   5  -7   3   30.10    3.70
  -6   7  -3    9.40    4.40
  -6   7  -3    9.30    4.60
   6  -7   3   10.00    2.90
   6  -7   3   12.20    3.20
   6  -7   3    7.90    3.50
  -7   7  -3    0.90    5.20
  -7   7  -3   -2.70    4.30
   7  -7   3   -1.60    3.40
   7  -7   3    1.10    2.80
   7  -7   3   -1.10    2.90
  -8   7  -3    2.40    5.20
  -8   7  -3    6.00    5.70
   8  -7   3   11.40    4.10
   8   6  -3    4.60    3.50
  -8  -6   3    7.00    5.60
  -8  -6   3   -3.60    4.10
  -8  -6   3   -2.60    3.00
   7   6  -3   82.69    5.70
   7   6  -3   97.19    9.30
  -7  -6   3   75.59    7.00
  -7  -6   3   73.89    5.30
  -7  -6   3   86.19   10.00
   6   6  -3   -2.70    2.60
   6   6  -3    8.70    4.50
   6   6  -3    2.10    3.10
  -6  -6   3    3.20    2.60
  -6  -6   3    2.00    3.50
   5   6  -3  151.18    6.80
   5   6  -3  152.98    7.20
   5   6  -3  157.18   10.80
  -5  -6   3  144.89    6.10
  -5  -6   3  138.29    7.80
   4   6  -3   31.80    5.60
   4   6  -3   26.40    3.20
   4   6  -3   27.80    3.10
  -4  -6   3   25.80    2.70
  -4  -6   3   24.60    3.90
  -4  -6   3   21.70    3.40
   3   6  -3   48.50    3.70
   3   6  -3   47.00    7.20
   3   6  -3   52.29    4.00
  -3  -6   3   54.69    4.60
  -3  -6   3   46.40    3.00
  -3  -6   3   46.00    2.70
  -3  -6   3   48.20    4.50
   2   6  -3   37.60    5.40
   2   6  -3   41.80    3.20
   2   6  -3   36.80    3.40
  -2  -6   3   41.00    3.90
  -2  -6   3   39.70    4.40
  -2  -6   3   39.70    2.10
  -2  -6   3   39.80    2.20
  -2  -6   3   48.00    3.10
   1   6  -3   -3.10    1.60
   1   6  -3   -2.00    3.30
   1   6  -3    0.70    1.30
   1   6  -3   -1.50    1.20
   1   6  -3   -0.10    1.40
  -1  -6   3   -0.70    1.30
  -1  -6   3    1.20    1.90
  -1  -6   3    0.70    2.40
   0   6  -3  135.49    4.20
   0   6  -3  129.79    8.10
   0   6  -3  125.79    4.60
   0   6  -3  126.09    5.10
   0   6  -3  123.99    4.10
   0  -6   3  125.19    4.70
   0  -6   3  127.59    6.00
   0  -6   3  125.89    5.60
  -1   6  -3   17.50    1.30
  -1   6  -3   21.30    2.40
  -1   6  -3   19.20    1.40
  -1   6  -3   20.10    4.30
   1  -6   3   21.00    2.60
   1  -6   3   22.80    2.30
   1  -6   3   19.20    2.80
  -2   6  -3   -0.50    0.50
  -2   6  -3   -4.30    2.70
  -2   6  -3   -2.40    2.80
  -2   6  -3    0.90    0.60
   2  -6   3   -0.70    2.00
   2  -6   3    0.90    2.10
   2  -6   3   -0.20    2.20
  -3   6  -3   38.70    5.10
  -3   6  -3   39.60    1.70
  -3   6  -3   38.80    1.60
  -3   6  -3   40.60    5.60
  -3   6  -3   37.40    5.40
   3  -6   3   38.40    3.80
   3  -6   3   38.10    3.60
  -4   6  -3   -1.10    3.10
  -4   6  -3    0.00    1.10
  -4   6  -3    1.50    3.50
  -4   6  -3    0.50    2.70
  -4   6  -3    0.30    1.00
   4  -6   3    0.10    2.50
   4  -6   3   -1.10    2.40
   4  -6   3    0.00    2.20
  -5   6  -3  175.38   10.30
  -5   6  -3  166.48    5.60
  -5   6  -3  167.08    9.30
  -5   6  -3  167.88    8.20
   5  -6   3  167.58    7.10
   5  -6   3  164.48    6.70
   5  -6   3  169.58    7.10
  -6   6  -3   29.40    5.50
  -6   6  -3   24.30    5.10
   6  -6   3   25.30    3.50
   6  -6   3   24.50    3.10
   6  -6   3   27.40    3.70
  -7   6  -3    5.90    5.00
  -7   6  -3    3.70    4.70
   7  -6   3    9.40    2.60
   7  -6   3    3.30    3.00
   7  -6   3    7.10    3.40
  -8   6  -3    1.30    5.70
  -8   6  -3    0.60    5.20
   8  -6   3   -1.10    3.20
   8  -6   3    6.80    3.90
  -9   6  -3    2.00    6.00
  -9   6  -3   -9.90    5.50
   9  -6   3   -2.70    3.60
  -9  -5   3    0.50    4.00
   8   5  -3   40.70    4.70
   8   5  -3   36.60    9.30
  -8  -5   3   35.90    4.30
  -8  -5   3   28.80    6.20
  -8  -5   3   22.10    4.40
   7   5  -3    6.20    3.10
   7   5  -3    8.20    4.20
  -7  -5   3    1.10    4.80
  -7  -5   3    6.60    3.10
  -7  -5   3    3.80    3.60
   6   5  -3  153.68    6.60
   6   5  -3  153.58    9.90
  -6  -5   3  151.18   10.00
  -6  -5   3  146.39    7.80
  -6  -5   3  151.28    6.50
   5   5  -3    2.00    3.90
   5   5  -3    3.40    2.60
   5   5  -3    0.60    2.50
  -5  -5   3    0.40    2.30
  -5  -5   3    4.60    3.80
  -5  -5   3   -0.60    3.00
   4   5  -3    3.60    3.50
   4   5  -3    4.20    2.20
   4   5  -3    3.60    2.10
  -4  -5   3    2.30    2.00
  -4  -5   3    3.90    2.40
   3   5  -3   28.40    3.10
   3   5  -3   24.40    2.30
   3   5  -3   18.80    4.20
  -3  -5   3   23.50    2.80
  -3  -5   3   24.50    2.20
  -3  -5   3   19.50    2.30
  -3  -5   3   22.70    2.00
  -3  -5   3   17.40    2.90
   2   5  -3   40.30    6.00
   2   5  -3   41.70    2.90
   2   5  -3   46.70    2.90
  -2  -5   3   43.30    2.20
  -2  -5   3   42.90    2.00
  -2  -5   3   40.30    2.40
  -2  -5   3   44.60    4.00
  -2  -5   3   45.20    3.60
   1   5  -3   28.70    2.30
   1   5  -3   30.50    5.00
   1   5  -3   27.20    2.40
   1   5  -3   26.10    2.40
   1   5  -3   29.40    2.00
  -1  -5   3   26.50    1.30
  -1  -5   3   29.90    3.20
  -1  -5   3   26.50    1.30
  -1  -5   3   29.60    2.10
  -1  -5   3   34.50    3.30
   0   5  -3  143.09    7.80
   0   5  -3  153.68    5.20
   0   5  -3  149.69    4.50
   0   5  -3  145.39    4.50
   0   5  -3  142.99    4.90
   0   5  -3  155.78    5.10
   0  -5   3  133.09    5.90
   0  -5   3  157.48    5.10
   0  -5   3  134.29    5.50
  -1   5  -3   14.40    1.90
  -1   5  -3   18.00    2.50
  -1   5  -3   16.30    1.90
  -1   5  -3   11.50    3.30
  -1   5  -3   17.70    1.90
  -1   5  -3   14.00    1.10
  -1   5  -3   13.80    1.20
   1  -5   3   12.00    2.30
   1  -5   3   14.50    2.00
   1  -5   3   17.80    2.50
  -2   5  -3   80.29    3.60
  -2   5  -3   64.09    5.60
  -2   5  -3   74.79    2.40
  -2   5  -3   72.49    5.20
  -2   5  -3   72.09    2.40
   2  -5   3   71.09    4.00
   2  -5   3   74.59    3.80
   2  -5   3   83.79    3.90
  -3   5  -3  116.19    6.50
  -3   5  -3  121.39    7.20
  -3   5  -3  112.79    6.40
  -3   5  -3  114.29    3.60
  -3   5  -3  122.19    4.60
  -3   5  -3  116.09    3.70
   3  -5   3  114.39    5.10
   3  -5   3  113.09    4.80
   3  -5   3  124.79    5.10
  -4   5  -3  175.18    5.40
  -4   5  -3  173.98    8.70
  -4   5  -3  165.38    7.60
  -4   5  -3  163.78    9.00
  -4   5  -3  162.38    5.20
   4  -5   3  169.88    6.60
   4  -5   3  177.38    6.10
   4  -5   3  162.08    6.30
  -5   5  -3  178.98    9.80
  -5   5  -3  158.68    8.90
  -5   5  -3  166.38    5.60
  -5   5  -3  160.28    7.40
   5  -5   3  164.78    6.20
   5  -5   3  156.58    6.70
   5  -5   3  161.78    6.70
  -6   5  -3    2.00    4.10
  -6   5  -3    7.80    2.10
  -6   5  -3    3.50    4.10
   6  -5   3    4.00    3.10
   6  -5   3    5.70    2.80
   6  -5   3    5.00    2.20
  -7   5  -3    0.00    4.60
  -7   5  -3   -4.70    4.30
   7  -5   3    2.50    3.10
   7  -5   3    2.40    2.80
   7  -5   3    2.30    2.10
  -8   5  -3    1.00    2.50
  -8   5  -3   -1.60    5.00
  -8   5  -3   -1.80    5.20
   8  -5   3    1.20    3.60
   8  -5   3    1.70    2.90
  -9   5  -3   -6.70    5.50
  -9   5  -3   12.00    3.20
  -9   5  -3    9.90    6.10
   9  -5   3   10.00    4.00
   9   4  -3    3.00    3.40
   9   4  -3   -0.60    3.50
  -9  -4   3   -6.00    5.30
  -9  -4   3    2.00    3.90
  -9  -4   3    6.20    3.70
   8   4  -3    5.80    5.90
   8   4  -3    2.20    3.10
  -8  -4   3    1.00    3.50
  -8  -4   3   -2.00    4.90
  -8  -4   3    1.00    2.90
   7   4  -3   48.60    6.80
   7   4  -3   54.09    5.10
  -7  -4   3   44.50    4.00
  -7  -4   3   35.40    6.40
  -7  -4   3   46.20    4.80
   6   4  -3   12.90    2.80
   6   4  -3   11.10    3.90
  -6  -4   3   12.70    5.00
  -6  -4   3   11.20    2.80
  -6  -4   3   12.30    3.40
   5   4  -3  268.97    9.10
   5   4  -3  274.87   11.90
  -5  -4   3  259.37    9.60
  -5  -4   3  278.97    9.00
  -5  -4   3  276.67   12.60
   4   4  -3   22.20    2.60
   4   4  -3   25.10    2.70
   4   4  -3   21.70    4.00
  -4  -4   3   23.40    3.10
  -4  -4   3   21.40    2.50
  -4  -4   3   18.50    2.20
  -4  -4   3   19.80    4.00
   3   4  -3  161.68    5.70
   3   4  -3  151.48    8.30
   3   4  -3  158.38    5.60
  -3  -4   3  162.88    5.50
  -3  -4   3  162.48    6.30
  -3  -4   3  158.48    4.40
  -3  -4   3  156.48    5.30
   2   4  -3   16.20    1.70
   2   4  -3   18.60    1.80
   2   4  -3   15.40    2.90
   2   4  -3   16.60    1.90
   2   4  -3   12.50    3.30
  -2  -4   3   21.10    2.50
  -2  -4   3   17.30    1.50
  -2  -4   3   18.90    1.70
  -2  -4   3   18.90    1.70
  -2  -4   3   19.90    2.60
  -2  -4   3   17.60    1.50
   1   4  -3   32.80    2.10
   1   4  -3   35.10    4.80
   1   4  -3   35.30    3.10
   1   4  -3   35.60    2.30
   1   4  -3   34.80    2.20
   1   4  -3   33.00    2.30
  -1  -4   3   36.50    1.90
  -1  -4   3   35.20    1.80
  -1  -4   3   35.40    2.10
  -1  -4   3   30.90    2.00
  -1  -4   3   35.40    3.40
  -1  -4   3   32.80    3.10
   0   4  -3   64.09    2.80
   0   4  -3   62.89    2.40
   0   4  -3   59.89    2.70
   0   4  -3   68.69    2.50
   0   4  -3   59.49    3.40
   0   4  -3   62.49    2.80
   0   4  -3   63.59    3.50
   0   4  -3   62.09    2.80
   0   4  -3   58.19    5.50
   0  -4   3   64.79    3.00
   0  -4   3   59.19    3.60
   0  -4   3   59.19    3.80
  -1   4  -3   75.39    3.50
  -1   4  -3   79.29    3.40
  -1   4  -3   79.59    3.20
  -1   4  -3   77.19    2.60
  -1   4  -3   75.09    5.50
  -1   4  -3   73.29    3.60
  -1   4  -3   75.89    5.10
  -1   4  -3   76.69    3.80
  -1   4  -3   77.39    3.30
  -1   4  -3   78.99    2.60
   1  -4   3   75.29    3.80
   1  -4   3   76.59    3.30
   1  -4   3   78.39    3.40
  -2   4  -3    3.10    1.40
  -2   4  -3    2.60    0.90
  -2   4  -3    2.80    0.90
  -2   4  -3   -0.10    2.20
  -2   4  -3    2.40    1.40
  -2   4  -3    4.30    1.60
  -2   4  -3    1.50    2.40
   2  -4   3    3.00    1.70
   2  -4   3    2.30    2.00
   2  -4   3    4.30    1.60
  -3   4  -3   59.39    5.40
  -3   4  -3   59.59    2.40
  -3   4  -3   59.79    5.00
  -3   4  -3   56.89    2.50
  -3   4  -3   60.59    2.90
  -3   4  -3   56.69    2.90
  -3   4  -3   49.50    4.50
   3  -4   3   53.09    3.20
   3  -4   3   58.09    3.60
   3  -4   3   57.09    3.00
  -4   4  -3   73.99    3.20
  -4   4  -3   76.09    3.10
  -4   4  -3   76.19    6.30
  -4   4  -3   72.49    6.10
  -4   4  -3   73.59    3.00
  -4   4  -3   60.09    4.70
   4  -4   3   74.39    3.50
   4  -4   3   69.79    4.20
   4  -4   3   76.39    4.10
  -5   4  -3    3.40    3.30
  -5   4  -3    5.20    1.40
  -5   4  -3    4.70    1.80
  -5   4  -3    3.90    3.50
  -5   4  -3    0.40    2.00
   5  -4   3    2.80    1.70
   5  -4   3    4.20    0.80
   5  -4   3    3.50    0.70
   5  -4   3    3.20    2.50
   5  -4   3    5.20    2.30
  -6   4  -3    5.50    4.40
  -6   4  -3    5.90    2.20
  -6   4  -3    9.70    4.10
   6  -4   3    4.70    2.60
   6  -4   3    5.90    2.70
   6  -4   3    9.20    2.10
   6  -4   3    7.60    1.30
  -7   4  -3   -1.10    4.40
  -7   4  -3    2.00    4.40
   7  -4   3    1.60    2.00
   7  -4   3    1.30    1.30
   7  -4   3   -0.90    2.90
   7  -4   3   -1.50    2.50
  -8   4  -3   13.70    5.50
  -8   4  -3    8.90    5.60
  -8   4  -3   16.30    3.00
   8  -4   3   18.30    3.50
   8  -4   3   14.70    4.00
  -9   4  -3    1.40    3.00
  -9   4  -3   -6.50    5.30
  -9   4  -3   -2.10    5.80
   9  -4   3    0.10    3.60
   9  -4   3   -2.60    2.90
  10   3  -3   17.40    6.80
  10   3  -3   14.20    4.20
 -10  -3   3    5.30    4.30
   9   3  -3   15.00    3.80
   9   3  -3   20.10    4.00
  -9  -3   3   19.50    7.10
  -9  -3   3   10.50    4.00
  -9  -3   3   20.10    3.60
   8   3  -3   20.10    3.50
   8   3  -3   15.50    3.60
  -8  -3   3   14.00    5.70
  -8  -3   3   17.00    3.60
  -8  -3   3   15.30    3.90
   7   3  -3   20.30    3.40
   7   3  -3   12.20    3.60
  -7  -3   3   16.80    3.40
  -7  -3   3   13.60    3.10
  -7  -3   3    9.70    4.80
   6   3  -3  161.38    8.50
   6   3  -3  155.58    6.40
   6   3  -3  157.08    5.20
  -6  -3   3  158.68   10.00
  -6  -3   3  163.58    6.40
  -6  -3   3  158.48    4.70
  -6  -3   3  162.78    7.00
   5   3  -3   88.69    6.40
   5   3  -3   81.99    3.30
   5   3  -3   85.29    4.30
  -5  -3   3   89.99    7.90
  -5  -3   3   88.79    4.80
  -5  -3   3   86.49    4.20
  -5  -3   3   82.49    2.80
   4   3  -3    7.80    1.90
   4   3  -3    5.60    1.30
   4   3  -3    7.30    3.00
  -4  -3   3    6.50    1.80
  -4  -3   3    8.90    2.10
  -4  -3   3   10.90    3.50
  -4  -3   3    6.30    1.90
   3   3  -3   24.00    2.50
   3   3  -3   23.80    2.00
   3   3  -3   22.40    2.10
   3   3  -3   23.10    3.60
  -3  -3   3   21.40    2.20
  -3  -3   3   23.80    2.30
  -3  -3   3   22.70    2.40
  -3  -3   3   18.90    3.40
  -3  -3   3   23.70    2.00
   2   3  -3  276.97    8.30
   2   3  -3  280.67   10.10
   2   3  -3  293.07    8.80
   2   3  -3  283.67    8.10
   2   3  -3  281.87   10.50
   2   3  -3  281.97    8.40
  -2  -3   3  279.77    8.20
  -2  -3   3  295.37    8.20
  -2  -3   3  287.67    8.30
  -2  -3   3  288.27    8.80
   1   3  -3  335.07    9.20
   1   3  -3  339.97   11.80
   1   3  -3  341.17    9.50
   1   3  -3  342.37    9.50
  -1  -3   3  336.77   10.10
  -1  -3   3  330.97    9.40
  -1  -3   3  334.47    9.40
  -1  -3   3  337.57    9.20
  -1  -3   3  349.27   10.20
  -1  -3   3  351.76    9.40
   0   3  -3   13.90    1.20
   0   3  -3   10.50    1.20
   0   3  -3    9.70    2.70
   0   3  -3   11.20    1.20
   0  -3   3   13.00    1.60
   0  -3   3   11.30    0.90
   0  -3   3    6.70    1.70
   0  -3   3   11.10    1.00
   0  -3   3   12.80    2.00
   0  -3   3   11.70    1.20
  -1   3  -3  151.28    6.70
  -1   3  -3  151.78    4.40
  -1   3  -3  145.79    4.70
  -1   3  -3  165.58    5.00
  -1   3  -3  145.89    6.70
  -1   3  -3  148.59    4.80
  -1   3  -3  146.39    4.40
   1  -3   3  146.09    4.10
   1  -3   3  142.59    5.30
   1  -3   3  145.49    4.10
   1  -3   3  147.79    5.00
   1  -3   3  147.79    4.80
  -2   3  -3  235.78    7.20
  -2   3  -3  246.88    9.00
  -2   3  -3  235.68    6.80
  -2   3  -3  228.18    7.40
  -2   3  -3  232.78    6.70
  -2   3  -3  240.38    6.70
  -2   3  -3  239.08    8.70
   2  -3   3  239.38    7.30
   2  -3   3  217.78    7.50
   2  -3   3  234.98    6.40
   2  -3   3  236.98    6.40
   2  -3   3  227.18    8.40
   2  -3   3  237.38    7.30
   2  -3   3  230.88    8.50
  -3   3  -3    3.30    1.30
  -3   3  -3    3.80    2.90
  -3   3  -3    0.10    2.50
  -3   3  -3    2.20    1.20
  -3   3  -3    0.20    1.80
  -3   3  -3    3.10    2.10
   3  -3   3    1.70    1.80
   3  -3   3    1.40    1.80
   3  -3   3    2.80    1.70
   3  -3   3    0.60    0.80
   3  -3   3    3.20    1.20
   3  -3   3    2.20    0.90
  -4   3  -3  115.79    5.40
  -4   3  -3  116.69    4.40
  -4   3  -3  114.09    7.00
  -4   3  -3  120.19    6.70
   4  -3   3  117.79    5.10
   4  -3   3  117.59    4.00
   4  -3   3  114.39    5.10
   4  -3   3  119.79    4.20
   4  -3   3  122.19    4.90
   4  -3   3  113.69    3.90
  -5   3  -3  144.49    5.40
  -5   3  -3  148.89    5.70
  -5   3  -3  148.09    8.90
  -5   3  -3  136.79    7.90
  -5   3  -3  137.69    4.60
   5  -3   3  141.99    5.60
   5  -3   3  151.88    5.10
   5  -3   3  140.39    4.80
   5  -3   3  143.79    6.00
  -6   3  -3   -0.40    3.80
  -6   3  -3    1.50    3.80
  -6   3  -3    1.50    1.20
  -6   3  -3   -0.70    2.20
   6  -3   3   -3.60    1.90
   6  -3   3   -1.40    1.50
   6  -3   3   -0.10    1.70
   6  -3   3    3.60    2.70
   6  -3   3   -1.60    1.40
  -7   3  -3   17.60    5.30
  -7   3  -3   25.60    5.50
  -7   3  -3   26.50    3.20
   7  -3   3   20.80    3.70
   7  -3   3   26.30    2.50
   7  -3   3   25.50    3.20
   7  -3   3   27.50    2.70
  -8   3  -3   30.40    6.40
  -8   3  -3   38.00    6.50
  -8   3  -3   43.30    4.00
   8  -3   3   48.40    3.60
   8  -3   3   37.00    3.80
   8  -3   3   34.60    4.60
  -9   3  -3    1.90    3.30
  -9   3  -3   -5.60    5.60
  -9   3  -3    3.90    6.10
   9  -3   3    3.50    3.80
   9  -3   3   -5.50    2.70
  10   2  -3   29.70    4.50
  10   2  -3   33.30    4.50
 -10  -2   3   13.50    7.20
 -10  -2   3   26.00    4.10
 -10  -2   3   12.60    4.40
   9   2  -3    8.10    3.50
   9   2  -3    7.80    3.20
  -9  -2   3    4.10    3.10
  -9  -2   3   -2.10    5.70
   8   2  -3    6.70    3.20
   8   2  -3   15.60    3.50
  -8  -2   3   13.30    3.40
  -8  -2   3    5.20    5.70
   7   2  -3   -0.70    2.60
   7   2  -3    3.60    2.80
   7   2  -3    6.50    2.90
  -7  -2   3   11.60    3.00
  -7  -2   3    3.80    4.90
   6   2  -3    8.80    2.60
   6   2  -3    7.30    1.10
   6   2  -3    7.50    2.80
   6   2  -3    8.00    2.40
  -6  -2   3    9.50    2.30
  -6  -2   3    6.80    4.10
   5   2  -3    1.30    0.90
   5   2  -3    2.00    2.40
   5   2  -3   -0.10    1.80
  -5  -2   3   -0.50    1.70
  -5  -2   3    1.80    3.20
  -5  -2   3    0.40    1.90
  -5  -2   3    0.40    1.00
   4   2  -3    8.20    2.00
   4   2  -3    7.30    2.60
   4   2  -3    5.30    2.40
  -4  -2   3    4.90    1.90
  -4  -2   3    7.70    3.30
  -4  -2   3    7.20    1.70
  -4  -2   3    7.00    1.90
   3   2  -3  239.98    9.30
   3   2  -3  238.98    7.50
   3   2  -3  250.57    9.30
  -3  -2   3  260.47    9.80
  -3  -2   3  240.08    9.10
  -3  -2   3  250.37    7.50
  -3  -2   3  236.78    7.40
  -3  -2   3  251.47    7.50
  -3  -2   3  247.38    7.70
   2   2  -3   30.10    4.20
   2   2  -3   27.90    2.00
   2   2  -3   31.20    2.30
   2   2  -3   32.50    2.20
  -2  -2   3   28.40    1.80
  -2  -2   3   31.20    1.80
  -2  -2   3   27.60    2.40
  -2  -2   3   27.80    4.10
  -2  -2   3   28.80    2.10
  -2  -2   3   27.30    3.80
   1   2  -3    9.80    1.60
   1   2  -3    8.10    2.80
   1   2  -3    7.90    1.50
   1   2  -3    7.20    1.30
  -1  -2   3    6.90    1.20
  -1  -2   3    9.70    1.60
  -1  -2   3    9.40    1.80
  -1  -2   3    9.10    1.50
  -1  -2   3    8.30    2.20
   0   2  -3  330.87   11.30
   0   2  -3  333.47    9.70
   0   2  -3  338.57   10.80
   0   2  -3  336.97    9.10
   0   2  -3  337.77    9.30
   0   2  -3  334.17    9.70
   0   2  -3  345.77    9.40
   0  -2   3  340.47    9.30
   0  -2   3  352.86    9.80
   0  -2   3  322.37   10.80
   0  -2   3  343.67    9.30
   0  -2   3  331.17    9.10
  -1   2  -3   30.60    2.30
  -1   2  -3   31.60    1.90
  -1   2  -3   29.90    2.20
  -1   2  -3   29.80    1.60
  -1   2  -3   30.80    2.00
  -1   2  -3   40.20    4.10
  -1   2  -3   31.80    3.70
   1  -2   3   32.90    2.40
   1  -2   3   33.90    2.50
   1  -2   3   35.30    2.10
   1  -2   3   32.40    3.40
   1  -2   3   34.10    1.80
   1  -2   3   32.90    1.90
  -2   2  -3   44.70    3.90
  -2   2  -3   35.70    2.10
  -2   2  -3   38.50    2.20
  -2   2  -3   23.60    2.50
  -2   2  -3   32.40    2.20
  -2   2  -3   35.20    4.00
  -2   2  -3   35.50    2.70
   2  -2   3   32.40    2.50
   2  -2   3   40.70    3.70
   2  -2   3   37.40    2.70
   2  -2   3   38.50    2.80
   2  -2   3   35.00    3.30
   2  -2   3   30.90    2.00
   2  -2   3   36.90    2.00
  -3   2  -3    6.30    2.90
  -3   2  -3    5.20    2.60
  -3   2  -3    3.20    1.50
  -3   2  -3    9.60    1.60
  -3   2  -3    5.60    2.00
  -3   2  -3    6.50    1.60
  -3   2  -3    6.70    1.80
   3  -2   3    5.20    1.40
   3  -2   3    9.10    1.90
   3  -2   3    6.10    1.80
   3  -2   3    7.10    2.00
   3  -2   3    7.80    4.50
   3  -2   3    5.30    1.00
  -4   2  -3   89.29    4.00
  -4   2  -3   95.39    4.80
  -4   2  -3   92.69    6.70
  -4   2  -3   98.29    6.70
   4  -2   3   93.89    4.60
   4  -2   3   92.29    3.60
   4  -2   3   91.69    3.40
   4  -2   3   89.49    3.70
   4  -2   3   93.59    4.60
   4  -2   3   94.09    4.00
  -5   2  -3   60.39    3.70
  -5   2  -3   66.19    6.70
  -5   2  -3   63.79    6.70
   5  -2   3   58.69    3.20
   5  -2   3   59.99    3.70
   5  -2   3   56.29    3.00
   5  -2   3   56.89    4.40
   5  -2   3   59.69    3.60
  -6   2  -3  164.28   10.00
  -6   2  -3  166.98    9.70
   6  -2   3  158.58    7.20
   6  -2   3  159.58    5.80
   6  -2   3  156.68    5.50
   6  -2   3  166.58    6.00
   6  -2   3  153.98    6.20
  -7   2  -3    5.00    4.70
  -7   2  -3    3.90    2.50
  -7   2  -3    5.60    4.90
   7  -2   3    4.90    2.40
   7  -2   3    7.00    2.50
   7  -2   3    3.70    3.10
   7  -2   3    1.50    2.10
  -8   2  -3   63.59    9.00
  -8   2  -3   73.09    5.40
  -8   2  -3   55.89    7.60
   8  -2   3   67.39    4.60
   8  -2   3   64.29    4.80
   8  -2   3   65.99    5.80
  -9   2  -3   -4.10    5.50
  -9   2  -3    1.10    3.00
  -9   2  -3    0.20    5.50
   9  -2   3    0.70    2.80
   9  -2   3   -1.60    4.00
   9  -2   3    0.10    2.60
  10   1  -3    5.50    3.80
  10   1  -3    8.20    3.60
 -10  -1   3   -8.00    6.30
 -10  -1   3    4.70    3.60
   9   1  -3    2.60    3.00
   9   1  -3    2.60    3.00
  -9  -1   3    4.30    3.30
  -9  -1   3   -4.30    5.50
   8   1  -3   49.90    4.40
   8   1  -3   51.79    4.30
  -8  -1   3   56.49    4.50
  -8  -1   3   45.90    6.80
   7   1  -3   22.30    3.20
   7   1  -3   17.90    3.20
   7   1  -3   24.40    3.00
  -7  -1   3   14.20    5.00
  -7  -1   3   21.50    3.00
   6   1  -3   35.90    1.70
   6   1  -3   40.10    4.40
   6   1  -3   36.00    3.20
   6   1  -3   40.00    3.50
  -6  -1   3   30.20    4.80
  -6  -1   3   39.60    2.50
  -6  -1   3   40.20    3.70
   5   1  -3   32.80    4.00
   5   1  -3   36.00    4.10
   5   1  -3   33.50    2.80
   5   1  -3   36.40    3.00
  -5  -1   3   34.80    3.20
  -5  -1   3   33.00    2.20
  -5  -1   3   28.20    4.20
   4   1  -3   42.40    4.20
   4   1  -3   43.70    3.10
   4   1  -3   40.00    2.70
  -4  -1   3   41.50    3.10
  -4  -1   3   41.40    3.70
  -4  -1   3   43.90    2.80
  -4  -1   3   40.30    5.20
   3   1  -3   70.29    4.60
   3   1  -3   80.79    3.60
   3   1  -3   78.69    4.90
   3   1  -3   77.39    3.10
   3   1  -3   78.59    3.10
  -3  -1   3   73.09    4.60
  -3  -1   3   75.69    3.10
  -3  -1   3   84.09    3.20
  -3  -1   3   81.49    5.50
  -3  -1   3   77.79    3.40
   2   1  -3 1710.73   45.60
   2   1  -3 1834.52   47.40
   2   1  -3 1742.13   45.70
   2   1  -3 1719.53   45.90
  -2  -1   3 1676.83   47.20
  -2  -1   3 1723.53   45.90
  -2  -1   3 1813.02   47.40
  -2  -1   3 1726.93   45.70
   1   1  -3   71.39    2.80
   1   1  -3   71.19    4.50
   1   1  -3   79.99    4.80
   1   1  -3   70.79    3.10
  -1  -1   3   68.09    2.20
  -1  -1   3   72.49    3.10
  -1  -1   3   68.89    2.60
  -1  -1   3   70.09    4.30
  -1  -1   3   66.39    2.70
   0   1  -3   48.10    3.80
   0   1  -3   47.40    2.40
   0   1  -3   52.89    4.30
   0   1  -3   46.00    2.30
   0   1  -3   46.60    2.50
   0   1  -3   45.90    2.40
   0  -1   3   46.30    2.30
   0  -1   3   42.50    3.50
   0  -1   3   45.90    2.40
   0  -1   3   47.90    3.80
   0  -1   3   44.30    2.60
   0  -1   3   44.00    2.20
  -1   1  -3  297.57    8.70
  -1   1  -3  306.87    9.90
  -1   1  -3  297.57    8.50
  -1   1  -3  295.27    8.50
  -1   1  -3  298.77   10.10
  -1   1  -3  289.47    8.40
   1  -1   3  295.47    9.70
   1  -1   3  285.17    9.90
   1  -1   3  297.37    8.50
   1  -1   3  304.97    8.80
   1  -1   3  291.57    8.50
   1  -1   3  300.67    8.40
  -2   1  -3   17.50    1.70
  -2   1  -3   20.00    1.90
  -2   1  -3   27.10    3.90
  -2   1  -3   19.90    2.00
  -2   1  -3   16.70    2.10
  -2   1  -3   23.10    3.40
  -2   1  -3   12.10    2.40
   2  -1   3   17.20    1.70
   2  -1   3   18.00    2.10
   2  -1   3   16.60    1.80
   2  -1   3   15.50    1.50
   2  -1   3   21.00    3.20
  -3   1  -3  211.98    8.60
  -3   1  -3  207.18    7.90
  -3   1  -3  212.28    6.80
  -3   1  -3  217.68    7.00
  -3   1  -3  212.08    7.40
  -3   1  -3  210.48    6.70
  -3   1  -3  208.28    8.80
   3  -1   3  216.98    7.60
   3  -1   3  209.68    7.90
   3  -1   3  212.48    6.50
   3  -1   3  216.18    6.80
   3  -1   3  211.08    6.70
  -4   1  -3   -0.60    3.00
  -4   1  -3    1.50    1.90
  -4   1  -3    1.90    2.60
   4  -1   3    2.10    1.70
   4  -1   3   -1.60    1.50
   4  -1   3   -2.50    1.70
   4  -1   3    1.00    2.30
  -5   1  -3   30.30    4.40
  -5   1  -3   40.50    3.50
  -5   1  -3   26.80    4.60
   5  -1   3   29.70    3.70
   5  -1   3   32.30    2.90
   5  -1   3   38.70    3.10
  -6   1  -3    9.00    4.80
  -6   1  -3    9.70    4.20
  -6   1  -3   11.80    1.30
   6  -1   3    6.10    2.50
   6  -1   3   13.10    2.30
   6  -1   3    9.90    2.40
  -7   1  -3   -2.40    5.00
  -7   1  -3    1.10    2.80
  -7   1  -3    1.50    4.00
   7  -1   3   -0.50    2.10
   7  -1   3    1.90    2.50
   7  -1   3    0.60    3.50
  -8   1  -3    0.90    5.60
  -8   1  -3    0.30    4.70
  -8   1  -3    4.00    3.30
   8  -1   3    1.50    3.90
   8  -1   3    7.00    2.80
   8  -1   3    6.40    2.60
  -9   1  -3   -2.60    5.60
  -9   1  -3   -2.70    3.00
  -9   1  -3   -2.10    5.60
   9  -1   3   -1.30    2.60
   9  -1   3    0.20    4.10
   9  -1   3    7.60    2.90
  10   0  -3   -2.60    3.00
  10   0  -3    0.30    3.30
 -10   0   3  -13.10    6.30
 -10   0   3    5.00    3.50
   9   0  -3    0.10    3.00
   9   0  -3    0.90    2.70
  -9   0   3    1.40    3.10
  -9   0   3   -5.80    5.90
   8   0  -3    7.80    3.10
   8   0  -3   12.20    3.00
  -8   0   3    7.30    2.70
  -8   0   3    4.20    5.50
   7   0  -3   -0.50    2.10
   7   0  -3   -0.20    2.00
   7   0  -3    2.30    2.30
  -7   0   3    0.70    4.20
  -7   0   3    1.80    2.30
   6   0  -3    2.10    2.10
   6   0  -3    1.50    2.20
   6   0  -3   -1.20    2.30
  -6   0   3    3.00    2.20
  -6   0   3    1.60    3.90
   5   0  -3  163.48    5.90
   5   0  -3  164.68    5.70
   5   0  -3  168.78    6.80
  -5   0   3  153.08    5.40
  -5   0   3  164.88    6.30
  -5   0   3  162.28    8.50
  -5   0   3  159.28    5.80
   4   0  -3   37.10    4.00
   4   0  -3   31.80    2.20
   4   0  -3   25.90    2.60
   4   0  -3   26.90    2.60
   4   0  -3   28.00    3.10
  -4   0   3   25.80    2.50
  -4   0   3   25.90    3.20
  -4   0   3   29.10    2.40
  -4   0   3   31.80    5.00
   3   0  -3  166.08    5.40
   3   0  -3  162.48    6.80
   3   0  -3  166.48    5.50
   3   0  -3  180.88    7.10
   3   0  -3  165.78    5.50
  -3   0   3  164.88    7.20
  -3   0   3  157.48    5.30
  -3   0   3  162.18    5.40
  -3   0   3  165.38    4.80
  -3   0   3  167.58    6.60
  -3   0   3  166.68    5.30
   2   0  -3   11.20    2.60
   2   0  -3   11.40    1.50
   2   0  -3   10.30    1.40
   2   0  -3   11.80    1.40
   2   0  -3   11.90    2.10
  -2   0   3   13.30    1.40
  -2   0   3   10.40    2.20
  -2   0   3   11.20    1.40
  -2   0   3   12.30    2.50
  -2   0   3   15.80    1.80
   1   0  -3  374.26   12.20
   1   0  -3  363.66   10.20
   1   0  -3  371.96   11.00
   1   0  -3  375.16   10.40
   1   0  -3  363.86   10.30
   1   0  -3  372.76   10.60
  -1   0   3  359.66   10.50
  -1   0   3  361.56   10.50
  -1   0   3  380.56   10.30
  -1   0   3  359.76   11.70
   0   0  -3  104.89    4.10
   0   0  -3  113.29    4.00
   0   0  -3  106.19    6.20
   0   0  -3  107.59    3.60
   0   0  -3  113.09    4.90
   0   0  -3  106.59    3.50
   0   0   3  106.19    3.50
   0   0   3  108.89    4.70
   0   0   3  107.49    4.20
   0   0   3  103.69    3.80
   0   0   3  111.49    3.50
  -1   0  -3  165.88    5.00
  -1   0  -3  170.28    7.10
  -1   0  -3  172.18    5.40
  -1   0  -3  166.98    5.80
  -1   0  -3  172.28    7.00
   1   0   3  163.08    5.30
   1   0   3  166.28    6.70
   1   0   3  169.28    4.80
   1   0   3  172.68    5.90
  -2   0  -3  462.55   13.00
  -2   0  -3  456.15   12.80
  -2   0  -3  472.55   14.10
  -2   0  -3  459.45   14.90
  -2   0  -3  457.85   13.60
   2   0   3  468.45   13.60
   2   0   3  479.25   13.10
   2   0   3  453.45   12.50
   2   0   3  464.55   13.00
   2   0   3  462.45   14.50
  -3   0  -3    5.80    1.90
  -3   0  -3    2.50    2.10
  -3   0  -3    4.60    3.10
   3   0   3    3.40    2.20
   3   0   3    4.00    1.60
   3   0   3   -0.20    1.80
   3   0   3    4.60    1.60
  -4   0  -3    2.30    3.20
  -4   0  -3   -0.20    2.00
  -4   0  -3   -0.20    2.50
  -4   0  -3    0.10    1.30
   4   0   3    1.60    1.50
   4   0   3    0.90    1.60
   4   0   3   -1.70    2.00
   4   0   3    1.10    2.40
  -5   0  -3    4.40    1.40
  -5   0  -3    7.50    3.30
  -5   0  -3    6.80    4.20
   5   0   3    0.70    2.40
   5   0   3    6.10    2.00
   5   0   3    3.20    1.80
   5   0   3    3.50    3.00
  -6   0  -3    2.40    2.60
  -6   0  -3    0.80    4.40
  -6   0  -3    2.80    1.30
  -6   0  -3    2.80    3.80
   6   0   3    3.30    2.50
   6   0   3    2.80    1.90
  -7   0  -3    2.50    4.50
  -7   0  -3    9.10    2.90
  -7   0  -3    7.90    5.60
   7   0   3   11.70    3.00
   7   0   3    9.40    2.30
  -8   0  -3   -0.90    5.10
  -8   0  -3    1.60    5.30
  -8   0  -3    4.40    3.10
   8   0   3    4.50    2.30
   8   0   3    6.70    2.90
  -9   0  -3   23.70    4.00
  -9   0  -3   24.40    7.20
   9   0   3   28.00    4.00
   9   0   3   16.70    5.10
  10  -1  -3   -4.40    4.50
  10  -1  -3    8.50    4.00
  10  -1  -3    1.70    2.90
 -10   1   3   11.40    3.60
 -10   1   3   -4.50    7.00
   9  -1  -3   31.80    3.40
   9  -1  -3   33.50    5.20
   9  -1  -3   28.30    3.90
  -9   1   3   34.00    3.80
  -9   1   3   28.00    6.90
   8  -1  -3   13.90    3.30
   8  -1  -3   15.30    2.80
  -8   1   3   12.90    3.10
  -8   1   3    6.10    5.30
   7  -1  -3   13.10    2.50
   7  -1  -3   15.90    3.10
   7  -1  -3   10.10    3.00
  -7   1   3   10.60    4.70
  -7   1   3   17.10    2.90
   6  -1  -3   11.50    1.10
   6  -1  -3   10.70    2.60
   6  -1  -3   10.00    2.20
  -6   1   3   11.40    1.80
  -6   1   3   13.70    2.40
  -6   1   3    8.50    4.00
   5  -1  -3    0.50    1.50
   5  -1  -3    0.50    1.60
   5  -1  -3    1.50    1.30
   5  -1  -3    1.30    1.90
   5  -1  -3    1.70    2.00
  -5   1   3    1.70    3.20
  -5   1   3    1.40    1.80
  -5   1   3    0.90    1.60
   4  -1  -3  233.08    7.40
   4  -1  -3  232.08    7.00
   4  -1  -3  232.38    6.90
   4  -1  -3  218.08    8.80
   4  -1  -3  219.58    7.70
   4  -1  -3  225.78    6.80
   4  -1  -3  228.18    8.50
  -4   1   3  227.98    7.10
  -4   1   3  230.18    7.30
  -4   1   3  224.58    9.30
  -4   1   3  234.18    8.30
   3  -1  -3  182.58    6.20
   3  -1  -3  192.08    7.80
   3  -1  -3  197.68    6.50
   3  -1  -3  185.88    5.90
   3  -1  -3  187.28    5.70
  -3   1   3  173.98    7.30
  -3   1   3  193.98    6.00
  -3   1   3  189.08    5.90
  -3   1   3  203.98    8.00
   2  -1  -3  616.74   16.80
   2  -1  -3  614.94   16.70
   2  -1  -3  609.64   18.50
   2  -1  -3  640.04   17.80
   2  -1  -3  601.24   17.10
  -2   1   3  606.94   16.70
  -2   1   3  639.04   18.60
  -2   1   3  594.94   16.90
  -2   1   3  629.64   16.80
  -2   1   3  635.14   17.80
  -2   1   3  616.74   17.30
   1  -1  -3  134.59    4.40
   1  -1  -3  140.79    6.90
   1  -1  -3  133.89    4.90
   1  -1  -3  141.59    5.00
   1  -1  -3  138.79    4.90
   1  -1  -3  127.89    4.80
   1  -1  -3  135.69    4.50
  -1   1   3  142.69    4.60
  -1   1   3  142.99    6.70
  -1   1   3  140.79    4.80
  -1   1   3  138.69    5.20
  -1   1   3  136.89    4.40
  -1   1   3  135.49    4.60
  -1   1   3  142.49    5.00
   0  -1  -3   50.59    3.70
   0  -1  -3   46.00    2.60
   0  -1  -3   47.70    3.20
   0  -1  -3   44.80    2.50
   0  -1  -3   48.50    2.30
   0   1   3   47.50    2.50
   0   1   3   45.90    3.50
   0   1   3   47.50    3.10
   0   1   3   44.40    1.50
   0   1   3   45.30    2.30
   0   1   3   47.00    2.40
  -1  -1  -3   66.99    3.10
  -1  -1  -3   66.39    2.20
  -1  -1  -3   70.19    3.90
  -1  -1  -3   67.59    3.00
  -1  -1  -3   80.19    5.10
  -1  -1  -3   70.09    3.20
   1   1   3   64.29    4.30
   1   1   3   66.09    5.20
   1   1   3   70.79    3.30
   1   1   3   67.69    2.80
   1   1   3   74.19    4.20
  -2  -1  -3  115.09    4.50
  -2  -1  -3  118.29    5.10
  -2  -1  -3  110.99    6.60
  -2  -1  -3  116.29    4.40
  -2  -1  -3  112.09    3.70
  -2  -1  -3  114.39    5.40
  -2  -1  -3  118.09    4.20
   2   1   3  108.49    5.90
   2   1   3  108.49    6.20
   2   1   3  110.69    3.90
   2   1   3  114.19    4.50
   2   1   3  114.39    5.20
  -3  -1  -3   22.30    3.90
  -3  -1  -3   21.10    2.00
  -3  -1  -3   17.40    2.70
  -3  -1  -3   20.00    2.20
   3   1   3   17.50    2.80
   3   1   3   20.20    2.20
   3   1   3   20.60    1.90
   3   1   3   19.40    3.20
  -4  -1  -3  186.28    6.70
  -4  -1  -3  198.08    9.50
  -4  -1  -3  192.08    6.20
  -4  -1  -3  189.08    8.40
   4   1   3  189.88    6.20
   4   1   3  184.88    9.50
   4   1   3  195.58    6.70
   4   1   3  191.18    7.70
  -5  -1  -3  126.99    7.90
  -5  -1  -3  127.09    4.70
  -5  -1  -3  129.09    9.30
   5   1   3  126.49    4.90
   5   1   3  131.59    5.50
   5   1   3  143.89    7.10
  -6  -1  -3    1.20    3.60
  -6  -1  -3    1.30    1.60
  -6  -1  -3    0.00    2.50
  -6  -1  -3   -1.80    4.90
   6   1   3    2.10    1.80
   6   1   3   -1.00    3.20
   6   1   3    1.10    2.60
  -7  -1  -3    2.50    2.90
  -7  -1  -3   -4.30    4.30
  -7  -1  -3   -0.20    5.40
   7   1   3    2.50    1.90
   7   1   3    4.10    3.00
  -8  -1  -3   -1.30    3.00
  -8  -1  -3   -2.80    5.80
  -8  -1  -3  -10.30    4.60
   8   1   3    0.50    2.90
  -9  -1  -3   11.70    7.10
  -9  -1  -3    9.50    4.10
   9   1   3    9.20    3.90
  10  -2  -3   10.10    2.80
  10  -2  -3    7.00    4.40
  10  -2  -3   13.00    4.10
 -10   2   3   -0.40    7.10
 -10   2   3   10.70    3.60
   9  -2  -3    7.60    4.10
   9  -2  -3   10.90    3.50
   9  -2  -3   16.80    2.70
  -9   2   3   16.90    3.30
  -9   2   3    8.70    6.00
   8  -2  -3    2.30    2.20
   8  -2  -3   -0.90    3.70
   8  -2  -3    2.00    3.20
  -8   2   3   -1.00    2.60
  -8   2   3    0.00    4.80
   7  -2  -3   27.90    3.70
   7  -2  -3   27.80    4.20
   7  -2  -3   23.60    2.50
   7  -2  -3   24.90    1.60
  -7   2   3   23.60    2.70
  -7   2   3   22.40    5.00
   6  -2  -3    6.20    1.20
   6  -2  -3    8.40    1.70
   6  -2  -3    5.60    2.80
   6  -2  -3    8.40    1.90
   6  -2  -3    7.80    2.70
  -6   2   3    5.50    3.70
  -6   2   3    9.50    2.20
  -6   2   3    5.00    1.90
   5  -2  -3    4.00    2.30
   5  -2  -3    5.10    1.10
   5  -2  -3    4.00    1.20
   5  -2  -3    4.30    1.50
   5  -2  -3    3.90    2.50
   5  -2  -3    3.00    1.20
  -5   2   3    7.10    1.90
  -5   2   3    4.40    3.30
  -5   2   3    2.70    2.10
   4  -2  -3    5.40    1.40
   4  -2  -3    4.60    1.10
   4  -2  -3    2.90    2.10
   4  -2  -3    4.90    2.10
   4  -2  -3    5.40    1.90
   4  -2  -3    5.10    1.40
  -4   2   3    5.30    2.70
  -4   2   3    3.40    0.90
  -4   2   3   11.30    2.70
  -4   2   3    4.30    1.60
   3  -2  -3   26.00    1.80
   3  -2  -3   26.20    2.40
   3  -2  -3   28.70    2.90
   3  -2  -3   30.20    2.60
   3  -2  -3   25.70    2.00
  -3   2   3   32.90    4.10
  -3   2   3   23.00    3.40
  -3   2   3   27.40    2.70
  -3   2   3   23.80    2.20
  -3   2   3   23.30    2.00
   2  -2  -3    8.90    1.70
   2  -2  -3   11.10    1.30
   2  -2  -3    9.40    2.00
   2  -2  -3   11.20    1.80
   2  -2  -3    8.70    1.10
   2  -2  -3   11.50    1.40
  -2   2   3    8.90    2.30
  -2   2   3   12.90    1.80
  -2   2   3    9.50    1.40
  -2   2   3    9.20    1.50
  -2   2   3   10.30    1.90
  -2   2   3    8.70    1.80
  -2   2   3    9.00    2.90
   1  -2  -3  122.89    4.50
   1  -2  -3  119.09    4.00
   1  -2  -3  108.59    4.50
   1  -2  -3  117.99    4.10
   1  -2  -3  109.79    3.80
   1  -2  -3  120.89    3.90
   1  -2  -3  104.49    4.60
  -1   2   3  114.19    4.00
  -1   2   3  114.09    5.10
  -1   2   3  121.09    4.00
  -1   2   3  120.49    4.80
  -1   2   3  114.59    6.20
  -1   2   3  107.49    4.10
  -1   2   3  119.49    4.50
   0  -2  -3  504.65   13.40
   0  -2  -3  488.55   14.70
   0  -2  -3  430.16   13.30
   0  -2  -3  497.65   13.70
   0  -2  -3  488.85   13.70
   0   2   3  488.55   14.30
   0   2   3  466.15   13.40
   0   2   3  487.15   14.60
   0   2   3  498.45   13.50
  -1  -2  -3  115.39    4.60
  -1  -2  -3  121.79    3.90
  -1  -2  -3  112.69    4.30
  -1  -2  -3  121.29    4.40
  -1  -2  -3  113.79    6.10
   1   2   3  115.59    6.20
   1   2   3  116.29    7.30
   1   2   3  129.79    5.60
   1   2   3  118.89    4.50
  -2  -2  -3   64.39    3.60
  -2  -2  -3   64.69    3.40
  -2  -2  -3   61.29    5.90
  -2  -2  -3   60.39    3.20
   2   2   3   64.29    3.10
   2   2   3   52.39    3.20
   2   2   3   65.39    4.60
  -3  -2  -3    2.90    3.60
  -3  -2  -3    4.80    1.70
  -3  -2  -3    2.20    2.00
  -3  -2  -3    3.10    1.80
   3   2   3    3.60    2.50
   3   2   3    2.80    1.80
   3   2   3    2.20    1.40
   3   2   3    5.50    1.60
  -4  -2  -3   86.39    7.40
  -4  -2  -3   92.99    6.30
  -4  -2  -3   93.99    4.30
   4   2   3   90.39    6.10
   4   2   3   95.69    3.90
   4   2   3   99.49    4.70
   4   2   3   97.99    5.40
  -5  -2  -3  122.79    5.80
  -5  -2  -3  123.59    4.90
  -5  -2  -3  113.99    7.50
  -5  -2  -3  104.29    9.30
   5   2   3  114.79    5.40
   5   2   3  110.09    6.60
   5   2   3  111.29    4.40
  -6  -2  -3  110.69    8.90
  -6  -2  -3  123.59    6.40
  -6  -2  -3  127.49    5.10
  -6  -2  -3  122.69    9.70
   6   2   3  126.09    4.80
   6   2   3  118.29    7.30
   6   2   3  128.79    6.00
  -7  -2  -3    0.80    5.20
  -7  -2  -3    1.50    2.90
  -7  -2  -3   -9.00    4.20
   7   2   3    1.10    2.80
   7   2   3    0.20    3.70
  -8  -2  -3    2.00    3.60
  -8  -2  -3    6.10    5.70
   8   2   3    4.70    3.60
  10  -3  -3   30.90    4.60
  10  -3  -3   38.10    5.50
 -10   3   3   12.80    7.20
 -10   3   3   28.80    4.00
   9  -3  -3    0.60    3.30
   9  -3  -3    3.00    3.70
  -9   3   3   -8.90    5.70
  -9   3   3    2.90    2.90
   8  -3  -3   -0.40    2.90
   8  -3  -3   -1.30    3.30
   8  -3  -3   -2.30    1.70
  -8   3   3   -0.90    2.50
  -8   3   3   -4.90    4.60
   7  -3  -3   43.00    3.00
   7  -3  -3   46.60    2.50
   7  -3  -3   49.00    4.80
   7  -3  -3   51.69    4.50
  -7   3   3   48.40    3.90
  -7   3   3   34.10    5.80
   6  -3  -3   73.19    5.00
   6  -3  -3   61.99    2.70
   6  -3  -3   64.59    5.30
   6  -3  -3   63.79    3.10
   6  -3  -3   63.39    3.10
  -6   3   3   66.79    3.70
  -6   3   3   61.79    7.00
  -6   3   3   67.89    3.40
  -6   3   3   66.79    3.10
  -6   3   3   52.09    4.80
   5  -3  -3   17.10    1.60
   5  -3  -3   16.50    2.70
   5  -3  -3   18.50    3.00
   5  -3  -3   14.20    1.80
  -5   3   3   17.30    1.90
  -5   3   3   17.30    3.50
  -5   3   3    9.30    2.90
  -5   3   3   17.80    2.00
   4  -3  -3   40.40    3.50
   4  -3  -3   41.20    2.80
   4  -3  -3   39.40    3.60
   4  -3  -3   39.70    2.10
   4  -3  -3   36.20    1.90
   4  -3  -3   39.50    4.70
  -4   3   3   40.60    2.60
  -4   3   3   37.70    4.80
  -4   3   3   47.60    5.20
  -4   3   3   39.60    2.10
   3  -3  -3    6.10    1.70
   3  -3  -3    5.00    2.10
   3  -3  -3    5.50    1.00
   3  -3  -3    5.80    1.20
   3  -3  -3    5.60    1.10
  -3   3   3    5.90    1.40
  -3   3   3    3.00    1.10
  -3   3   3    6.40    2.30
  -3   3   3    5.60    1.30
  -3   3   3    6.20    2.20
  -3   3   3    2.80    2.40
  -3   3   3    6.80    1.00
   2  -3  -3  306.47    9.70
   2  -3  -3  302.37    9.30
   2  -3  -3  300.17    8.50
   2  -3  -3  303.67    8.50
   2  -3  -3  300.57    9.40
   2  -3  -3  304.07    8.90
  -2   3   3  308.17    9.60
  -2   3   3  302.17    9.30
  -2   3   3  309.67    8.80
  -2   3   3  317.07   10.20
  -2   3   3  310.17    8.90
   1  -3  -3  108.99    4.50
   1  -3  -3  103.99    4.80
   1  -3  -3  107.59    3.60
   1  -3  -3  107.69    3.70
   1  -3  -3  106.39    4.20
  -1   3   3  105.69    3.90
  -1   3   3  104.09    3.90
  -1   3   3  104.59    5.00
  -1   3   3  105.59    3.40
  -1   3   3  106.19    3.40
  -1   3   3  102.69    5.30
   0  -3  -3   33.70    2.80
   0  -3  -3   35.50    3.20
   0  -3  -3   37.80    3.10
   0  -3  -3   34.20    2.30
   0   3   3   33.20    4.00
   0   3   3   37.00    3.60
   0   3   3   34.50    2.50
  -1  -3  -3    7.50    1.70
  -1  -3  -3    6.60    3.20
  -1  -3  -3    9.70    2.10
  -1  -3  -3    7.80    1.50
   1   3   3    8.40    1.70
   1   3   3    7.00    2.50
  -2  -3  -3    0.00    3.10
  -2  -3  -3    1.90    2.00
  -2  -3  -3    0.60    0.70
  -2  -3  -3   -0.60    1.30
   2   3   3    0.40    1.60
   2   3   3    0.50    2.70
  -3  -3  -3  139.79    5.60
  -3  -3  -3  142.89    6.50
  -3  -3  -3  145.09    5.70
  -3  -3  -3  139.59    8.40
   3   3   3  149.69    5.70
   3   3   3  147.19    7.30
   3   3   3  142.29    5.70
  -4  -3  -3    8.30    2.40
  -4  -3  -3    8.60    2.40
  -4  -3  -3    4.80    2.90
  -4  -3  -3    7.60    4.80
   4   3   3   10.80    2.10
   4   3   3    8.60    1.70
   4   3   3    8.30    3.40
   4   3   3    7.80    2.70
  -5  -3  -3   28.50    4.40
  -5  -3  -3   36.90    3.80
  -5  -3  -3   45.40    3.90
  -5  -3  -3   27.90    5.80
   5   3   3   36.70    3.70
   5   3   3   30.40    4.40
   5   3   3   37.90    2.60
  -6  -3  -3    7.10    2.90
  -6  -3  -3   -2.60    3.90
  -6  -3  -3   11.30    5.30
  -6  -3  -3    7.20    2.40
   6   3   3    7.30    3.80
   6   3   3    6.20    3.20
  -7  -3  -3   -4.50    3.20
  -7  -3  -3    2.40    5.40
   7   3   3    0.60    2.90
   7   3   3    2.20    4.20
  -8  -3  -3    0.60    3.30
   8   3   3    1.80    3.70
   8   3   3    0.90    4.40
  10  -4  -3    3.10    4.20
  10  -4  -3   -1.20    4.10
 -10   4   3  -13.80    5.90
 -10   4   3    0.90    3.10
   9  -4  -3   20.10    4.70
   9  -4  -3   23.70    4.20
  -9   4   3   10.40    6.60
  -9   4   3   23.10    3.40
   8  -4  -3    3.00    3.40
   8  -4  -3    3.60    3.30
  -8   4   3   -1.50    4.80
  -8   4   3    7.30    2.60
   7  -4  -3    1.60    1.50
   7  -4  -3    1.20    3.20
   7  -4  -3    3.00    3.20
  -7   4   3   -1.50    4.60
  -7   4   3    2.40    2.10
   6  -4  -3    0.30    0.60
   6  -4  -3    3.60    3.00
   6  -4  -3    0.90    1.60
   6  -4  -3   -0.60    2.90
  -6   4   3    2.50    1.30
  -6   4   3    1.60    3.90
  -6   4   3    1.60    1.90
   5  -4  -3   23.90    3.40
   5  -4  -3   19.10    3.40
   5  -4  -3   19.20    2.20
  -5   4   3   24.50    2.30
  -5   4   3   22.70    1.90
  -5   4   3   17.40    3.90
   4  -4  -3   36.30    3.70
   4  -4  -3   31.70    2.70
  -4   4   3   37.50    5.00
  -4   4   3   29.20    2.50
  -4   4   3   32.00    2.30
  -4   4   3   28.00    2.50
  -4   4   3   30.70    3.50
   3  -4  -3   26.80    2.50
   3  -4  -3   18.80    1.90
   3  -4  -3   19.80    3.00
  -3   4   3   14.60    2.60
  -3   4   3   15.90    2.00
  -3   4   3   20.60    2.10
  -3   4   3   18.30    3.00
  -3   4   3   18.40    1.80
   2  -4  -3   13.20    1.20
   2  -4  -3   16.50    1.90
   2  -4  -3   14.30    2.20
   2  -4  -3   12.40    2.70
  -2   4   3   15.00    1.60
  -2   4   3   15.30    3.00
  -2   4   3    9.00    1.80
  -2   4   3   14.00    2.70
  -2   4   3   10.20    2.20
  -2   4   3   16.80    1.80
   1  -4  -3  195.88    5.80
   1  -4  -3  204.58    7.40
   1  -4  -3  198.78    6.70
   1  -4  -3  193.38    6.90
  -1   4   3  186.78    5.70
  -1   4   3  197.78    6.30
  -1   4   3  196.58    7.80
  -1   4   3  190.58    7.70
   0  -4  -3   16.00    2.40
   0  -4  -3   15.70    1.50
   0  -4  -3   11.70    2.30
   0   4   3   12.30    2.80
   0   4   3   16.40    2.00
  -1  -4  -3   25.40    2.80
  -1  -4  -3   22.60    2.10
  -1  -4  -3   21.10    2.10
  -1  -4  -3   26.40    3.20
   1   4   3   25.10    2.40
   1   4   3   25.40    3.40
  -2  -4  -3  155.28    6.20
  -2  -4  -3  162.98    4.50
  -2  -4  -3  160.58    5.90
   2   4   3  161.48    6.00
   2   4   3  158.18    7.60
  -3  -4  -3   22.90    3.00
  -3  -4  -3   16.20    2.50
  -3  -4  -3   21.30    1.90
  -3  -4  -3   20.30    2.40
   3   4   3   26.70    3.10
   3   4   3   21.30    3.80
  -4  -4  -3    1.30    2.30
  -4  -4  -3    1.60    2.50
  -4  -4  -3   -1.20    2.40
   4   4   3    0.60    3.50
   4   4   3   -0.30    1.40
   4   4   3    1.50    2.40
  -5  -4  -3   -0.30    2.70
  -5  -4  -3    5.00    2.70
  -5  -4  -3   -5.50    3.20
   5   4   3    1.40    2.60
   5   4   3    2.40    3.60
  -6  -4  -3   -1.20    3.20
  -6  -4  -3   -0.90    2.60
   6   4   3   -3.50    4.00
   6   4   3    2.80    2.90
  -7  -4  -3   -2.60    3.40
   7   4   3   -1.20    3.10
   7   4   3   -2.50    4.00
   9  -5  -3    1.20    4.10
   9  -5  -3    0.60    3.90
  -9   5   3  -11.20    5.70
   8  -5  -3   -1.80    3.80
   8  -5  -3    1.00    3.40
  -8   5   3    0.40    2.30
  -8   5   3   -7.20    4.50
   7  -5  -3    2.30    3.30
   7  -5  -3   -0.80    3.30
   7  -5  -3    0.80    1.70
  -7   5   3   -1.70    2.00
  -7   5   3    5.80    4.70
   6  -5  -3    4.70    2.00
   6  -5  -3    8.20    3.60
   6  -5  -3    1.00    3.30
  -6   5   3    4.80    1.90
  -6   5   3    5.70    4.10
   5  -5  -3    1.80    2.90
   5  -5  -3    0.80    2.00
  -5   5   3   -0.20    1.50
  -5   5   3    3.80    3.30
  -5   5   3    3.00    1.70
   4  -5  -3   71.29    4.10
   4  -5  -3   57.89    4.80
  -4   5   3   69.29    3.30
  -4   5   3   69.69    3.60
  -4   5   3   58.39    5.10
  -4   5   3   67.29    3.80
  -4   5   3   64.09    5.80
  -4   5   3   53.29    3.70
   3  -5  -3   34.90    4.00
   3  -5  -3   30.30    3.00
   3  -5  -3   28.60    3.00
  -3   5   3   27.30    2.50
  -3   5   3   22.80    3.00
  -3   5   3   25.10    2.80
  -3   5   3   28.80    3.70
   2  -5  -3   32.60    3.10
   2  -5  -3   41.10    4.10
   2  -5  -3   38.40    3.30
  -2   5   3   29.00    3.20
  -2   5   3   38.00    2.70
  -2   5   3   35.40    4.20
  -2   5   3   41.20    2.60
  -2   5   3   37.30    4.10
   1  -5  -3    5.60    2.30
   1  -5  -3    6.10    2.20
   1  -5  -3    6.90    1.00
   1  -5  -3    6.20    2.80
   1  -5  -3    5.80    0.90
  -1   5   3    6.10    3.10
  -1   5   3    7.60    1.30
  -1   5   3    6.70    1.80
   0  -5  -3   13.60    2.80
   0  -5  -3   11.60    2.70
   0  -5  -3   12.80    1.50
   0  -5  -3   13.60    1.60
   0   5   3   13.00    3.30
   0   5   3   12.90    2.10
  -1  -5  -3   20.90    3.10
  -1  -5  -3   22.90    2.00
  -1  -5  -3   17.80    2.10
  -1  -5  -3   20.30    3.30
   1   5   3   18.40    2.50
   1   5   3   15.30    3.50
  -2  -5  -3   71.89    5.00
  -2  -5  -3   72.59    5.80
  -2  -5  -3   68.69    4.00
   2   5   3   72.69    4.60
   2   5   3   72.99    5.80
  -3  -5  -3    0.50    2.20
  -3  -5  -3   -1.50    3.50
  -3  -5  -3    1.10    2.80
   3   5   3   -1.20    3.70
   3   5   3    2.10    2.50
  -4  -5  -3    3.50    4.10
  -4  -5  -3    1.70    2.90
  -4  -5  -3    5.80    2.80
   4   5   3    5.10    3.00
   4   5   3    7.40    4.20
  -5  -5  -3   73.59    5.30
  -5  -5  -3   70.49    5.40
   5   5   3   61.19    6.70
   5   5   3   66.39    5.70
  -6  -5  -3   10.50    3.60
   6   5   3   13.80    3.80
   6   5   3   10.40    4.70
   9  -6  -3    9.40    4.60
   9  -6  -3   10.50    4.70
  -9   6   3   -8.20    5.90
   8  -6  -3    2.80    3.70
   8  -6  -3    4.00    4.10
  -8   6   3   -7.20    4.90
   7  -6  -3    6.20    2.30
   7  -6  -3    9.90    4.20
   7  -6  -3    0.80    3.50
  -7   6   3    2.00    4.70
   6  -6  -3   81.69    6.10
   6  -6  -3   74.29    4.80
  -6   6   3   75.79    7.90
  -6   6   3   84.79    6.80
   5  -6  -3    9.00    3.80
   5  -6  -3    4.90    2.50
  -5   6   3    4.40    3.40
  -5   6   3    9.60    3.70
  -5   6   3    5.80    1.80
   4  -6  -3   75.49    6.10
   4  -6  -3   74.79    4.90
  -4   6   3   82.49    4.40
  -4   6   3   75.49    6.30
  -4   6   3   64.59    6.00
  -4   6   3   73.19    3.60
   3  -6  -3    6.70    3.20
   3  -6  -3   11.00    2.60
   3  -6  -3    2.40    2.10
  -3   6   3    9.40    3.40
  -3   6   3    0.40    2.20
  -3   6   3    6.90    1.80
   2  -6  -3    1.00    2.70
   2  -6  -3    1.60    2.20
   2  -6  -3    3.30    3.10
  -2   6   3    0.80    1.70
  -2   6   3   -0.70    3.00
  -2   6   3   -1.80    1.70
   1  -6  -3  152.28    6.80
   1  -6  -3  151.68    6.90
  -1   6   3  162.38    5.80
  -1   6   3  160.98    8.10
   0  -6  -3   11.00    1.30
   0  -6  -3    6.70    2.90
   0  -6  -3    8.10    2.90
   0   6   3   11.00    2.20
   0   6   3    8.80    3.70
  -1  -6  -3   97.39    6.10
  -1  -6  -3   93.29    4.00
  -1  -6  -3   83.99    5.70
   1   6   3   99.09    4.90
   1   6   3   92.99    6.50
  -2  -6  -3   42.90    4.10
  -2  -6  -3   45.50    5.00
  -2  -6  -3   41.60    3.40
   2   6   3   44.80    3.80
   2   6   3   40.00    5.00
  -3  -6  -3    6.50    3.20
  -3  -6  -3    1.90    2.40
  -3  -6  -3    2.60    3.90
   3   6   3    3.30    2.80
   3   6   3   -5.10    3.70
  -4  -6  -3    4.30    3.10
  -4  -6  -3    2.00    2.80
  -4  -6  -3   -3.10    4.20
   4   6   3    7.80    3.20
   4   6   3    1.00    4.00
  -5  -6  -3   -1.90    4.50
  -5  -6  -3    9.80    3.20
  -5  -6  -3   13.50    3.50
   5   6   3    9.20    3.60
   5   6   3    4.20    4.80
   8  -7  -3   13.40    4.70
  -8   7   3   -2.80    4.90
   7  -7  -3   18.00    4.50
   7  -7  -3   10.50    2.80
  -7   7   3   22.60    4.70
  -7   7   3   11.70    5.10
   6  -7  -3  112.09    5.80
   6  -7  -3  116.99    7.90
  -6   7   3  118.89    7.70
  -6   7   3  121.69    9.30
   5  -7  -3   28.90    3.40
   5  -7  -3   28.90    4.70
  -5   7   3   28.50    4.50
  -5   7   3   16.80    4.10
   4  -7  -3   44.70    4.20
   4  -7  -3   54.39    5.50
  -4   7   3   55.49    5.90
   3  -7  -3   35.50    3.80
   3  -7  -3   35.10    4.90
   3  -7  -3   39.30    3.60
  -3   7   3   35.60    4.20
  -3   7   3   25.90    4.40
   2  -7  -3   10.20    2.80
   2  -7  -3   10.80    3.20
  -2   7   3    5.20    3.60
  -2   7   3    8.50    2.00
   1  -7  -3   57.59    5.30
   1  -7  -3   59.59    5.20
  -1   7   3   55.99    6.50
  -1   7   3   54.39    3.70
   0  -7  -3    1.30    3.00
   0  -7  -3   -3.50    2.80
   0   7   3    0.20    2.10
   0   7   3   -4.00    3.30
  -1  -7  -3   -1.70    2.80
  -1  -7  -3    0.40    3.20
   1   7   3   -1.00    2.30
   1   7   3   -1.10    3.60
  -2  -7  -3    2.70    3.60
  -2  -7  -3    1.70    3.00
   2   7   3   -1.70    3.90
   2   7   3    1.30    2.60
  -3  -7  -3    3.70    4.20
  -3  -7  -3   -3.90    3.30
   3   7   3    0.30    2.80
   3   7   3   -7.10    4.20
  -4  -7  -3    0.70    4.40
  -4  -7  -3    3.50    3.60
   4   7   3    0.20    4.20
   4   7   3    2.10    2.80
   7  -8  -3   -0.90    4.10
   7  -8  -3    7.80    4.50
  -7   8   3    6.70    4.10
   6  -8  -3   13.10    4.80
   6  -8  -3    5.70    3.10
  -6   8   3   13.10    4.50
   5  -8  -3   70.89    6.60
   5  -8  -3   54.89    5.30
  -5   8   3   67.49    7.30
   4  -8  -3   32.10    4.90
   4  -8  -3   22.90    3.70
  -4   8   3   24.20    4.60
   3  -8  -3    2.30    2.60
   3  -8  -3    3.00    3.00
   3  -8  -3    0.10    3.90
  -3   8   3   -0.90    3.60
   2  -8  -3   -2.50    3.20
   2  -8  -3   -0.70    2.70
  -2   8   3   -0.40    4.00
   1  -8  -3   14.30    3.80
   1  -8  -3   20.50    3.70
  -1   8   3   10.60    4.30
   0  -8  -3   30.90    4.50
   0  -8  -3   25.00    4.00
   0   8   3   28.90    5.30
  -1  -8  -3   14.30    4.10
  -1  -8  -3   16.60    4.00
   1   8   3    9.40    4.50
   1   8   3   19.50    3.20
  -2  -8  -3    1.80    3.40
  -2  -8  -3    0.50    3.90
   2   8   3    2.00    2.80
   2   8   3   -6.00    4.20
  -3  -8  -3   -1.60    3.80
  -3  -8  -3    0.60    4.10
   3   8   3    1.80    3.00
   3   8   3   -5.10    4.50
   5  -9  -3   -0.40    7.30
   5  -9  -3    3.00    3.30
  -5   9   3    2.70    4.10
   4  -9  -3    8.40    3.70
  -4   9   3    2.50    4.30
   3  -9  -3    3.30    3.50
  -3   9   3   -4.00    3.90
   2  -9  -3   25.50    4.00
   2  -9  -3   19.10    4.30
  -2   9   3   19.20    5.00
   1  -9  -3   16.30    3.70
   1  -9  -3   11.50    4.00
  -1   9   3    7.40    4.40
   0  -9  -3   -1.90    3.70
   0  -9  -3    4.00    3.60
   0   9   3  -10.50    4.30
  -1 -11   4   23.70    4.10
   0  11  -4    9.70    5.40
   0 -11   4    7.80    3.60
   0 -11   4    4.30    4.40
  -1  11  -4   16.30    6.00
   1 -11   4    8.90    4.70
   1 -11   4    8.40    3.70
  -2  11  -4   14.30    4.90
  -2  11  -4   11.50    4.00
  -2  11  -4   13.50    5.70
  -3  11  -4   13.00    5.30
  -3  11  -4    6.40    3.90
  -3  11  -4   16.10    5.20
   3  10  -4   16.60    6.30
  -3 -10   4    5.70    3.50
  -3 -10   4    6.20    4.20
   2  10  -4   14.60    5.50
  -2 -10   4    9.30    3.40
  -2 -10   4   11.10    4.50
   1  10  -4   24.80    6.10
  -1 -10   4   25.20    4.50
  -1 -10   4   27.10    4.00
   0  10  -4   11.40    5.60
   0 -10   4    3.10    3.30
   0 -10   4    4.20    4.00
  -1  10  -4    5.70    4.80
   1 -10   4    5.60    3.30
   1 -10   4    4.10    3.70
  -2  10  -4   12.50    5.30
  -2  10  -4   11.70    4.60
  -2  10  -4    8.80    3.20
   2 -10   4    1.00    3.10
  -3  10  -4    2.70    3.80
  -3  10  -4    9.00    4.50
  -3  10  -4    0.90    2.90
  -3  10  -4   10.50    4.70
  -4  10  -4    6.20    4.70
  -4  10  -4    5.60    4.10
  -4  10  -4    0.60    4.10
  -4  10  -4    8.40    3.10
  -5  10  -4   25.40    3.80
  -5  10  -4   13.20    5.30
  -5  10  -4   12.80    5.40
   5   9  -4   17.60    6.00
   5   9  -4    8.60    3.20
  -5  -9   4    9.30    4.60
  -5  -9   4    6.70    3.80
   4   9  -4    4.30    4.90
   4   9  -4    2.30    2.70
  -4  -9   4    2.80    3.70
  -4  -9   4    2.10    3.40
   3   9  -4    2.70    4.70
   3   9  -4    4.20    2.50
  -3  -9   4    2.00    3.10
  -3  -9   4   -0.20    3.50
   2   9  -4    5.60    2.70
   2   9  -4    7.00    5.40
   2   9  -4    0.20    4.10
  -2  -9   4    4.80    3.80
  -2  -9   4    5.40    3.20
   1   9  -4   21.20    3.40
   1   9  -4   40.80    7.10
  -1  -9   4   24.40    4.30
  -1  -9   4   35.20    4.20
   0   9  -4    4.20    2.70
   0   9  -4    7.90    4.90
   0  -9   4    9.10    3.20
   0  -9   4   12.30    4.00
  -1   9  -4   20.70    5.30
  -1   9  -4   18.50    3.10
   1  -9   4   22.20    4.40
   1  -9   4   14.50    3.40
  -2   9  -4   23.30    5.70
  -2   9  -4   22.50    4.90
  -2   9  -4   18.90    3.20
   2  -9   4   22.00    3.90
  -3   9  -4    1.60    3.70
  -3   9  -4    1.30    3.80
  -3   9  -4    3.90    4.10
  -3   9  -4    6.50    2.70
  -4   9  -4    6.50    4.30
  -4   9  -4   16.90    3.20
  -4   9  -4   10.80    4.90
  -4   9  -4    9.80    4.40
  -5   9  -4    6.00    4.80
  -5   9  -4    3.00    4.50
  -5   9  -4   -5.10    3.30
   5  -9   4    3.40    3.60
  -6   9  -4   -2.50    4.50
  -6   9  -4    5.50    5.30
   6  -9   4    4.00    3.70
  -7   9  -4    7.10    5.50
  -7   9  -4   -3.10    4.90
   7  -9   4    5.90    3.80
   6   8  -4    1.50    2.90
   6   8  -4    7.20    5.40
  -6  -8   4    1.20    3.80
  -6  -8   4    2.90    3.90
   5   8  -4    4.10    3.00
   5   8  -4    9.00    5.00
  -5  -8   4    6.90    4.20
  -5  -8   4    1.20    3.40
   4   8  -4   22.40    6.00
   4   8  -4   22.10    3.30
   4   8  -4   11.20    3.10
  -4  -8   4   13.00    3.80
  -4  -8   4   13.60    3.70
   3   8  -4   10.60    2.60
   3   8  -4   10.40    4.90
   3   8  -4    8.30    2.70
  -3  -8   4    9.80    3.90
  -3  -8   4    9.70    3.20
   2   8  -4    4.70    4.90
   2   8  -4    2.70    2.10
   2   8  -4    0.60    2.30
  -2  -8   4    4.30    3.60
  -2  -8   4    6.80    2.90
   1   8  -4   -4.70    2.10
   1   8  -4    0.60    1.80
   1   8  -4    0.00    4.50
  -1  -8   4    2.60    3.00
  -1  -8   4    0.80    3.00
   0   8  -4   62.79    8.40
   0   8  -4   58.29    3.10
   0   8  -4   61.49    4.30
   0  -8   4   58.79    5.00
   0  -8   4   61.79    5.30
   0  -8   4   61.29    3.80
  -1   8  -4   30.70    6.00
  -1   8  -4   25.20    3.00
   1  -8   4   27.20    3.50
   1  -8   4   36.40    3.20
   1  -8   4   25.00    4.10
  -2   8  -4   11.50    2.70
  -2   8  -4    8.60    4.40
  -2   8  -4   10.20    4.40
   2  -8   4    6.50    2.70
   2  -8   4    6.40    3.00
  -3   8  -4   13.70    4.40
  -3   8  -4   19.10    4.50
  -3   8  -4   23.60    3.10
   3  -8   4   23.70    3.40
   3  -8   4   20.90    3.80
  -4   8  -4    2.40    3.80
  -4   8  -4    5.10    4.10
  -4   8  -4   -1.20    3.40
   4  -8   4    1.60    2.90
   4  -8   4    1.00    2.80
  -5   8  -4   -0.70    3.30
  -5   8  -4    0.00    4.30
  -5   8  -4    5.80    4.60
   5  -8   4    1.50    3.10
   5  -8   4   -0.50    3.20
  -6   8  -4    0.60    4.30
  -6   8  -4    4.10    4.70
   6  -8   4    0.10    3.20
   6  -8   4    0.10    3.20
  -7   8  -4   -9.90    4.50
  -7   8  -4   -0.10    4.90
   7  -8   4    1.80    3.50
   7  -8   4    0.80    3.80
   7   7  -4   12.10    5.30
   7   7  -4    9.70    3.70
  -7  -7   4    3.20    3.10
  -7  -7   4   -4.40    4.00
  -7  -7   4    5.80    4.20
   6   7  -4    4.20    3.10
   6   7  -4    7.20    4.70
   6   7  -4    2.90    2.90
  -6  -7   4   -1.20    3.70
  -6  -7   4    4.10    3.90
  -6  -7   4    0.00    2.60
   5   7  -4   33.40    3.60
   5   7  -4   32.80    3.70
   5   7  -4   38.90    6.80
  -5  -7   4   31.70    4.60
  -5  -7   4   31.50    4.70
  -5  -7   4   24.10    2.90
   4   7  -4   21.80    5.60
   4   7  -4   18.80    3.00
   4   7  -4   20.60    3.00
  -4  -7   4   19.10    4.10
  -4  -7   4   21.90    3.90
  -4  -7   4   17.40    2.30
   3   7  -4  141.89    5.80
   3   7  -4  133.79   10.50
   3   7  -4  143.99    6.00
  -3  -7   4  143.99    7.10
  -3  -7   4  134.29    4.80
  -3  -7   4  133.79    6.70
   2   7  -4    2.90    4.20
   2   7  -4    3.10    2.00
   2   7  -4    3.30    2.10
  -2  -7   4    4.50    3.20
  -2  -7   4    5.30    2.90
   1   7  -4   22.30    2.20
   1   7  -4   18.90    5.10
   1   7  -4   22.00    2.60
  -1  -7   4   22.70    3.70
  -1  -7   4   28.50    3.50
  -1  -7   4   28.30    2.70
   0   7  -4   10.30    4.30
   0   7  -4   11.30    1.60
   0   7  -4   11.20    2.10
   0   7  -4   12.20    1.50
   0  -7   4   12.80    3.00
   0  -7   4   11.90    2.10
   0  -7   4    9.20    3.00
  -1   7  -4  170.88    5.40
  -1   7  -4  174.58    5.40
  -1   7  -4  185.98    6.70
  -1   7  -4  176.48   10.40
   1  -7   4  183.98    7.40
   1  -7   4  179.68    6.60
   1  -7   4  184.78    7.80
  -2   7  -4   26.20    4.60
  -2   7  -4   24.40    1.60
  -2   7  -4   31.70    3.40
  -2   7  -4   27.90    1.70
  -2   7  -4   30.30    4.90
   2  -7   4   25.60    3.60
   2  -7   4   27.20    2.90
  -3   7  -4    4.10    3.50
  -3   7  -4    3.80    1.00
  -3   7  -4    4.20    3.70
   3  -7   4    4.90    2.50
   3  -7   4    2.60    2.60
   3  -7   4    3.80    2.60
  -4   7  -4   34.60    5.20
  -4   7  -4   35.10    5.60
  -4   7  -4   35.20    6.00
   4  -7   4   35.50    3.50
   4  -7   4   40.10    4.00
  -5   7  -4   26.00    4.30
  -5   7  -4   29.80    5.50
  -5   7  -4   27.00    5.20
   5  -7   4   29.30    3.80
   5  -7   4   30.70    3.60
  -6   7  -4    0.10    4.50
  -6   7  -4    1.80    4.30
   6  -7   4   -2.90    2.80
   6  -7   4    1.50    3.10
   6  -7   4    2.70    2.40
  -7   7  -4   -0.80    4.80
  -7   7  -4   -1.30    4.60
   7  -7   4    0.40    3.50
   7  -7   4   -0.80    2.90
  -8   7  -4    3.70    6.10
  -8   7  -4   -8.40    5.30
   8  -7   4   -9.70    2.70
   8  -7   4    0.90    3.60
   8   6  -4   12.40    3.60
   8   6  -4    9.40    5.30
  -8  -6   4    7.40    5.30
  -8  -6   4    7.70    4.20
  -8  -6   4    8.90    3.40
   7   6  -4    5.80    4.60
   7   6  -4    7.60    3.50
  -7  -6   4    1.10    4.60
  -7  -6   4    3.60    3.00
  -7  -6   4    5.20    3.90
   6   6  -4    4.10    2.80
   6   6  -4    0.90    4.20
  -6  -6   4    3.00    2.70
  -6  -6   4    3.40    3.60
   5   6  -4   29.80    3.50
   5   6  -4   26.70    3.30
   5   6  -4   31.00    5.90
  -5  -6   4   23.40    4.10
  -5  -6   4   26.10    3.10
   4   6  -4   70.79    8.30
   4   6  -4   75.09    4.60
   4   6  -4   71.49    4.20
  -4  -6   4   69.19    3.80
  -4  -6   4   73.89    5.40
  -4  -6   4   74.09    5.70
   3   6  -4   84.99    4.30
   3   6  -4   91.69    8.40
   3   6  -4   82.09    4.30
  -3  -6   4   83.49    5.60
  -3  -6   4   81.19    4.00
  -3  -6   4   89.69    5.30
  -3  -6   4   79.59    3.50
  -3  -6   4   75.59    3.70
   2   6  -4   92.69    8.00
   2   6  -4   87.19    4.10
   2   6  -4   90.69    4.00
  -2  -6   4   85.29    5.40
  -2  -6   4   86.19    3.20
  -2  -6   4   91.19    5.10
  -2  -6   4   87.59    3.40
  -2  -6   4   90.49    3.30
   1   6  -4    0.20    3.20
   1   6  -4   -2.50    1.50
   1   6  -4   -0.10    1.40
   1   6  -4    1.10    1.50
  -1  -6   4    1.20    1.40
  -1  -6   4    0.40    2.40
  -1  -6   4   -1.20    2.10
   0   6  -4    9.30    1.30
   0   6  -4    8.90    1.40
   0   6  -4    8.60    3.50
   0   6  -4    8.40    1.70
   0   6  -4   10.10    1.70
   0  -6   4    9.00    1.80
   0  -6   4    9.60    2.60
   0  -6   4    6.90    2.40
  -1   6  -4    2.50    1.80
  -1   6  -4    0.50    0.90
  -1   6  -4    1.10    3.20
  -1   6  -4    0.30    1.00
  -1   6  -4    3.60    1.60
   1  -6   4   -0.10    2.30
   1  -6   4   -0.70    2.30
   1  -6   4    0.30    1.80
  -2   6  -4  106.99    3.40
  -2   6  -4  108.29    7.40
  -2   6  -4   97.79    6.60
  -2   6  -4  104.99    3.40
   2  -6   4  112.39    5.20
   2  -6   4   98.49    4.70
   2  -6   4  103.29    4.80
  -3   6  -4    7.60    3.20
  -3   6  -4    7.70    3.70
  -3   6  -4    6.90    1.20
  -3   6  -4    9.00    1.20
   3  -6   4    7.70    2.30
   3  -6   4    8.00    2.30
   3  -6   4    6.20    2.70
  -4   6  -4   76.29    3.30
  -4   6  -4   89.59    7.50
  -4   6  -4   78.09    7.90
  -4   6  -4   74.39    3.10
  -4   6  -4   73.99    6.40
   4  -6   4   74.69    4.80
   4  -6   4   80.89    4.80
  -5   6  -4   69.79    7.90
  -5   6  -4   73.09    3.50
  -5   6  -4   71.79    7.50
  -5   6  -4   58.39    6.00
   5  -6   4   70.49    5.20
   5  -6   4   75.79    4.30
   5  -6   4   68.99    4.60
  -6   6  -4    7.20    2.10
  -6   6  -4   10.00    4.60
  -6   6  -4    2.50    4.60
   6  -6   4    9.20    2.80
   6  -6   4    8.70    3.30
   6  -6   4    9.10    2.30
  -7   6  -4   -3.40    4.90
  -7   6  -4    2.80    5.20
   7  -6   4    0.60    2.90
   7  -6   4    1.50    3.40
  -8   6  -4   -5.40    5.40
  -8   6  -4    0.70    5.20
   8  -6   4   -2.70    2.90
   8  -6   4    4.90    4.00
   9   5  -4   20.70    5.20
   9   5  -4   30.40    5.20
  -9  -5   4   16.70    6.40
  -9  -5   4   21.90    3.90
  -9  -5   4   27.30    5.00
   8   5  -4    2.90    3.20
   8   5  -4   -0.40    4.00
  -8  -5   4   -0.80    5.00
  -8  -5   4    1.10    3.70
  -8  -5   4    1.10    3.10
   7   5  -4   19.20    3.80
   7   5  -4   16.30    4.90
  -7  -5   4   10.90    3.10
  -7  -5   4   13.30    3.90
  -7  -5   4    7.20    4.90
   6   5  -4    3.20    4.00
   6   5  -4    9.00    3.10
  -6  -5   4    2.40    2.60
  -6  -5   4    4.60    3.40
  -6  -5   4    3.10    4.70
   5   5  -4    8.80    2.80
   5   5  -4    7.70    4.20
  -5  -5   4    9.40    2.50
  -5  -5   4    6.40    4.40
  -5  -5   4    4.00    3.00
   4   5  -4    8.20    2.20
   4   5  -4   12.00    2.20
   4   5  -4    9.50    4.10
  -4  -5   4    7.80    2.10
  -4  -5   4    8.70    2.60
  -4  -5   4    9.20    2.20
   3   5  -4   46.40    3.00
   3   5  -4   51.59    3.30
   3   5  -4   42.90    6.40
  -3  -5   4   44.70    3.00
  -3  -5   4   45.40    2.70
  -3  -5   4   44.70    2.00
  -3  -5   4   43.20    4.20
  -3  -5   4   48.80    4.20
   2   5  -4    2.30    3.30
   2   5  -4    2.30    1.30
   2   5  -4    2.30    1.50
  -2  -5   4    3.00    1.10
  -2  -5   4    3.20    1.30
  -2  -5   4    1.30    2.20
  -2  -5   4    1.00    1.10
  -2  -5   4    3.50    1.10
  -2  -5   4    3.10    2.20
   1   5  -4  203.58    6.10
   1   5  -4  197.38    6.00
   1   5  -4  203.98    6.20
   1   5  -4  205.98    9.80
   1   5  -4  201.88    6.20
  -1  -5   4  190.98    7.00
  -1  -5   4  199.68    6.20
  -1  -5   4  198.78    5.60
  -1  -5   4  191.08    5.60
  -1  -5   4  195.48    7.20
   0   5  -4  764.62   20.80
   0   5  -4  779.22   20.60
   0   5  -4  793.82   20.90
   0   5  -4  767.52   20.70
   0   5  -4  761.82   24.10
   0  -5   4  771.62   21.90
   0  -5   4  763.22   21.70
   0  -5   4  755.92   21.00
  -1   5  -4   20.00    2.10
  -1   5  -4   16.60    3.70
  -1   5  -4   17.00    1.60
  -1   5  -4   14.10    3.30
  -1   5  -4   18.70    1.90
  -1   5  -4   17.00    1.50
   1  -5   4   15.80    1.90
   1  -5   4   23.60    2.80
   1  -5   4   15.80    1.90
  -2   5  -4   15.10    1.80
  -2   5  -4   12.80    1.20
  -2   5  -4    9.80    3.10
  -2   5  -4   10.10    2.90
  -2   5  -4   12.60    1.30
  -2   5  -4   13.20    1.90
   2  -5   4   11.50    2.00
   2  -5   4   12.20    2.10
   2  -5   4   17.30    2.60
  -3   5  -4   36.90    2.60
  -3   5  -4   34.60    2.10
  -3   5  -4   33.60    4.90
  -3   5  -4   34.40    4.80
  -3   5  -4   35.10    2.10
   3  -5   4   36.50    3.30
   3  -5   4   38.80    3.20
   3  -5   4   37.00    3.80
  -4   5  -4  125.29    8.00
  -4   5  -4  116.59    6.80
  -4   5  -4  109.29    4.60
  -4   5  -4  118.79    7.90
  -4   5  -4  121.09    4.40
   4  -5   4  109.99    5.30
   4  -5   4  114.79    4.70
   4  -5   4  117.69    5.40
  -5   5  -4  184.18    8.30
  -5   5  -4  187.38   10.30
  -5   5  -4  193.88    6.40
  -5   5  -4  191.78   10.60
   5  -5   4  195.28    6.50
   5  -5   4  182.88    7.10
   5  -5   4  175.58    7.50
  -6   5  -4  165.08   10.40
  -6   5  -4  151.68    6.00
  -6   5  -4  142.89    9.50
   6  -5   4  171.28    7.00
   6  -5   4  153.38    5.80
   6  -5   4  136.69    6.80
  -7   5  -4    1.70    4.90
  -7   5  -4    6.10    4.90
   7  -5   4    4.20    3.00
   7  -5   4    6.20    3.40
  -8   5  -4    3.70    5.80
  -8   5  -4   -8.20    5.30
  -8   5  -4    7.10    2.80
   8  -5   4    2.40    3.00
   8  -5   4    6.00    3.80
  -9   5  -4    1.20    3.00
  -9   5  -4   -2.20    5.50
   9  -5   4   -0.60    3.30
   9  -5   4    4.10    4.20
   9   4  -4    3.70    3.40
   9   4  -4   -0.30    3.30
  -9  -4   4   -2.30    5.50
  -9  -4   4    2.50    3.50
  -9  -4   4    8.00    3.80
   8   4  -4   10.40    3.70
   8   4  -4   11.00    4.20
   8   4  -4   10.10    3.30
  -8  -4   4   10.80    3.60
  -8  -4   4   13.20    6.00
  -8  -4   4   14.30    3.40
   7   4  -4    1.10    3.00
   7   4  -4    0.60    3.50
  -7  -4   4   -1.30    2.80
  -7  -4   4   -0.10    2.80
  -7  -4   4   -1.90    4.60
   6   4  -4   27.10    3.50
   6   4  -4   20.00    4.50
  -6  -4   4   20.40    3.20
  -6  -4   4   14.30    4.90
  -6  -4   4   18.00    3.30
   5   4  -4   17.00    2.60
   5   4  -4   19.70    4.30
  -5  -4   4   16.70    4.30
  -5  -4   4   17.00    2.80
  -5  -4   4   16.00    1.20
  -5  -4   4   17.10    3.00
   4   4  -4    1.00    2.00
   4   4  -4    1.30    3.20
  -4  -4   4   -1.30    2.10
  -4  -4   4   -2.80    1.50
  -4  -4   4   -1.80    3.30
  -4  -4   4    0.00    1.90
   3   4  -4   64.69    3.60
   3   4  -4   58.89    5.60
  -3  -4   4   63.39    3.90
  -3  -4   4   62.09    2.50
  -3  -4   4   65.49    3.10
  -3  -4   4   68.69    3.30
  -3  -4   4   64.09    3.10
   2   4  -4   23.10    1.70
   2   4  -4   19.50    3.00
   2   4  -4   22.20    4.10
   2   4  -4   24.90    2.20
  -2  -4   4   17.40    2.40
  -2  -4   4   19.50    1.60
  -2  -4   4   21.90    1.90
  -2  -4   4   26.40    2.90
  -2  -4   4   21.30    1.90
   1   4  -4   32.90    1.60
   1   4  -4   40.30    1.90
   1   4  -4   38.10    5.40
   1   4  -4   39.20    2.20
   1   4  -4   30.20    3.30
   1   4  -4   39.70    2.40
  -1  -4   4   42.30    2.10
  -1  -4   4   41.30    2.50
  -1  -4   4   41.30    3.10
  -1  -4   4   38.70    2.00
  -1  -4   4   36.50    3.10
   0   4  -4   62.19    5.80
   0   4  -4   61.99    2.60
   0   4  -4   62.79    2.40
   0   4  -4   64.29    2.60
   0   4  -4   64.69    2.70
   0  -4   4   63.69    2.20
   0  -4   4   66.59    3.60
   0  -4   4   64.59    2.20
   0  -4   4   65.29    5.70
   0  -4   4   62.49    3.10
   0  -4   4   62.89    3.90
  -1   4  -4   21.00    2.20
  -1   4  -4   21.60    3.30
  -1   4  -4   22.30    2.00
  -1   4  -4   29.00    2.40
  -1   4  -4   21.30    1.90
  -1   4  -4   21.30    3.30
  -1   4  -4   25.50    1.70
   1  -4   4   22.40    2.50
   1  -4   4   24.30    2.20
   1  -4   4   24.10    4.00
   1  -4   4   24.30    2.20
  -2   4  -4  226.78    6.80
  -2   4  -4  237.28    6.90
  -2   4  -4  240.68    9.70
  -2   4  -4  243.48    9.40
  -2   4  -4  233.58    7.00
   2  -4   4  226.08    9.10
   2  -4   4  226.28    7.80
   2  -4   4  237.28    7.50
   2  -4   4  227.78    7.30
  -3   4  -4    2.10    2.90
  -3   4  -4    4.70    1.30
  -3   4  -4    3.90    2.50
  -3   4  -4    2.90    1.30
  -3   4  -4   -0.20    1.70
  -3   4  -4    2.10    1.20
   3  -4   4    3.30    2.00
   3  -4   4    3.10    1.80
   3  -4   4    2.40    0.50
   3  -4   4    3.10    0.50
   3  -4   4    1.80    1.70
  -4   4  -4    7.70    3.60
  -4   4  -4    9.70    1.80
  -4   4  -4    9.20    2.80
  -4   4  -4    7.00    3.50
   4  -4   4   12.40    2.30
   4  -4   4    8.50    0.90
   4  -4   4    9.10    1.00
   4  -4   4   11.60    2.50
   4  -4   4    9.60    2.20
   4  -4   4   10.80    1.50
  -5   4  -4   76.79    7.50
  -5   4  -4   79.49    3.40
  -5   4  -4   79.19    4.00
  -5   4  -4   81.29    5.50
  -5   4  -4   79.09    7.20
   5  -4   4   74.89    2.90
   5  -4   4   84.99    3.60
   5  -4   4   70.89    5.00
   5  -4   4   78.69    3.00
   5  -4   4   72.39    4.30
  -6   4  -4   34.90    5.70
  -6   4  -4   50.49    7.30
  -6   4  -4   44.50    3.70
  -6   4  -4   42.50    4.20
   6  -4   4   41.30    3.00
   6  -4   4   43.60    2.60
   6  -4   4   43.90    4.30
   6  -4   4   48.70    4.30
  -7   4  -4   23.60    5.90
  -7   4  -4   25.10    6.00
   7  -4   4   33.70    3.80
   7  -4   4   30.40    2.60
   7  -4   4   26.70    4.10
  -8   4  -4   -0.60    2.70
  -8   4  -4   -7.50    5.40
  -8   4  -4   -0.50    4.90
   8  -4   4   -2.10    2.90
   8  -4   4    4.30    3.90
  -9   4  -4    3.60    3.10
  -9   4  -4    0.90    6.00
   9  -4   4    4.30    4.20
   9  -4   4    2.60    3.20
  10   3  -4    3.60    4.20
  10   3  -4   -1.30    3.50
 -10  -3   4   -5.60    5.00
 -10  -3   4   -7.20    6.70
   9   3  -4   -1.80    3.10
   9   3  -4   -0.40    3.10
  -9  -3   4   -0.50    3.20
  -9  -3   4   -3.30    3.10
  -9  -3   4   -3.20    5.70
   8   3  -4   -1.70    2.80
   8   3  -4   -1.70    3.30
   8   3  -4    2.30    2.80
  -8  -3   4    1.00    5.20
  -8  -3   4    2.50    2.90
  -8  -3   4   -3.80    2.80
   7   3  -4   22.60    4.30
   7   3  -4   25.00    3.20
   7   3  -4   26.90    3.40
  -7  -3   4   27.50    3.60
  -7  -3   4   21.20    3.40
  -7  -3   4   17.30    5.40
   6   3  -4   19.60    1.80
   6   3  -4   18.10    3.90
   6   3  -4   21.50    2.70
   6   3  -4   18.60    2.90
  -6  -3   4   18.30    4.80
  -6  -3   4   20.00    3.00
  -6  -3   4   21.40    3.10
  -6  -3   4   20.50    1.70
   5   3  -4   54.69    5.70
   5   3  -4   53.89    2.70
   5   3  -4   59.49    3.80
  -5  -3   4   60.49    4.00
  -5  -3   4   50.89    6.60
  -5  -3   4   57.79    4.00
   4   3  -4   32.50    5.00
   4   3  -4   35.10    3.00
  -4  -3   4   38.00    5.50
  -4  -3   4   29.40    3.10
  -4  -3   4   34.50    3.10
   3   3  -4   31.80    4.90
   3   3  -4   27.50    2.90
   3   3  -4   29.90    2.60
  -3  -3   4   32.90    4.80
  -3  -3   4   30.00    2.30
  -3  -3   4   27.00    2.40
  -3  -3   4   28.20    3.10
  -3  -3   4   22.10    3.60
  -3  -3   4   30.40    2.40
   2   3  -4    9.60    3.20
   2   3  -4   10.50    1.60
   2   3  -4    8.80    1.80
   2   3  -4    6.50    2.60
   2   3  -4   11.00    1.90
  -2  -3   4    9.50    1.70
  -2  -3   4   11.60    2.00
  -2  -3   4    6.70    2.70
  -2  -3   4    9.50    1.00
   1   3  -4   30.30    2.30
   1   3  -4   29.50    2.20
   1   3  -4   25.80    4.40
   1   3  -4   30.40    1.10
   1   3  -4   30.70    2.60
  -1  -3   4   30.60    1.90
  -1  -3   4   30.70    2.10
  -1  -3   4   28.20    3.00
  -1  -3   4   28.10    2.80
   0   3  -4   19.90    3.10
   0   3  -4   18.10    3.20
   0   3  -4   24.40    2.30
   0   3  -4   20.40    1.60
   0   3  -4   15.40    1.20
   0   3  -4   21.30    2.20
   0   3  -4   18.40    1.70
   0  -3   4   21.40    3.10
   0  -3   4   19.30    1.90
   0  -3   4   20.90    1.80
   0  -3   4   19.00    1.50
   0  -3   4   23.70    2.40
   0  -3   4   19.70    1.60
  -1   3  -4  617.44   18.50
  -1   3  -4  595.74   17.10
  -1   3  -4  604.34   16.50
  -1   3  -4  615.84   16.50
  -1   3  -4  623.64   16.50
  -1   3  -4  621.54   17.10
  -1   3  -4  585.64   16.30
  -1   3  -4  607.94   18.80
   1  -3   4  614.34   16.80
   1  -3   4  589.24   18.50
   1  -3   4  621.14   16.30
   1  -3   4  602.84   16.20
   1  -3   4  601.24   16.50
   1  -3   4  589.24   17.00
  -2   3  -4   35.00    3.30
  -2   3  -4   40.80    4.70
  -2   3  -4   35.70    4.40
  -2   3  -4   31.30    2.80
  -2   3  -4   33.40    1.80
  -2   3  -4   30.60    2.20
  -2   3  -4   33.40    2.30
   2  -3   4   33.30    2.70
   2  -3   4   35.10    3.90
   2  -3   4   34.90    3.10
   2  -3   4   37.30    2.90
   2  -3   4   35.90    1.90
   2  -3   4   36.10    1.90
  -3   3  -4   60.39    3.70
  -3   3  -4   62.19    4.90
  -3   3  -4   61.29    5.40
  -3   3  -4   62.19    5.80
  -3   3  -4   60.09    3.10
  -3   3  -4   58.89    3.00
   3  -3   4   60.19    2.60
   3  -3   4   62.79    2.70
   3  -3   4   58.39    3.50
   3  -3   4   62.69    3.60
  -4   3  -4   52.49    4.70
  -4   3  -4   59.79    6.30
  -4   3  -4   51.49    3.20
  -4   3  -4   57.29    6.20
   4  -3   4   48.30    3.60
   4  -3   4   49.40    3.60
   4  -3   4   50.29    2.30
   4  -3   4   50.39    2.80
  -5   3  -4   98.69    8.10
  -5   3  -4   99.89    4.60
  -5   3  -4  100.89    5.50
  -5   3  -4  100.29    7.50
   5  -3   4  100.29    4.10
   5  -3   4   97.19    5.40
   5  -3   4  100.99    4.00
   5  -3   4   96.29    4.60
   5  -3   4   95.29    3.60
  -6   3  -4   79.79    7.90
  -6   3  -4   83.49    8.60
  -6   3  -4   85.29    4.80
   6  -3   4   81.89    4.80
   6  -3   4   79.19    3.60
   6  -3   4   85.79    4.10
   6  -3   4   75.79    5.30
  -7   3  -4   94.69    9.90
  -7   3  -4   82.79    8.80
   7  -3   4   84.39    5.20
   7  -3   4   98.19    4.60
   7  -3   4   91.89    6.10
  -8   3  -4   -5.60    5.00
  -8   3  -4   -1.00    3.00
  -8   3  -4    2.60    4.90
   8  -3   4    4.30    2.30
   8  -3   4    0.90    3.50
   8  -3   4    3.90    2.70
  -9   3  -4   -1.40    6.50
  -9   3  -4    8.70    3.60
  -9   3  -4    0.50    6.00
   9  -3   4   11.50    4.60
   9  -3   4   10.90    3.40
  10   2  -4   -0.40    3.20
  10   2  -4   -4.60    3.30
 -10  -2   4  -11.60    6.90
 -10  -2   4   -2.80    3.10
   9   2  -4    4.70    3.50
   9   2  -4    8.40    3.30
  -9  -2   4    5.60    3.50
  -9  -2   4    2.60    6.00
  -9  -2   4    3.80    3.30
   8   2  -4   22.00    3.60
   8   2  -4   17.80    3.30
  -8  -2   4   18.50    6.30
  -8  -2   4   16.00    3.30
  -8  -2   4   18.40    3.50
   7   2  -4   40.60    4.00
   7   2  -4   47.10    4.10
   7   2  -4   45.10    5.60
  -7  -2   4   38.60    6.10
  -7  -2   4   46.20    4.10
  -7  -2   4   44.90    4.40
   6   2  -4   -0.50    1.00
   6   2  -4    0.10    2.80
   6   2  -4    1.70    2.00
   6   2  -4   -0.30    2.10
  -6  -2   4    1.30    2.10
  -6  -2   4   -1.50    1.20
  -6  -2   4   -0.50    4.20
  -6  -2   4   -0.60    2.10
   5   2  -4    4.10    2.00
   5   2  -4    2.60    2.70
   5   2  -4    2.40    1.70
  -5  -2   4    3.50    1.90
  -5  -2   4    0.30    3.20
  -5  -2   4    2.80    1.90
   4   2  -4  177.98    5.80
   4   2  -4  184.88    8.20
   4   2  -4  188.98    6.40
  -4  -2   4  181.58    6.20
  -4  -2   4  187.78    6.20
  -4  -2   4  182.68    7.90
  -4  -2   4  180.18    8.80
   3   2  -4    1.30    2.70
   3   2  -4   -0.10    0.30
   3   2  -4   -0.40    1.00
   3   2  -4   -2.20    2.10
   3   2  -4   -0.50    1.80
  -3  -2   4   -0.60    1.20
  -3  -2   4    0.50    1.40
  -3  -2   4    0.40    2.20
  -3  -2   4   -1.60    2.60
  -3  -2   4    0.00    1.40
  -3  -2   4    1.40    1.60
   2   2  -4  386.46   12.60
   2   2  -4  364.16   12.10
   2   2  -4  354.06    9.60
   2   2  -4  368.16   10.40
   2   2  -4  371.86   10.50
   2   2  -4  366.46   10.40
  -2  -2   4  358.86   12.30
  -2  -2   4  375.26   10.50
  -2  -2   4  338.47   10.20
  -2  -2   4  361.06   10.40
   1   2  -4    0.80    1.50
   1   2  -4   -0.10    2.80
   1   2  -4   -0.80    1.20
   1   2  -4   -0.50    1.30
  -1  -2   4    1.30    1.20
  -1  -2   4   -1.90    1.60
  -1  -2   4    0.80    0.60
  -1  -2   4    0.20    1.20
  -1  -2   4    0.20    1.10
   0   2  -4   24.80    3.10
   0   2  -4   23.90    2.10
   0   2  -4   28.40    4.70
   0   2  -4   25.70    2.30
   0   2  -4   19.70    2.10
   0   2  -4   26.20    1.70
   0  -2   4   23.70    1.90
   0  -2   4   27.10    1.80
   0  -2   4   22.90    2.50
   0  -2   4   23.20    2.10
  -1   2  -4  237.28    7.00
  -1   2  -4  255.07    9.40
  -1   2  -4  237.58    8.90
  -1   2  -4  240.98    7.10
  -1   2  -4  236.78    7.20
   1  -2   4  227.78    7.00
   1  -2   4  243.78    7.30
   1  -2   4  231.38    8.60
   1  -2   4  233.58    6.90
   1  -2   4  233.48    7.40
   1  -2   4  244.38    7.40
  -2   2  -4  497.95   13.60
  -2   2  -4  485.15   13.90
  -2   2  -4  488.05   15.50
  -2   2  -4  483.15   13.80
  -2   2  -4  488.85   15.50
  -2   2  -4  486.45   13.50
   2  -2   4  478.15   13.80
   2  -2   4  473.45   14.00
   2  -2   4  492.95   13.80
   2  -2   4  467.15   13.40
  -3   2  -4   21.20    2.50
  -3   2  -4   26.90    4.20
  -3   2  -4   14.00    3.00
  -3   2  -4   19.80    3.60
  -3   2  -4   18.00    2.00
   3  -2   4   18.90    1.80
   3  -2   4   19.80    2.20
  -4   2  -4   15.70    2.80
  -4   2  -4   18.30    4.00
  -4   2  -4   21.30    2.40
  -4   2  -4   16.00    3.40
   4  -2   4   19.60    1.90
   4  -2   4   20.00    2.10
   4  -2   4   17.10    1.40
   4  -2   4   20.70    2.40
  -5   2  -4   16.40    3.80
  -5   2  -4   20.00    2.70
  -5   2  -4   13.40    4.60
   5  -2   4   20.40    2.30
   5  -2   4   13.20    2.90
   5  -2   4   19.90    1.90
   5  -2   4   18.80    2.60
  -6   2  -4  146.09    6.40
  -6   2  -4  142.59   10.20
  -6   2  -4  144.69   10.00
   6  -2   4  153.08    6.10
   6  -2   4  149.59    5.80
   6  -2   4  135.99    7.10
   6  -2   4  143.59    5.10
  -7   2  -4   -0.20    4.80
  -7   2  -4    5.90    4.70
   7  -2   4   -2.40    2.30
   7  -2   4   -0.70    3.40
   7  -2   4    3.40    2.40
  -8   2  -4   -0.30    3.10
  -8   2  -4   -3.90    5.60
  -8   2  -4    0.50    4.80
   8  -2   4    0.20    2.50
   8  -2   4    1.40    2.60
   8  -2   4    0.80    3.60
  -9   2  -4    0.30    3.20
  -9   2  -4   -9.80    6.30
  -9   2  -4    1.70    5.40
   9  -2   4    6.20    4.10
   9  -2   4    3.50    2.80
   9  -2   4    4.00    2.90
  10   1  -4   -2.80    2.90
  10   1  -4    5.90    3.50
 -10  -1   4    1.60    3.50
   9   1  -4   85.89    5.30
   9   1  -4   82.59    5.80
  -9  -1   4   73.39   10.80
  -9  -1   4   81.39    5.90
  -9  -1   4   64.59    5.50
   8   1  -4    2.50    2.90
   8   1  -4    2.50    2.80
  -8  -1   4    2.30    2.70
  -8  -1   4   -2.50    5.20
   7   1  -4   15.60    2.80
   7   1  -4   15.60    3.40
   7   1  -4   19.10    3.00
  -7  -1   4   13.20    2.50
  -7  -1   4   20.90    3.20
  -7  -1   4   15.50    5.30
   6   1  -4   12.70    2.40
   6   1  -4   12.60    2.60
   6   1  -4    9.50    3.10
  -6  -1   4   12.20    2.40
  -6  -1   4    9.60    4.00
  -6  -1   4   11.10    2.10
   5   1  -4   -0.30    1.60
   5   1  -4    1.10    2.50
   5   1  -4    1.70    2.00
   5   1  -4   -1.70    2.00
  -5  -1   4    3.40    2.00
  -5  -1   4    1.10    1.50
  -5  -1   4    0.10    3.40
  -5  -1   4   -1.20    1.70
   4   1  -4  369.66   10.90
   4   1  -4  380.66   12.80
   4   1  -4  356.56   11.40
   4   1  -4  364.36   10.60
  -4  -1   4  364.26   13.30
  -4  -1   4  379.26   10.50
  -4  -1   4  385.56   11.00
  -4  -1   4  360.66   12.40
   3   1  -4  824.32   22.20
   3   1  -4  808.62   22.10
   3   1  -4  846.12   24.10
   3   1  -4  805.42   21.80
   3   1  -4  826.82   24.00
  -3  -1   4  822.22   22.20
  -3  -1   4  801.12   21.80
  -3  -1   4  811.92   23.80
  -3  -1   4  766.82   22.10
  -3  -1   4  845.12   24.30
  -3  -1   4  815.32   21.80
   2   1  -4    5.30    1.10
   2   1  -4    2.30    1.20
   2   1  -4    2.20    1.90
   2   1  -4   10.10    3.00
   2   1  -4    5.60    1.70
  -2  -1   4    2.50    2.30
  -2  -1   4    4.30    2.40
  -2  -1   4    7.10    1.80
  -2  -1   4    6.00    1.00
  -2  -1   4    5.80    1.50
   1   1  -4  322.07    9.00
   1   1  -4  323.37   11.30
   1   1  -4  325.87    9.90
   1   1  -4  318.17    9.10
   1   1  -4  308.67   10.10
  -1  -1   4  290.57   10.70
  -1  -1   4  313.37    9.10
  -1  -1   4  317.27    8.90
   0   1  -4  799.22   21.70
   0   1  -4  833.82   21.80
   0   1  -4  796.52   21.70
   0   1  -4  814.32   22.80
   0   1  -4  823.62   23.80
   0  -1   4  810.02   21.80
   0  -1   4  776.52   22.60
   0  -1   4  810.42   21.70
   0  -1   4  791.82   21.70
  -1   1  -4  597.84   17.50
  -1   1  -4  578.74   16.20
  -1   1  -4  563.74   15.20
  -1   1  -4  566.64   15.80
  -1   1  -4  564.44   17.80
  -1   1  -4  578.74   15.90
  -1   1  -4  589.24   16.00
   1  -1   4  598.14   16.20
   1  -1   4  589.94   17.40
   1  -1   4  572.04   15.80
   1  -1   4  563.14   15.90
  -2   1  -4  187.68    6.10
  -2   1  -4  200.58    8.20
  -2   1  -4  176.28    7.40
  -2   1  -4  193.68    8.50
  -2   1  -4  191.98    6.10
  -2   1  -4  194.58    6.70
   2  -1   4  188.08    5.90
   2  -1   4  186.48    7.80
   2  -1   4  185.18    7.70
   2  -1   4  184.58    6.80
   2  -1   4  186.98    6.10
   2  -1   4  190.68    6.20
  -3   1  -4    7.70    3.40
  -3   1  -4    4.90    2.60
  -3   1  -4    3.70    1.50
  -3   1  -4    4.90    2.00
  -3   1  -4    4.00    2.70
   3  -1   4    4.60    1.80
   3  -1   4    4.90    2.20
   3  -1   4    6.00    1.60
   3  -1   4    5.20    2.50
  -4   1  -4   14.60    2.30
  -4   1  -4   11.70    3.00
  -4   1  -4   15.20    4.00
   4  -1   4   16.50    2.30
   4  -1   4   14.00    2.80
   4  -1   4   10.90    2.80
   4  -1   4   15.30    2.10
  -5   1  -4   12.20    3.60
  -5   1  -4   10.20    4.30
  -5   1  -4   15.60    2.60
   5  -1   4   14.90    2.50
   5  -1   4   18.40    2.50
   5  -1   4   14.40    3.20
   5  -1   4    7.70    2.90
  -6   1  -4   93.79    7.90
  -6   1  -4   87.59    3.60
  -6   1  -4   80.69    8.30
   6  -1   4   82.09    4.80
   6  -1   4   79.49    4.50
  -7   1  -4   48.30    4.50
  -7   1  -4   45.00    6.30
  -7   1  -4   43.80    6.80
   7  -1   4   55.09    4.20
   7  -1   4   58.39    4.50
  -8   1  -4    0.40    4.70
  -8   1  -4   -3.40    3.20
  -8   1  -4   -3.50    5.50
   8  -1   4   -4.30    4.00
   8  -1   4    2.80    2.90
   8  -1   4   -0.80    2.40
  -9   1  -4   -8.30    6.20
  -9   1  -4    1.60    3.40
   9  -1   4   -3.90    4.30
   9  -1   4    2.60    3.10
  10   0  -4   13.50    3.50
  10   0  -4   17.90    4.00
 -10   0   4   19.80    3.70
 -10   0   4   -0.40    7.00
   9   0  -4   18.60    3.70
   9   0  -4   10.50    3.00
  -9   0   4   13.40    3.60
  -9   0   4    8.50    6.40
   8   0  -4   46.00    4.30
   8   0  -4   50.89    4.90
  -8   0   4   27.80    6.20
  -8   0   4   48.00    4.30
   7   0  -4    6.70    2.50
   7   0  -4   -1.00    5.00
   7   0  -4    8.50    2.70
   7   0  -4    4.40    2.90
  -7   0   4    7.90    4.70
  -7   0   4    6.40    2.50
   6   0  -4  155.68    6.00
   6   0  -4  124.59    6.30
   6   0  -4  150.08    5.90
   6   0  -4  152.38    7.50
  -6   0   4  156.98    6.60
  -6   0   4  164.88    6.20
  -6   0   4  157.48    9.30
   5   0  -4   13.10    2.20
   5   0  -4   19.30    2.40
   5   0  -4   13.50    2.20
   5   0  -4   13.70    3.10
  -5   0   4   13.50    2.60
  -5   0   4   14.20    1.50
  -5   0   4   11.50    3.50
  -5   0   4   16.00    2.20
   4   0  -4 1422.66   39.50
   4   0  -4 1570.74   41.40
   4   0  -4 1499.95   39.50
   4   0  -4 1464.25   39.50
   4   0  -4 1501.25   39.50
  -4   0   4 1477.25   38.80
  -4   0   4 1459.95   40.90
  -4   0   4 1492.25   41.80
  -4   0   4 1400.06   39.50
  -4   0   4 1510.55   39.40
   3   0  -4   67.49    3.10
   3   0  -4   69.79    3.40
   3   0  -4   70.89    5.10
   3   0  -4   84.19    5.90
   3   0  -4   63.99    3.10
  -3   0   4   68.99    2.90
  -3   0   4   66.59    5.00
  -3   0   4   70.59    5.60
  -3   0   4   66.59    3.20
  -3   0   4   67.39    3.50
   2   0  -4  275.77    8.30
   2   0  -4  314.37   10.90
   2   0  -4  283.77    8.40
   2   0  -4  272.77    7.70
   2   0  -4  272.57    8.20
   2   0  -4  278.27    9.50
  -2   0   4  285.57    8.10
  -2   0   4  290.27    8.40
  -2   0   4  287.27    9.80
  -2   0   4  284.67   10.30
  -2   0   4  273.77    8.60
   1   0  -4   14.00    3.20
   1   0  -4   14.00    2.10
   1   0  -4   13.10    1.70
   1   0  -4   12.10    1.70
   1   0  -4   15.80    1.70
   1   0  -4   12.10    2.00
  -1   0   4   14.90    1.90
  -1   0   4   10.40    2.60
  -1   0   4   15.50    1.80
  -1   0   4   18.10    2.30
   0   0  -4  551.34   15.90
   0   0  -4  535.75   14.60
   0   0  -4  535.05   14.80
   0   0  -4  528.05   14.80
   0   0  -4  544.95   17.10
   0   0  -4  537.75   15.10
   0   0   4  558.54   15.80
   0   0   4  535.65   16.90
   0   0   4  529.95   14.50
   0   0   4  459.85   14.70
   0   0   4  560.24   15.20
   0   0   4  568.44   15.00
  -1   0  -4   17.00    3.00
  -1   0  -4   22.80    2.00
  -1   0  -4   17.90    3.40
  -1   0  -4   21.20    1.70
  -1   0  -4   19.20    2.00
  -1   0  -4   23.00    2.60
   1   0   4   22.00    3.50
   1   0   4   23.20    3.50
   1   0   4   24.10    2.30
   1   0   4   20.30    2.00
   1   0   4   22.30    1.80
   1   0   4   23.90    2.60
   1   0   4   19.10    1.50
  -2   0  -4   53.49    3.10
  -2   0  -4   56.79    4.20
  -2   0  -4   68.79    5.90
  -2   0  -4   52.69    4.00
  -2   0  -4   55.79    2.60
   2   0   4   52.59    2.10
   2   0   4   56.99    5.20
   2   0   4   53.29    3.70
   2   0   4   54.59    3.00
  -3   0  -4   83.49    3.90
  -3   0  -4   87.29    5.30
  -3   0  -4   82.69    6.70
   3   0   4   79.29    2.90
   3   0   4   85.99    4.70
   3   0   4   83.79    3.70
   3   0   4   76.29    5.60
   3   0   4   82.09    4.00
  -4   0  -4    1.80    1.50
  -4   0  -4    2.20    2.70
  -4   0  -4    2.70    3.60
  -4   0  -4    5.30    2.20
   4   0   4    3.70    1.90
   4   0   4    4.90    2.70
   4   0   4   -1.20    3.10
   4   0   4    4.60    1.80
  -5   0  -4   51.19    3.20
  -5   0  -4   52.99    6.30
  -5   0  -4   48.90    4.30
  -5   0  -4   51.99    7.00
   5   0   4   50.89    5.50
   5   0   4   51.69    3.70
   5   0   4   51.19    3.50
  -6   0  -4   68.79    9.20
  -6   0  -4   82.59    3.70
  -6   0  -4   82.89    8.10
   6   0   4   82.09    5.00
   6   0   4   81.49    6.20
   6   0   4   83.29    4.40
  -7   0  -4   35.30    6.70
  -7   0  -4   28.90    3.70
  -7   0  -4   28.80    5.50
   7   0   4   34.00    3.10
   7   0   4   35.10    3.70
  -8   0  -4   -2.40    6.00
  -8   0  -4    3.70    3.50
  -8   0  -4   -5.80    4.60
   8   0   4    5.00    3.20
  -9   0  -4   -0.50    4.00
  -9   0  -4   -0.30    6.60
  -9   0  -4  -10.40    5.50
   9   0   4  -11.70    6.50
   9   0   4    3.60    3.50
  10  -1  -4    9.80    3.80
  10  -1  -4    5.30    3.00
  10  -1  -4   -5.40    4.50
 -10   1   4    5.80    3.50
 -10   1   4  -12.20    6.60
   9  -1  -4    1.10    2.60
   9  -1  -4   -4.50    3.80
   9  -1  -4    4.60    3.40
  -9   1   4   -3.50    6.00
  -9   1   4    2.70    2.80
   8  -1  -4   10.10    4.30
   8  -1  -4   14.30    2.80
   8  -1  -4   15.30    3.30
  -8   1   4   13.90    3.10
  -8   1   4    5.40    5.30
   7  -1  -4    1.40    2.30
   7  -1  -4    0.70    1.00
   7  -1  -4    1.00    2.50
   7  -1  -4    2.10    3.20
  -7   1   4    1.20    2.20
  -7   1   4    1.90    4.40
   6  -1  -4   21.30    2.40
   6  -1  -4   21.30    3.30
   6  -1  -4   21.20    3.40
   6  -1  -4   22.40    2.80
   6  -1  -4   26.30    2.60
  -6   1   4   20.00    4.70
  -6   1   4   22.50    2.90
  -6   1   4   29.50    2.90
   5  -1  -4  210.68    7.40
   5  -1  -4  212.48    7.00
   5  -1  -4  210.88    6.60
   5  -1  -4  228.58    8.90
   5  -1  -4  216.58    7.90
  -5   1   4  212.38    8.50
  -5   1   4  218.48    7.30
  -5   1   4  217.68    9.90
   4  -1  -4   74.19    3.80
   4  -1  -4   77.09    4.50
   4  -1  -4   84.99    6.00
   4  -1  -4   77.59    3.60
   4  -1  -4   78.59    3.30
  -4   1   4   75.09    3.70
  -4   1   4   77.79    3.60
  -4   1   4   66.89    5.30
  -4   1   4   81.69    5.80
   3  -1  -4   51.29    3.20
   3  -1  -4   52.69    2.90
   3  -1  -4   54.69    5.50
   3  -1  -4   57.89    3.90
   3  -1  -4   51.29    2.70
   3  -1  -4   55.29    4.40
  -3   1   4   56.09    3.10
  -3   1   4   54.79    3.00
  -3   1   4   63.49    5.00
  -3   1   4   56.99    5.10
  -3   1   4   54.59    3.10
   2  -1  -4   16.00    2.30
   2  -1  -4   17.20    2.10
   2  -1  -4   15.50    1.90
   2  -1  -4   12.50    2.10
   2  -1  -4   15.00    3.60
  -2   1   4   15.50    2.30
  -2   1   4   10.90    1.70
  -2   1   4   12.90    1.60
  -2   1   4   12.90    2.30
  -2   1   4   17.80    1.90
  -2   1   4   15.50    3.40
   1  -1  -4   22.40    2.00
   1  -1  -4   36.40    3.40
   1  -1  -4   34.00    2.90
   1  -1  -4   30.70    2.70
   1  -1  -4   30.80    4.80
   1  -1  -4   31.90    2.70
   1  -1  -4   36.50    2.50
  -1   1   4   31.60    3.00
  -1   1   4   34.40    4.90
  -1   1   4   39.70    2.70
  -1   1   4   34.60    3.20
  -1   1   4   34.00    2.20
   0  -1  -4    8.00    2.50
   0  -1  -4    6.20    1.60
   0  -1  -4    5.80    1.60
   0  -1  -4    6.60    2.00
   0  -1  -4    5.60    1.60
   0   1   4    3.90    1.60
   0   1   4    5.60    1.40
   0   1   4    6.50    2.70
   0   1   4    5.40    1.30
   0   1   4    6.60    2.10
   0   1   4    8.60    2.30
   0   1   4    5.00    0.70
  -1  -1  -4  245.28    7.90
  -1  -1  -4  243.68    9.30
  -1  -1  -4  242.88    7.60
  -1  -1  -4  243.68    7.60
  -1  -1  -4  258.67    8.90
   1   1   4  253.37    7.80
   1   1   4  256.07    7.40
   1   1   4  246.68    8.40
   1   1   4  250.77   11.30
   1   1   4  246.28    9.30
  -2  -1  -4  126.99    7.20
  -2  -1  -4  124.19    4.80
  -2  -1  -4  124.79    3.90
  -2  -1  -4  126.69    5.30
   2   1   4  121.39    4.80
   2   1   4  125.39    5.90
   2   1   4  121.09    4.20
  -3  -1  -4    5.50    2.00
  -3  -1  -4    4.80    2.20
  -3  -1  -4    5.80    1.20
  -3  -1  -4    6.00    3.50
  -3  -1  -4    6.40    1.90
   3   1   4    2.50    1.00
   3   1   4    7.60    2.80
   3   1   4    4.60    2.10
  -4  -1  -4   43.80    5.10
  -4  -1  -4   45.30    3.30
  -4  -1  -4   39.20    2.80
  -4  -1  -4   42.70    6.40
  -4  -1  -4   42.70    3.90
   4   1   4   41.50    3.80
   4   1   4   46.20    2.60
   4   1   4   44.20    5.00
   4   1   4   43.10    3.10
  -5  -1  -4   76.99    4.00
  -5  -1  -4   72.79    7.90
  -5  -1  -4   75.49    7.00
   5   1   4   72.59    5.70
   5   1   4   74.59    4.80
   5   1   4   77.09    3.90
  -6  -1  -4    1.20    3.70
  -6  -1  -4    3.20    1.90
  -6  -1  -4    3.80    5.10
  -6  -1  -4    3.10    2.70
   6   1   4    6.70    3.60
   6   1   4    6.90    2.10
   6   1   4    5.60    2.70
  -7  -1  -4   29.60    3.90
  -7  -1  -4   26.80    6.60
  -7  -1  -4   16.80    5.20
   7   1   4   39.60    3.50
   7   1   4   40.90    4.00
   7   1   4   28.90    4.80
  -8  -1  -4    1.40    5.70
  -8  -1  -4   -9.00    4.80
  -8  -1  -4    2.50    3.30
   8   1   4    1.60    3.00
  10  -2  -4   14.10    3.10
  10  -2  -4   16.60    4.40
  10  -2  -4   11.30    5.10
 -10   2   4   -2.60    6.50
 -10   2   4   12.30    3.70
   9  -2  -4    5.20    2.50
   9  -2  -4   -0.70    3.90
   9  -2  -4    5.10    3.50
  -9   2   4   -5.90    5.40
  -9   2   4    8.60    3.10
   8  -2  -4   12.60    4.40
   8  -2  -4   13.70    2.60
   8  -2  -4   16.80    3.70
  -8   2   4   19.80    3.30
  -8   2   4    1.30    5.10
   7  -2  -4    0.80    2.00
   7  -2  -4    3.30    1.30
   7  -2  -4    3.40    3.60
   7  -2  -4    0.10    2.60
  -7   2   4    4.70    4.50
  -7   2   4    3.40    2.40
   6  -2  -4   17.10    1.80
   6  -2  -4   18.70    2.30
   6  -2  -4   21.80    3.20
   6  -2  -4   20.50    3.60
  -6   2   4   14.80    4.30
  -6   2   4   15.20    3.00
  -6   2   4   19.60    2.60
  -6   2   4   20.30    1.60
   5  -2  -4    5.60    1.70
   5  -2  -4    5.70    1.60
   5  -2  -4    5.90    2.60
   5  -2  -4    2.90    2.10
   5  -2  -4    4.80    1.40
  -5   2   4    5.00    1.90
  -5   2   4    4.70    3.30
  -5   2   4   -0.80    2.50
   4  -2  -4   77.99    3.40
   4  -2  -4   78.39    3.50
   4  -2  -4   60.19    2.90
   4  -2  -4   73.59    5.90
   4  -2  -4   76.09    4.30
   4  -2  -4   79.99    4.10
  -4   2   4   63.59    5.60
  -4   2   4   76.89    3.60
  -4   2   4   78.79    6.00
   3  -2  -4   10.00    1.90
   3  -2  -4   10.50    2.30
   3  -2  -4   11.50    1.60
  -3   2   4   10.40    2.30
  -3   2   4    8.80    3.10
  -3   2   4   13.00    2.50
  -3   2   4   12.10    1.80
   2  -2  -4   79.49    4.30
   2  -2  -4   83.39    3.50
   2  -2  -4   83.89    4.20
   2  -2  -4   78.69    3.00
   2  -2  -4   82.79    3.80
  -2   2   4   81.99    4.40
  -2   2   4   75.79    3.60
  -2   2   4   90.79    4.40
  -2   2   4   83.99    3.50
  -2   2   4   90.89    3.90
  -2   2   4   89.89    4.50
   1  -2  -4   85.89    4.60
   1  -2  -4   91.99    3.90
   1  -2  -4   86.89    3.60
   1  -2  -4   89.19    3.50
   1  -2  -4   86.89    4.20
  -1   2   4   91.09    4.50
  -1   2   4   86.69    4.80
  -1   2   4   91.09    3.80
  -1   2   4   92.29    4.00
   0  -2  -4   18.00    2.10
   0  -2  -4   17.90    2.00
   0  -2  -4   18.90    2.30
   0  -2  -4   21.40    1.90
   0  -2  -4   16.90    3.00
   0   2   4   18.80    2.00
   0   2   4   18.20    2.00
   0   2   4   17.40    2.70
   0   2   4   17.10    2.80
  -1  -2  -4   39.40    2.90
  -1  -2  -4   37.90    2.20
  -1  -2  -4   39.60    4.60
  -1  -2  -4   43.40    3.00
   1   2   4   36.70    4.10
   1   2   4   39.90    2.60
   1   2   4   41.30    3.00
  -2  -2  -4   21.80    2.50
  -2  -2  -4   16.20    3.70
  -2  -2  -4   19.70    1.10
  -2  -2  -4   21.70    2.50
  -2  -2  -4   18.80    2.90
   2   2   4   20.90    2.50
   2   2   4   18.40    3.30
   2   2   4   18.50    1.90
  -3  -2  -4   50.99    6.90
  -3  -2  -4   52.09    2.40
  -3  -2  -4   52.39    4.50
  -3  -2  -4   55.29    3.90
  -3  -2  -4   47.70    3.60
   3   2   4   57.99    3.70
   3   2   4   48.20    5.10
   3   2   4   48.80    2.90
  -4  -2  -4   32.60    5.90
  -4  -2  -4   38.90    3.60
  -4  -2  -4   30.70    3.70
   4   2   4   42.50    3.10
   4   2   4   31.90    4.20
   4   2   4   39.10    3.40
  -5  -2  -4   19.50    4.00
  -5  -2  -4   26.70    6.20
  -5  -2  -4   29.00    3.60
  -5  -2  -4   33.70    2.90
   5   2   4   33.70    3.60
   5   2   4   29.10    2.50
   5   2   4   25.80    4.30
  -6  -2  -4    5.50    2.30
  -6  -2  -4   -1.00    3.70
  -6  -2  -4    7.30    5.30
  -6  -2  -4    6.20    3.30
   6   2   4    9.20    2.90
   6   2   4    9.00    2.00
   6   2   4    3.20    3.70
  -7  -2  -4    4.00    3.60
  -7  -2  -4    5.20    6.10
   7   2   4    3.10    3.00
   7   2   4    0.30    3.80
  -8  -2  -4    3.70    6.40
  -8  -2  -4    9.40    3.80
   8   2   4    5.00    3.30
  10  -3  -4   23.10    4.90
  10  -3  -4   18.20    4.20
 -10   3   4    3.40    7.30
 -10   3   4   18.30    3.70
   9  -3  -4   -1.20    4.20
   9  -3  -4   -0.20    3.60
  -9   3   4    4.10    2.70
  -9   3   4  -11.20    5.80
   8  -3  -4    6.60    2.00
   8  -3  -4    6.50    3.50
   8  -3  -4    5.00    3.90
  -8   3   4   -2.70    5.40
  -8   3   4    3.30    2.70
   7  -3  -4    1.70    1.40
   7  -3  -4    0.70    3.20
   7  -3  -4   -1.40    1.70
   7  -3  -4    0.40    3.10
  -7   3   4   -2.90    4.50
  -7   3   4   -1.40    2.20
   6  -3  -4    4.40    3.30
   6  -3  -4    1.90    2.70
   6  -3  -4    4.20    1.70
   6  -3  -4    2.10    1.60
   6  -3  -4    0.50    1.10
  -6   3   4   -5.00    2.70
  -6   3   4    1.10    2.00
  -6   3   4    9.50    4.20
   5  -3  -4   40.90    4.30
   5  -3  -4   45.60    3.20
   5  -3  -4   42.80    2.60
   5  -3  -4   42.90    2.30
   5  -3  -4   45.20    4.20
  -5   3   4   45.90    3.20
  -5   3   4   52.99    6.30
   4  -3  -4    1.00    2.20
   4  -3  -4    0.50    1.20
   4  -3  -4    1.10    1.70
   4  -3  -4   -0.20    2.30
   4  -3  -4    1.20    1.00
  -4   3   4    1.80    2.70
  -4   3   4    0.70    2.30
  -4   3   4   -0.60    1.50
   3  -3  -4   13.30    2.50
   3  -3  -4   12.30    2.10
   3  -3  -4   11.70    1.50
   3  -3  -4   10.10    1.30
   3  -3  -4   10.60    1.30
  -3   3   4   11.30    1.90
  -3   3   4   10.00    1.10
  -3   3   4   13.40    2.70
  -3   3   4   12.30    2.50
   2  -3  -4    6.10    1.20
   2  -3  -4    7.20    1.40
   2  -3  -4    6.20    1.40
   2  -3  -4    4.50    1.80
   2  -3  -4    6.00    1.40
   2  -3  -4    4.70    2.20
  -2   3   4    6.50    1.70
  -2   3   4    3.90    1.70
  -2   3   4    4.60    2.60
  -2   3   4    6.70    1.60
   1  -3  -4   81.79    3.50
   1  -3  -4   84.49    4.00
   1  -3  -4   85.39    4.50
   1  -3  -4   84.99    3.90
  -1   3   4   85.99    3.80
  -1   3   4   82.49    2.70
  -1   3   4   81.99    4.80
  -1   3   4   83.39    4.80
   0  -3  -4   -2.10    1.70
   0  -3  -4   -0.10    1.30
   0  -3  -4    1.40    2.00
   0  -3  -4    1.40    1.60
   0   3   4   -0.80    1.60
   0   3   4   -1.00    2.40
   0   3   4   -1.30    2.30
  -1  -3  -4    4.00    3.40
  -1  -3  -4    2.20    1.70
  -1  -3  -4    2.40    2.00
   1   3   4    3.30    2.80
   1   3   4    3.30    1.70
  -2  -3  -4   47.40    3.60
  -2  -3  -4   52.69    6.70
  -2  -3  -4   53.19    3.60
  -2  -3  -4   57.39    3.00
   2   3   4   51.99    4.80
   2   3   4   56.49    3.90
  -3  -3  -4    3.60    4.10
  -3  -3  -4    3.70    1.00
  -3  -3  -4    5.80    2.50
  -3  -3  -4    1.00    2.10
   3   3   4    3.20    3.50
   3   3   4    4.40    2.50
  -4  -3  -4   -4.50    2.50
  -4  -3  -4   -0.10    2.40
  -4  -3  -4   -0.40    4.80
  -4  -3  -4   -1.40    2.30
   4   3   4    0.60    1.70
   4   3   4    0.70    2.60
   4   3   4   -6.00    3.40
  -5  -3  -4   37.70    4.00
  -5  -3  -4   28.10    4.30
  -5  -3  -4   38.40    3.40
  -5  -3  -4   35.40    6.30
   5   3   4   42.10    4.10
   5   3   4   36.70    2.90
   5   3   4   36.70    4.90
  -6  -3  -4    9.00    2.70
  -6  -3  -4   11.20    3.60
  -6  -3  -4   12.00    5.80
   6   3   4    8.90    4.40
   6   3   4    9.10    3.40
  -7  -3  -4   17.20    3.70
  -7  -3  -4   15.50    6.50
   7   3   4   13.20    4.60
   7   3   4   25.30    4.30
  10  -4  -4    8.00    4.60
  10  -4  -4    6.20    4.40
 -10   4   4    4.20    3.20
   9  -4  -4    8.30    4.10
   9  -4  -4    3.30    4.00
  -9   4   4    4.10    2.90
  -9   4   4  -11.80    5.90
   8  -4  -4    2.80    4.00
   8  -4  -4    5.50    3.70
  -8   4   4    2.40    2.60
  -8   4   4   -5.60    5.20
   7  -4  -4   39.00    4.40
   7  -4  -4   33.90    4.80
   7  -4  -4   32.10    3.00
  -7   4   4   34.70    3.30
  -7   4   4   28.70    5.90
   6  -4  -4    8.00    3.30
   6  -4  -4    7.70    2.00
   6  -4  -4    7.60    3.30
   6  -4  -4    7.30    1.20
  -6   4   4    7.70    4.10
  -6   4   4    5.40    2.10
   5  -4  -4   19.10    2.40
   5  -4  -4   14.40    1.30
   5  -4  -4   18.80    3.40
  -5   4   4   16.90    2.20
  -5   4   4   15.50    3.80
   4  -4  -4   26.40    2.70
   4  -4  -4   24.20    1.50
   4  -4  -4   32.70    4.60
   4  -4  -4   27.40    1.70
   4  -4  -4   22.00    3.30
  -4   4   4   27.90    3.60
  -4   4   4   22.10    3.50
  -4   4   4   29.40    2.50
   3  -4  -4    5.00    1.00
   3  -4  -4    6.90    2.30
   3  -4  -4    6.00    1.20
   3  -4  -4    7.50    2.70
   3  -4  -4    5.80    1.50
  -3   4   4    4.60    2.70
  -3   4   4    1.90    1.60
  -3   4   4    4.40    2.20
  -3   4   4    6.40    1.80
  -3   4   4    3.50    1.60
   2  -4  -4  135.09    5.00
   2  -4  -4  131.49    5.40
   2  -4  -4  129.59    4.20
   2  -4  -4  123.19    6.10
   2  -4  -4  129.49    4.10
  -2   4   4  127.49    6.30
  -2   4   4  126.19    4.30
  -2   4   4  130.79    4.90
  -2   4   4  117.89    5.60
  -2   4   4  121.69    4.80
   1  -4  -4   13.60    1.70
   1  -4  -4   11.80    2.40
   1  -4  -4   13.10    2.20
   1  -4  -4    6.90    1.30
   1  -4  -4   17.50    3.00
  -1   4   4    7.90    2.70
  -1   4   4   10.20    3.00
  -1   4   4   11.90    2.00
  -1   4   4   12.80    1.20
   0  -4  -4  101.69    5.10
   0  -4  -4   98.69    4.00
   0  -4  -4   92.29    3.70
   0  -4  -4   93.79    4.70
   0   4   4   97.69    5.80
   0   4   4   91.29    4.40
  -1  -4  -4   18.20    2.70
   1   4   4   18.60    3.60
   1   4   4   20.40    2.40
  -2  -4  -4   98.39    4.60
  -2  -4  -4   97.19    5.30
   2   4   4   93.19    5.00
   2   4   4   99.29    6.30
  -3  -4  -4   47.00    4.00
  -3  -4  -4   40.60    3.90
   3   4   4   41.50    5.20
   3   4   4   43.00    3.90
  -4  -4  -4    5.60    2.60
  -4  -4  -4    0.70    2.70
   4   4   4   -1.00    1.60
   4   4   4   -1.10    2.50
   4   4   4   -3.40    3.70
  -5  -4  -4   14.40    3.50
  -5  -4  -4   14.60    3.20
   5   4   4   16.20    4.50
   5   4   4   19.40    3.70
  -6  -4  -4   29.10    4.20
   6   4   4   17.70    4.70
   6   4   4   29.40    4.30
   9  -5  -4   -0.60    4.40
   9  -5  -4    2.90    3.80
   8  -5  -4   43.00    5.20
   8  -5  -4   38.60    5.10
  -8   5   4   42.10    3.70
  -8   5   4   24.60    6.40
   7  -5  -4    8.10    3.90
   7  -5  -4    4.20    2.10
   7  -5  -4    6.80    4.00
  -7   5   4    7.00    2.40
  -7   5   4   -1.40    4.20
   6  -5  -4    8.00    3.60
   6  -5  -4    7.70    2.30
  -6   5   4    6.00    3.30
  -6   5   4    5.80    4.10
  -6   5   4    4.50    2.10
   5  -5  -4  163.48    7.60
   5  -5  -4  159.78    6.50
  -5   5   4  167.68    9.10
  -5   5   4  155.58    5.90
  -5   5   4  168.38    8.10
   4  -5  -4    9.70    2.40
   4  -5  -4    4.80    3.10
  -4   5   4    2.00    2.80
  -4   5   4    4.70    1.90
  -4   5   4    7.40    1.50
  -4   5   4    2.90    3.30
   3  -5  -4    4.50    1.80
   3  -5  -4    3.20    2.30
   3  -5  -4    6.50    3.00
  -3   5   4    5.40    1.70
  -3   5   4   -1.60    3.00
  -3   5   4    2.00    3.00
  -3   5   4   -0.60    2.10
  -3   5   4    0.90    1.70
   2  -5  -4   17.00    3.00
   2  -5  -4   15.90    2.40
   2  -5  -4   15.30    1.40
   2  -5  -4   13.70    1.30
   2  -5  -4   18.50    3.30
  -2   5   4    9.70    2.90
  -2   5   4   15.70    1.70
  -2   5   4   14.10    2.20
  -2   5   4   15.50    3.60
  -2   5   4   15.10    1.80
   1  -5  -4    0.10    2.60
   1  -5  -4    2.40    1.30
   1  -5  -4    2.10    2.80
   1  -5  -4    2.00    2.20
   1  -5  -4    2.80    1.20
  -1   5   4    2.20    1.90
  -1   5   4    0.00    3.00
   0  -5  -4   -0.40    1.50
   0  -5  -4   -2.60    1.90
   0  -5  -4    2.30    2.60
   0  -5  -4    0.80    2.40
   0   5   4    1.50    3.10
   0   5   4    0.80    2.00
  -1  -5  -4  333.97   10.10
  -1  -5  -4  331.67   11.70
  -1  -5  -4  321.27   11.00
   1   5   4  334.87   12.60
   1   5   4  349.37   10.80
  -2  -5  -4    5.90    2.20
  -2  -5  -4   -1.20    3.30
  -2  -5  -4    3.90    2.90
   2   5   4    0.10    3.40
   2   5   4    4.10    2.60
  -3  -5  -4   18.70    3.00
  -3  -5  -4   13.90    3.40
  -3  -5  -4    9.00    4.00
   3   5   4   19.30    3.30
   3   5   4   15.50    4.20
  -4  -5  -4    6.20    3.10
  -4  -5  -4    7.70    3.00
   4   5   4    7.30    4.50
   4   5   4   12.80    3.10
  -5  -5  -4   20.50    3.70
  -5  -5  -4   32.90    3.90
   5   5   4   36.70    4.40
   5   5   4   25.10    5.10
  -6  -5  -4    4.90    3.40
   6   5   4   11.20    3.60
   6   5   4    4.30    4.60
   8  -6  -4    0.90    3.80
   8  -6  -4    7.40    4.50
  -8   6   4   -6.60    5.10
   7  -6  -4    5.90    3.90
   7  -6  -4    1.30    2.30
  -7   6   4   -9.20    4.10
  -7   6   4    4.40    3.50
   6  -6  -4    5.90    4.10
   6  -6  -4    7.90    2.70
  -6   6   4   -2.10    3.70
  -6   6   4   13.40    4.20
   5  -6  -4    1.30    2.50
   5  -6  -4    0.70    3.40
  -5   6   4    1.70    1.90
  -5   6   4   -2.50    3.20
  -5   6   4    2.50    3.30
   4  -6  -4   34.50    4.70
   4  -6  -4   29.00    3.50
  -4   6   4   30.60    4.70
  -4   6   4   30.90    2.70
  -4   6   4   21.40    3.80
   3  -6  -4  160.78    7.10
   3  -6  -4  161.28    6.40
   3  -6  -4  163.18    7.80
  -3   6   4  154.98    8.20
  -3   6   4  169.08    6.10
   2  -6  -4   26.20    3.00
   2  -6  -4   25.60    3.50
   2  -6  -4   24.40    4.00
  -2   6   4   24.80    2.70
  -2   6   4   26.70    4.50
   1  -6  -4    5.40    2.70
   1  -6  -4    7.10    3.10
  -1   6   4    5.90    3.60
  -1   6   4    6.40    2.20
   0  -6  -4   36.60    4.00
   0  -6  -4   29.30    2.50
   0  -6  -4   27.30    3.70
   0   6   4   33.20    3.10
   0   6   4   21.50    4.30
  -1  -6  -4   -1.70    2.80
  -1  -6  -4    2.90    1.80
  -1  -6  -4   -0.60    3.00
   1   6   4   -2.80    3.60
   1   6   4    0.70    2.30
  -2  -6  -4   -1.70    3.60
  -2  -6  -4    1.60    2.20
  -2  -6  -4    2.00    3.10
   2   6   4    0.80    2.60
   2   6   4   -3.40    3.60
  -3  -6  -4   32.80    4.00
  -3  -6  -4   39.00    3.60
  -3  -6  -4   24.30    4.60
   3   6   4   37.40    3.80
   3   6   4   29.20    5.30
  -4  -6  -4    5.10    3.40
  -4  -6  -4   -0.10    4.10
  -4  -6  -4    1.30    2.90
   4   6   4    3.20    3.30
   4   6   4    2.20    4.60
  -5  -6  -4   10.70    3.60
  -5  -6  -4    6.40    3.30
  -5  -6  -4    0.40    5.00
   5   6   4   11.60    3.80
   5   6   4    9.90    5.40
   7  -7  -4    9.40    2.90
   7  -7  -4    4.80    4.10
  -7   7   4   13.10    4.50
   6  -7  -4    8.90    4.40
   6  -7  -4    3.40    2.90
  -6   7   4    9.90    4.00
   5  -7  -4   10.00    3.10
   5  -7  -4    9.90    4.10
  -5   7   4   11.30    4.10
   4  -7  -4   13.00    4.30
   4  -7  -4    9.80    3.00
  -4   7   4   11.40    4.40
   3  -7  -4    3.50    3.70
   3  -7  -4    8.10    2.50
   3  -7  -4    2.50    2.90
  -3   7   4    3.10    4.10
   2  -7  -4    3.80    2.50
   2  -7  -4   -0.70    3.10
  -2   7   4   -1.50    3.60
  -2   7   4   -1.40    2.00
   1  -7  -4    5.00    2.90
   1  -7  -4    0.50    3.00
  -1   7   4    2.70    4.10
  -1   7   4    1.20    2.10
   0  -7  -4   10.50    3.40
   0  -7  -4    6.60    3.20
   0   7   4    0.40    4.10
   0   7   4    4.80    2.50
  -1  -7  -4    5.60    3.50
  -1  -7  -4    7.60    3.40
   1   7   4   12.20    3.00
   1   7   4    1.50    4.10
  -2  -7  -4    4.60    4.00
  -2  -7  -4   -1.40    3.50
   2   7   4   -2.70    4.40
   2   7   4    3.00    2.90
  -3  -7  -4    0.40    4.10
  -3  -7  -4    3.90    3.40
   3   7   4   -5.10    4.20
   3   7   4    4.00    3.20
   6  -8  -4    3.30    3.10
   6  -8  -4    4.50    4.60
  -6   8   4    8.80    4.50
   5  -8  -4   14.60    4.70
   5  -8  -4   11.60    3.50
  -5   8   4   14.50    4.60
   4  -8  -4    3.40    4.50
   4  -8  -4    2.60    3.10
  -4   8   4    4.00    4.60
   3  -8  -4    5.10    3.20
   3  -8  -4    3.80    4.20
  -3   8   4    8.50    4.60
   2  -8  -4   13.20    3.60
   2  -8  -4   12.40    3.10
  -2   8   4    7.70    4.70
   1  -8  -4    7.90    3.20
   1  -8  -4    3.70    3.40
  -1   8   4   -1.20    4.40
   0  -8  -4   18.90    4.10
   0  -8  -4   17.90    4.10
   0   8   4    1.90    4.30
  -1  -8  -4    0.00    3.60
  -1  -8  -4    6.10    3.60
   1   8   4    5.80    2.90
   1   8   4   -3.50    4.50
   1  11  -5   18.90    7.20
  -1 -11   5   11.40    3.80
  -1 -11   5    5.60    6.50
   0  11  -5    8.20    5.30
   0 -11   5    9.20    4.70
   0 -11   5    7.20    3.70
  -1  11  -5   13.80    5.80
   1 -11   5    6.70    3.60
   1 -11   5    4.00    4.50
  -2  11  -5   10.50    5.30
  -2  11  -5   22.00    5.20
   2 -11   5   11.70    4.00
  -3  11  -5   14.00    5.20
  -3  11  -5    8.90    4.90
  -3  11  -5    9.00    4.40
   4  10  -5    7.20    6.70
  -4 -10   5    2.50    3.70
   3  10  -5   19.50    6.60
  -3 -10   5   11.30    3.90
  -3 -10   5    9.10    4.30
   2  10  -5    7.00    5.20
  -2 -10   5    0.50    3.20
  -2 -10   5    5.30    4.40
   1  10  -5   20.50    6.20
  -1 -10   5   20.10    4.80
  -1 -10   5   14.50    3.90
   0  10  -5   22.50    6.20
   0 -10   5   22.80    4.90
   0 -10   5   18.40    3.90
  -1  10  -5   11.20    5.40
   1 -10   5    5.00    3.50
   1 -10   5    4.20    4.00
  -2  10  -5   53.99    8.80
  -2  10  -5   50.19    7.30
   2 -10   5   51.89    5.40
  -3  10  -5    8.40    4.80
  -3  10  -5   14.10    5.40
  -3  10  -5    9.50    4.80
  -4  10  -5    6.40    4.70
  -4  10  -5    1.60    4.80
  -4  10  -5    0.70    4.00
  -5  10  -5    9.90    5.70
  -5  10  -5    8.10    4.90
   5   9  -5   11.70    5.50
   5   9  -5    4.40    3.20
  -5  -9   5    8.50    4.50
  -5  -9   5    4.70    4.10
   4   9  -5   20.20    5.90
   4   9  -5   18.30    3.20
  -4  -9   5   20.70    4.80
  -4  -9   5   14.30    4.00
   3   9  -5   21.40    6.30
   3   9  -5   20.30    3.00
  -3  -9   5   21.70    4.00
  -3  -9   5   20.00    4.60
   2   9  -5    6.40    2.40
   2   9  -5    7.30    5.10
  -2  -9   5    1.90    3.90
  -2  -9   5    6.60    3.50
   1   9  -5   15.60    5.60
  -1  -9   5   11.20    4.10
  -1  -9   5   13.00    3.70
   0   9  -5   12.90    5.00
   0  -9   5   19.60    2.70
   0  -9   5   21.60    4.00
   0  -9   5   18.30    4.20
  -1   9  -5    5.60    4.60
  -1   9  -5    2.90    2.40
   1  -9   5    8.40    3.40
   1  -9   5    7.60    3.80
   1  -9   5    6.70    2.60
  -2   9  -5    3.50    4.30
  -2   9  -5    4.30    2.50
  -2   9  -5    3.80    3.90
   2  -9   5    3.90    3.10
   2  -9   5   -5.50    2.60
  -3   9  -5   18.00    4.80
  -3   9  -5   23.80    3.20
  -3   9  -5   22.70    5.40
   3  -9   5   23.90    3.70
   3  -9   5   24.60    4.20
  -4   9  -5   11.90    2.70
  -4   9  -5    0.80    4.00
  -4   9  -5    3.90    4.10
  -4   9  -5    4.00    4.70
   4  -9   5    3.50    3.10
   4  -9   5    0.40    3.10
  -5   9  -5    7.00    4.70
  -5   9  -5   -2.60    5.70
  -5   9  -5    3.40    5.10
   5  -9   5   -1.50    3.20
   5  -9   5    5.10    3.50
  -6   9  -5   -3.70    5.00
  -6   9  -5    6.40    4.80
   6  -9   5    3.10    3.60
   6  -9   5   -4.70    3.30
   6   8  -5   11.00    5.80
   6   8  -5    8.90    3.50
  -6  -8   5   10.00    4.50
  -6  -8   5    5.60    4.30
   5   8  -5    7.70    5.50
   5   8  -5    6.50    3.10
  -5  -8   5    7.90    3.90
  -5  -8   5    8.40    3.90
   4   8  -5   61.69    4.80
   4   8  -5   70.99    9.70
  -4  -8   5   57.49    6.40
  -4  -8   5   64.99    6.00
   3   8  -5   24.00    3.00
   3   8  -5   21.80    5.70
  -3  -8   5   31.40    4.40
  -3  -8   5   26.70    4.40
   2   8  -5   35.70    3.00
   2   8  -5   31.40    2.90
   2   8  -5   33.50    6.40
  -2  -8   5   35.60    4.30
  -2  -8   5   38.60    4.90
   1   8  -5    5.00    1.90
   1   8  -5    2.20    4.20
   1   8  -5    0.20    2.00
  -1  -8   5    5.70    3.20
  -1  -8   5    8.30    3.20
  -1  -8   5    6.50    1.90
   0   8  -5   19.90    2.10
   0   8  -5   16.30    4.90
   0   8  -5   19.10    2.50
   0  -8   5   15.10    3.70
   0  -8   5   14.20    2.50
   0  -8   5   17.60    3.40
  -1   8  -5    5.40    4.30
  -1   8  -5    5.80    2.10
  -1   8  -5    6.70    1.70
   1  -8   5    8.30    2.50
   1  -8   5    5.30    3.00
   1  -8   5    3.70    3.40
  -2   8  -5   65.79    4.20
  -2   8  -5   66.19    6.90
  -2   8  -5   59.89    7.90
   2  -8   5   57.59    4.40
   2  -8   5   55.29    5.40
  -3   8  -5    2.10    3.70
  -3   8  -5    1.20    4.20
   3  -8   5   -1.90    3.00
   3  -8   5   -2.90    2.50
   3  -8   5    0.40    2.70
  -4   8  -5   25.80    5.50
  -4   8  -5   13.40    4.40
  -4   8  -5   23.00    5.50
   4  -8   5   21.00    3.50
   4  -8   5   19.10    3.20
  -5   8  -5   14.90    4.40
  -5   8  -5   24.00    5.70
  -5   8  -5   18.50    5.10
   5  -8   5   29.10    4.00
   5  -8   5   19.20    3.40
  -6   8  -5   11.00    5.10
  -6   8  -5    9.80    5.40
   6  -8   5   10.70    3.70
   6  -8   5    6.50    3.50
  -7   8  -5   -3.30    5.50
  -7   8  -5   10.70    6.00
   7  -8   5    0.80    3.70
   7  -8   5    2.70    3.20
   7   7  -5   23.20    3.90
   7   7  -5   24.20    6.50
  -7  -7   5    1.00    4.40
  -7  -7   5   15.80    4.60
  -7  -7   5   15.60    3.30
   6   7  -5   36.20    6.80
   6   7  -5   28.80    3.70
  -6  -7   5   23.50    4.80
  -6  -7   5   29.70    4.80
  -6  -7   5   24.00    3.30
   5   7  -5    4.40    2.90
   5   7  -5    1.80    4.70
  -5  -7   5    5.60    3.60
  -5  -7   5    0.20    2.30
  -5  -7   5   -1.10    3.70
   4   7  -5   18.60    3.00
   4   7  -5   22.60    2.70
   4   7  -5   21.70    5.70
  -4  -7   5   27.90    4.30
  -4  -7   5   20.70    3.90
  -4  -7   5   16.80    2.40
   3   7  -5   40.20    3.30
   3   7  -5   40.30    3.80
   3   7  -5   32.90    5.80
  -3  -7   5   37.70    4.20
  -3  -7   5   42.80    4.70
  -3  -7   5   33.80    2.70
  -3  -7   5   34.20    2.10
   2   7  -5   73.39    7.80
   2   7  -5   73.29    3.90
   2   7  -5   66.29    3.70
   2   7  -5   68.59    3.60
  -2  -7   5   72.09    5.40
  -2  -7   5   77.99    3.40
  -2  -7   5   70.29    2.50
  -2  -7   5   72.89    5.00
   1   7  -5    9.70    1.90
   1   7  -5    5.70    1.70
   1   7  -5   10.50    4.50
   1   7  -5    9.20    1.90
  -1  -7   5   10.40    3.10
  -1  -7   5   10.70    2.00
  -1  -7   5    9.50    3.00
   0   7  -5   60.89    3.40
   0   7  -5   68.89    7.90
   0   7  -5   59.89    3.10
   0  -7   5   56.59    4.50
   0  -7   5   64.59    3.70
   0  -7   5   62.79    5.30
  -1   7  -5   -1.60    3.40
  -1   7  -5    0.40    1.30
  -1   7  -5    0.00    3.50
  -1   7  -5    2.30    1.70
  -1   7  -5    0.50    1.20
   1  -7   5    5.10    2.80
   1  -7   5    0.60    2.10
  -2   7  -5   64.69    7.30
  -2   7  -5   66.39    2.70
  -2   7  -5   58.89    2.80
  -2   7  -5   70.99    7.20
   2  -7   5   66.29    4.30
   2  -7   5   71.09    5.20
   2  -7   5   70.89    4.10
  -3   7  -5    0.70    3.90
  -3   7  -5    3.20    3.40
  -3   7  -5    0.20    1.30
   3  -7   5    1.80    2.80
   3  -7   5    1.00    2.30
   3  -7   5    2.30    2.40
  -4   7  -5    5.30    3.60
  -4   7  -5    4.50    4.20
  -4   7  -5    8.70    1.90
  -4   7  -5    9.50    4.20
   4  -7   5    7.30    2.80
   4  -7   5   11.50    3.00
  -5   7  -5   -0.10    3.50
  -5   7  -5    5.00    4.50
  -5   7  -5    7.90    4.90
   5  -7   5    6.80    2.90
   5  -7   5    6.90    2.80
  -6   7  -5   -0.30    4.90
  -6   7  -5    1.00    4.50
   6  -7   5    1.80    3.00
   6  -7   5    3.40    3.00
  -7   7  -5   19.40    6.30
  -7   7  -5   21.00    6.00
   7  -7   5   22.70    4.20
   7  -7   5   31.70    4.40
  -8   7  -5   -2.70    6.10
  -8   7  -5    9.40    6.40
   8  -7   5    5.60    3.70
   8  -7   5    7.20    4.00
   8   6  -5    7.10    5.10
   8   6  -5    6.60    3.50
  -8  -6   5    1.90    3.90
  -8  -6   5   10.60    5.40
  -8  -6   5    6.40    3.30
   7   6  -5   30.90    4.00
   7   6  -5   27.50    5.90
  -7  -6   5   28.20    3.70
  -7  -6   5   31.20    4.70
   6   6  -5    5.30    2.80
   6   6  -5    5.90    4.80
  -6  -6   5    6.00    3.50
  -6  -6   5    1.20    2.60
   5   6  -5   52.49    4.30
   5   6  -5   51.99    8.10
  -5  -6   5   57.29    5.60
  -5  -6   5   43.70    4.20
  -5  -6   5   49.50    5.00
   4   6  -5    1.80    3.90
   4   6  -5    4.80    2.50
  -4  -6   5    4.00    2.10
  -4  -6   5   -1.80    3.00
  -4  -6   5    2.60    0.80
  -4  -6   5    1.10    3.00
   3   6  -5   23.30    5.30
   3   6  -5   19.80    2.10
   3   6  -5   17.90    2.50
  -3  -6   5   15.50    3.10
  -3  -6   5   20.50    1.70
  -3  -6   5   15.90    3.10
  -3  -6   5   19.10    1.90
  -3  -6   5   18.00    2.10
  -3  -6   5   21.60    2.00
   2   6  -5   16.80    1.60
   2   6  -5   14.30    1.70
   2   6  -5   13.40    4.50
   2   6  -5   14.80    2.20
  -2  -6   5   20.20    3.30
  -2  -6   5   14.80    1.80
  -2  -6   5   16.00    1.50
  -2  -6   5   13.90    1.60
  -2  -6   5   10.90    2.70
   1   6  -5    1.40    1.30
   1   6  -5   -0.80    1.20
   1   6  -5    1.10    1.60
   1   6  -5    3.00    3.90
  -1  -6   5    2.10    0.60
  -1  -6   5    1.70    0.50
  -1  -6   5    1.80    1.60
  -1  -6   5    1.10    2.20
  -1  -6   5    1.30    2.40
   0   6  -5   34.30    2.30
   0   6  -5   34.20    5.10
   0   6  -5   30.00    2.40
   0   6  -5   29.20    2.30
   0   6  -5   34.70    2.40
   0  -6   5   34.50    2.90
   0  -6   5   34.70    3.80
   0  -6   5   31.70    3.30
  -1   6  -5   29.20    2.20
  -1   6  -5   29.20    2.70
  -1   6  -5   32.50    5.40
  -1   6  -5   36.70    2.60
  -1   6  -5   32.70    2.10
  -1   6  -5   33.90    5.10
   1  -6   5   30.50    3.30
   1  -6   5   35.60    3.20
  -2   6  -5   18.60    4.00
  -2   6  -5   19.40    1.70
  -2   6  -5   15.00    3.70
  -2   6  -5   19.20    1.60
   2  -6   5   19.30    2.90
   2  -6   5   28.50    2.70
   2  -6   5   17.80    2.50
  -3   6  -5  126.49    8.20
  -3   6  -5  125.49    5.50
  -3   6  -5  128.59    4.50
  -3   6  -5  129.09    8.10
   3  -6   5  126.19    5.60
   3  -6   5  133.49    5.70
   3  -6   5  133.39    6.40
  -4   6  -5   23.60    4.80
  -4   6  -5   21.50    4.60
  -4   6  -5   21.00    4.20
  -4   6  -5   23.30    2.20
   4  -6   5   20.60    3.10
   4  -6   5   21.60    3.10
  -5   6  -5   10.10    2.10
  -5   6  -5    6.30    4.60
  -5   6  -5    3.30    3.30
  -5   6  -5    5.80    4.30
   5  -6   5    1.70    2.70
   5  -6   5    5.60    2.70
  -6   6  -5   16.40    5.40
  -6   6  -5   16.30    2.60
  -6   6  -5   12.90    5.50
   6  -6   5   12.80    3.00
   6  -6   5   21.60    3.80
  -7   6  -5    5.20    5.60
  -7   6  -5    7.00    5.60
   7  -6   5    8.80    3.50
   7  -6   5    8.10    3.10
  -8   6  -5   -1.40    5.00
  -8   6  -5   -5.50    5.60
   8  -6   5    7.80    3.90
   8  -6   5    2.60    3.40
   9   5  -5   10.20    4.10
  -9  -5   5    4.20    4.00
  -9  -5   5   -0.10    3.10
  -9  -5   5   -2.80    5.40
   8   5  -5   16.10    4.30
   8   5  -5   18.90    5.30
   8   5  -5   24.70    4.20
  -8  -5   5   14.40    4.10
  -8  -5   5   20.70    6.60
  -8  -5   5   16.10    3.40
   7   5  -5    3.70    4.30
   7   5  -5   -0.40    3.30
  -7  -5   5    6.00    5.00
  -7  -5   5    2.00    3.30
  -7  -5   5    1.00    2.60
   6   5  -5    4.40    2.70
   6   5  -5    3.50    4.20
  -6  -5   5    5.10    3.10
  -6  -5   5    5.20    2.70
  -6  -5   5    3.30    4.40
   5   5  -5   -0.40    2.60
   5   5  -5    0.90    4.00
  -5  -5   5    0.80    2.20
  -5  -5   5    0.10    0.70
  -5  -5   5    0.50    2.80
   4   5  -5  182.68   10.50
   4   5  -5  181.68    6.90
  -4  -5   5  180.98    5.50
  -4  -5   5  187.78    6.60
  -4  -5   5  194.18    7.70
   3   5  -5   46.40    3.20
   3   5  -5   43.50    6.60
  -3  -5   5   40.60    2.40
  -3  -5   5   40.40    4.10
  -3  -5   5   38.60    3.10
  -3  -5   5   39.70    3.90
  -3  -5   5   40.30    2.60
  -3  -5   5   44.60    2.40
   2   5  -5   30.80    4.90
   2   5  -5   39.10    2.00
   2   5  -5   39.90    2.90
  -2  -5   5   38.90    2.50
  -2  -5   5   38.20    2.50
  -2  -5   5   39.50    3.90
  -2  -5   5   36.30    3.50
   1   5  -5   37.60    2.00
   1   5  -5   29.30    1.30
   1   5  -5   35.40    2.50
   1   5  -5   37.60    5.90
  -1  -5   5   35.10    3.70
  -1  -5   5   36.70    2.70
  -1  -5   5   37.50    1.90
  -1  -5   5   38.10    2.10
   0   5  -5   63.09    3.00
   0   5  -5   64.49    2.80
   0   5  -5   61.59    6.30
   0   5  -5   62.89    2.40
   0   5  -5   63.39    2.80
   0  -5   5   60.89    2.00
   0  -5   5   63.89    3.40
   0  -5   5   69.69    4.40
   0  -5   5   69.69    4.00
   0  -5   5   60.59    2.10
  -1   5  -5    1.70    2.70
  -1   5  -5    3.00    3.10
  -1   5  -5    0.20    1.10
  -1   5  -5    1.70    1.30
  -1   5  -5   -0.10    1.40
  -1   5  -5    2.00    1.50
   1  -5   5    1.50    1.80
   1  -5   5    2.30    2.10
   1  -5   5    0.70    1.40
  -2   5  -5   24.30    2.20
  -2   5  -5   20.40    2.10
  -2   5  -5   17.80    3.50
  -2   5  -5   19.60    1.70
  -2   5  -5   21.80    4.00
  -2   5  -5   22.20    2.20
   2  -5   5   21.10    2.20
   2  -5   5   20.20    2.80
   2  -5   5   17.80    2.30
  -3   5  -5   14.40    3.60
  -3   5  -5   17.60    1.80
  -3   5  -5   14.70    4.20
  -3   5  -5   13.90    1.70
   3  -5   5   17.80    2.90
   3  -5   5   11.90    2.20
   3  -5   5   17.20    2.60
  -4   5  -5   70.89    7.00
  -4   5  -5   63.69    6.10
  -4   5  -5   59.89    7.30
  -4   5  -5   67.89    3.50
   4  -5   5   60.89    4.30
   4  -5   5   60.79    4.00
  -5   5  -5    6.60    4.10
  -5   5  -5    3.30    4.20
  -5   5  -5    5.60    3.20
  -5   5  -5    5.50    2.10
   5  -5   5   10.60    2.80
   5  -5   5    7.30    2.80
  -6   5  -5    9.80    4.80
  -6   5  -5    7.30    2.40
  -6   5  -5    1.40    4.80
   6  -5   5    4.90    2.80
   6  -5   5    4.60    2.80
  -7   5  -5   -0.80    5.40
  -7   5  -5   -2.90    4.50
  -7   5  -5    0.00    2.50
   7  -5   5    2.80    3.20
   7  -5   5   -0.90    2.60
  -8   5  -5    5.30    5.90
  -8   5  -5   -4.20    6.00
   8  -5   5    3.80    3.20
   8  -5   5    6.40    3.90
   9   4  -5   10.30    4.10
   9   4  -5   19.80    4.20
  -9  -4   5   17.60    4.00
  -9  -4   5   12.80    6.80
  -9  -4   5   21.10    4.10
   8   4  -5    0.00    2.70
   8   4  -5   -2.90    3.70
   8   4  -5    1.70    3.10
  -8  -4   5    0.80    3.20
  -8  -4   5   -1.90    5.20
  -8  -4   5   -1.90    3.00
   7   4  -5   29.10    3.20
   7   4  -5   29.20    5.30
   7   4  -5   29.40    4.00
  -7  -4   5   22.90    3.60
  -7  -4   5   22.20    5.90
  -7  -4   5   24.30    3.70
   6   4  -5    1.80    2.10
   6   4  -5    7.10    2.70
   6   4  -5    3.90    3.90
  -6  -4   5    1.60    2.70
  -6  -4   5    1.30    4.30
  -6  -4   5    1.50    2.40
   5   4  -5   49.10    6.70
   5   4  -5   44.80    3.80
  -5  -4   5   44.80    3.60
  -5  -4   5   49.90    4.30
  -5  -4   5   44.00    3.90
  -5  -4   5   46.50    6.00
   4   4  -5   21.70    4.40
   4   4  -5   19.70    2.50
  -4  -4   5   22.40    2.60
  -4  -4   5   18.80    2.70
   3   4  -5   94.59    4.10
   3   4  -5   95.89    7.20
  -3  -4   5   91.89    4.10
  -3  -4   5   89.39    4.60
  -3  -4   5   92.79    3.40
   2   4  -5  112.89    3.30
   2   4  -5  119.99    7.30
   2   4  -5  113.69    4.50
  -2  -4   5  116.89    5.00
  -2  -4   5  111.49    4.10
  -2  -4   5  115.49    5.20
  -2  -4   5  114.39    4.20
   1   4  -5   37.60    2.40
   1   4  -5   39.40    2.60
   1   4  -5   42.10    5.80
  -1  -4   5   32.90    3.50
  -1  -4   5   35.90    2.70
  -1  -4   5   36.60    3.30
  -1  -4   5   38.50    2.40
  -1  -4   5   36.60    2.10
   0   4  -5    9.40    1.50
   0   4  -5    6.60    3.10
   0   4  -5    6.70    1.40
   0   4  -5    6.90    0.80
   0   4  -5    5.30    2.80
   0  -4   5    9.90    1.20
   0  -4   5    7.80    1.10
   0  -4   5    9.20    2.20
   0  -4   5    8.90    1.30
   0  -4   5    8.10    1.80
  -1   4  -5   20.80    2.10
  -1   4  -5   24.10    1.90
  -1   4  -5   20.40    3.50
  -1   4  -5   27.30    4.10
  -1   4  -5   25.90    2.00
  -1   4  -5   23.20    2.10
   1  -4   5   28.30    2.50
   1  -4   5   26.40    2.10
   1  -4   5   35.30    3.00
   1  -4   5   25.30    1.60
   1  -4   5   26.70    1.70
  -2   4  -5  177.18    8.40
  -2   4  -5  165.48    5.80
  -2   4  -5  160.08    5.10
  -2   4  -5  168.38    8.20
  -2   4  -5  168.68    5.40
  -2   4  -5  165.38    5.40
   2  -4   5  159.98    4.90
   2  -4   5  164.08    4.90
   2  -4   5  163.78    6.40
   2  -4   5  172.48    5.70
   2  -4   5  161.38    5.90
  -3   4  -5   76.99    5.80
  -3   4  -5   73.49    3.40
  -3   4  -5   71.09    6.10
  -3   4  -5   71.69    2.80
   3  -4   5   73.59    3.90
   3  -4   5   72.19    4.50
   3  -4   5   73.09    2.80
   3  -4   5   73.29    2.80
   3  -4   5   78.49    3.90
  -4   4  -5    4.70    3.70
  -4   4  -5    5.70    3.10
  -4   4  -5    9.30    2.00
  -4   4  -5    5.90    3.30
   4  -4   5    4.20    2.30
   4  -4   5    8.30    1.40
   4  -4   5    4.80    1.20
   4  -4   5    8.80    2.50
   4  -4   5    4.40    2.40
  -5   4  -5   17.90    2.60
  -5   4  -5   19.80    4.70
  -5   4  -5   15.40    3.40
  -5   4  -5   15.30    4.80
   5  -4   5   21.10    3.00
   5  -4   5   21.40    1.90
   5  -4   5   18.40    3.20
  -6   4  -5   32.60    6.20
  -6   4  -5   24.00    5.20
  -6   4  -5   35.90    3.40
   6  -4   5   33.40    3.50
   6  -4   5   32.60    2.70
   6  -4   5   41.40    4.30
  -7   4  -5    3.80    5.10
  -7   4  -5    6.80    3.00
  -7   4  -5   -0.70    5.40
   7  -4   5    4.70    2.70
   7  -4   5    5.20    1.90
   7  -4   5    4.00    3.20
  -8   4  -5    7.30    5.40
  -8   4  -5    1.20    6.20
   8  -4   5    6.50    3.80
   8  -4   5    6.40    2.90
  -9   4  -5    0.60    3.00
  -9   4  -5   -1.10    5.50
  -9   4  -5   -8.70    6.50
   9  -4   5   -0.20    3.00
   9  -4   5    2.80    4.00
  10   3  -5    9.40    4.50
 -10  -3   5    2.10    6.50
   9   3  -5   11.50    3.30
   9   3  -5   19.30    4.10
  -9  -3   5    5.10    6.60
  -9  -3   5    8.50    3.70
  -9  -3   5   11.50    3.40
   8   3  -5   16.80    3.70
   8   3  -5   11.40    2.90
   8   3  -5    7.60    4.00
  -8  -3   5    7.90    3.10
  -8  -3   5   10.00    5.60
  -8  -3   5    7.90    3.00
   7   3  -5   39.90    3.80
   7   3  -5   30.20    4.90
   7   3  -5   38.60    3.80
  -7  -3   5   36.70    3.60
  -7  -3   5   29.20    6.20
  -7  -3   5   38.10    4.00
   6   3  -5    1.10    3.30
   6   3  -5    1.70    1.90
   6   3  -5    0.50    2.40
  -6  -3   5   -1.60    4.00
  -6  -3   5   -0.60    2.30
  -6  -3   5   -2.30    2.20
   5   3  -5   21.90    4.20
   5   3  -5   20.00    2.60
   5   3  -5   21.00    2.10
  -5  -3   5   17.60    2.80
  -5  -3   5   16.10    4.20
  -5  -3   5   20.00    2.30
  -5  -3   5   23.40    2.70
   4   3  -5  252.57    7.50
   4   3  -5  253.47   10.90
   4   3  -5  248.08    8.20
  -4  -3   5  266.17    8.30
  -4  -3   5  254.77   11.10
  -4  -3   5  257.97    8.30
   3   3  -5   39.40    5.50
   3   3  -5   41.30    2.90
   3   3  -5   41.00    1.80
   3   3  -5   40.00    2.80
  -3  -3   5   41.60    3.20
  -3  -3   5   41.40    2.20
  -3  -3   5   43.30    3.10
   2   3  -5   35.10    2.90
   2   3  -5   36.00    2.80
   2   3  -5   38.80    5.50
  -2  -3   5   36.90    3.00
  -2  -3   5   36.60    2.40
  -2  -3   5   37.70    3.10
  -2  -3   5   36.60    2.70
   1   3  -5   77.29    3.40
   1   3  -5   77.49    3.20
   1   3  -5   81.89    6.50
   1   3  -5   76.19    3.70
  -1  -3   5   78.99    3.30
  -1  -3   5   75.89    4.00
   0   3  -5   50.69    2.80
   0   3  -5   52.89    5.80
   0   3  -5   48.80    3.20
   0   3  -5   50.69    2.10
   0   3  -5   46.30    4.80
   0   3  -5   50.89    2.60
   0   3  -5   47.80    3.20
   0  -3   5   44.30    2.80
   0  -3   5   48.60    2.30
   0  -3   5   50.99    2.60
   0  -3   5   45.70    3.10
   0  -3   5   51.79    4.90
   0  -3   5   47.40    2.10
  -1   3  -5  169.48    8.40
  -1   3  -5  172.28    5.60
  -1   3  -5  164.28    5.40
  -1   3  -5  174.18    7.80
  -1   3  -5  181.18    6.60
  -1   3  -5  170.28    5.50
   1  -3   5  169.48    6.10
   1  -3   5  166.68    7.70
   1  -3   5  171.48    5.40
   1  -3   5  162.88    5.30
   1  -3   5  163.58    5.80
   1  -3   5  168.48    5.30
  -2   3  -5    3.00    2.90
  -2   3  -5    5.40    3.00
  -2   3  -5    0.80    1.60
  -2   3  -5    1.80    0.70
  -2   3  -5    1.00    1.60
   2  -3   5    1.90    1.70
   2  -3   5    0.30    1.60
   2  -3   5    1.20    1.00
   2  -3   5    1.40    1.30
   2  -3   5    1.20    2.20
   2  -3   5    3.90    1.90
  -3   3  -5    4.70    3.50
  -3   3  -5    2.00    2.70
  -3   3  -5    4.80    3.00
  -3   3  -5    2.60    1.70
   3  -3   5    3.50    1.40
   3  -3   5    3.10    1.20
   3  -3   5    3.90    2.40
   3  -3   5    4.90    1.90
   3  -3   5    2.70    1.90
  -4   3  -5   10.10    2.20
  -4   3  -5   10.50    3.20
  -4   3  -5   10.80    3.90
  -4   3  -5    9.10    3.70
   4  -3   5   12.60    2.30
   4  -3   5   14.00    2.70
   4  -3   5    9.40    1.80
   4  -3   5   10.60    2.70
   4  -3   5    9.10    1.70
  -5   3  -5   45.40    5.20
  -5   3  -5   42.40    6.20
  -5   3  -5   43.70    6.10
  -5   3  -5   43.50    3.80
   5  -3   5   46.90    3.30
   5  -3   5   44.10    4.70
   5  -3   5   48.30    4.30
   5  -3   5   42.00    3.60
  -6   3  -5   85.49    9.30
  -6   3  -5   84.49    8.90
  -6   3  -5   84.99    5.10
   6  -3   5   87.99    4.20
   6  -3   5   80.89    5.50
   6  -3   5   83.19    5.10
  -7   3  -5   34.70    6.80
  -7   3  -5   41.40    4.20
  -7   3  -5   36.80    6.30
   7  -3   5   44.50    3.70
   7  -3   5   46.80    5.10
   7  -3   5   40.30    3.80
  -8   3  -5   -1.10    5.60
  -8   3  -5    3.80    5.60
   8  -3   5    7.30    2.50
   8  -3   5    3.70    3.90
   8  -3   5    0.40    2.80
  -9   3  -5   -4.70    6.50
  -9   3  -5    6.90    3.70
  -9   3  -5    1.20    5.60
   9  -3   5    7.40    4.90
   9  -3   5    4.40    3.10
  10   2  -5   -1.70    3.10
  10   2  -5   -1.30    3.60
 -10  -2   5    5.20    3.70
 -10  -2   5   -6.10    6.30
   9   2  -5    2.00    2.90
   9   2  -5   -2.80    3.30
  -9  -2   5   -4.90    5.70
  -9  -2   5   -4.50    2.90
   8   2  -5   -0.10    3.70
   8   2  -5   11.90    3.40
   8   2  -5    9.10    2.80
  -8  -2   5    5.00    5.40
  -8  -2   5    8.10    3.30
  -8  -2   5    5.10    2.60
   7   2  -5   37.10    6.30
   7   2  -5   52.99    4.70
   7   2  -5   44.00    4.00
  -7  -2   5   42.70    4.10
  -7  -2   5   39.00    6.10
  -7  -2   5   44.60    4.00
   6   2  -5   58.29    6.30
   6   2  -5   55.59    3.70
   6   2  -5   56.29    4.00
  -6  -2   5   61.89    3.90
  -6  -2   5   44.00    6.20
  -6  -2   5   56.19    4.00
   5   2  -5   11.60    2.30
   5   2  -5   10.10    3.10
   5   2  -5    9.50    1.70
   5   2  -5    9.70    3.40
  -5  -2   5   10.40    2.50
  -5  -2   5   10.90    2.00
  -5  -2   5   10.20    2.00
  -5  -2   5    7.60    4.00
   4   2  -5    0.50    1.20
   4   2  -5    1.90    3.00
   4   2  -5    3.60    2.00
  -4  -2   5   -1.40    1.40
  -4  -2   5    1.70    3.00
  -4  -2   5    1.10    1.90
   3   2  -5   80.29    2.80
   3   2  -5   87.19    6.50
   3   2  -5   77.79    3.30
   3   2  -5   87.09    3.90
  -3  -2   5   84.39    6.30
  -3  -2   5   79.39    3.50
  -3  -2   5   84.09    6.70
  -3  -2   5   85.19    3.90
   2   2  -5   44.70    5.60
   2   2  -5   43.10    3.10
   2   2  -5   39.90    2.40
   2   2  -5   34.50    2.50
   2   2  -5   39.40    4.80
  -2  -2   5   36.00    4.60
  -2  -2   5   37.40    2.00
  -2  -2   5   42.10    2.70
  -2  -2   5   38.10    2.40
   1   2  -5   80.99    5.00
   1   2  -5   92.39    3.70
   1   2  -5   92.29    6.30
   1   2  -5   85.19    3.50
  -1  -2   5   85.99    3.40
  -1  -2   5   93.29    4.10
  -1  -2   5   89.69    3.10
  -1  -2   5   92.99    3.80
   0   2  -5   12.40    1.80
   0   2  -5   13.30    1.50
   0   2  -5   12.70    1.70
   0   2  -5   13.80    3.60
   0   2  -5   13.10    1.90
   0   2  -5   10.20    2.90
   0  -2   5   15.90    1.80
   0  -2   5   12.60    1.50
   0  -2   5   14.10    2.60
   0  -2   5   13.20    1.60
   0  -2   5   11.10    2.70
   0  -2   5   13.10    2.00
  -1   2  -5    3.50    1.60
  -1   2  -5    4.10    1.60
  -1   2  -5    4.80    1.50
  -1   2  -5    3.90    3.00
  -1   2  -5    7.80    3.30
  -1   2  -5    2.60    1.60
   1  -2   5    3.40    1.40
   1  -2   5    2.30    1.60
   1  -2   5    4.40    1.50
   1  -2   5    4.70    1.70
   1  -2   5    2.70    2.40
   1  -2   5    4.80    2.60
  -2   2  -5  113.79    4.50
  -2   2  -5  113.79    7.00
  -2   2  -5  129.99    7.20
  -2   2  -5  112.99    4.80
  -2   2  -5  112.99    4.40
   2  -2   5  120.09    4.80
   2  -2   5  111.09    4.20
   2  -2   5  113.29    4.40
   2  -2   5  111.19    4.60
   2  -2   5  119.49    5.00
   2  -2   5  114.29    6.60
  -3   2  -5    4.40    1.80
  -3   2  -5    0.10    2.90
  -3   2  -5    1.20    2.40
  -3   2  -5    2.20    3.10
   3  -2   5    1.90    1.60
   3  -2   5    0.00    2.50
   3  -2   5    4.90    2.30
   3  -2   5   -0.10    1.80
  -4   2  -5   29.40    4.30
  -4   2  -5   26.50    4.70
  -4   2  -5   31.80    3.00
  -4   2  -5   33.40    5.10
   4  -2   5   23.70    3.70
   4  -2   5   33.70    3.00
   4  -2   5   35.50    2.70
  -5   2  -5    3.60    3.30
  -5   2  -5    7.20    4.40
   5  -2   5   -2.50    2.60
   5  -2   5    4.60    2.10
  -6   2  -5   71.49    8.40
  -6   2  -5   74.59    9.10
  -6   2  -5   73.79    5.10
   6  -2   5   57.99    5.30
   6  -2   5   74.59    4.40
   6  -2   5   66.49    4.60
  -7   2  -5   -0.20    5.10
  -7   2  -5    4.70    4.80
   7  -2   5    4.90    2.50
   7  -2   5    3.50    2.70
   7  -2   5    0.30    3.40
  -8   2  -5   26.90    4.10
  -8   2  -5   17.60    5.90
  -8   2  -5   13.90    6.40
   8  -2   5   20.80    3.40
   8  -2   5   15.60    4.30
   8  -2   5   23.50    3.40
  -9   2  -5   -4.20    6.80
   9  -2   5    2.20    6.00
   9  -2   5   11.50    3.30
  10   1  -5   13.80    3.80
  10   1  -5   11.80    3.80
 -10  -1   5   11.20    3.60
 -10  -1   5   -4.40    6.40
   9   1  -5    3.80    3.10
   9   1  -5   -0.80    3.10
  -9  -1   5    4.30    3.10
  -9  -1   5   -1.20    5.60
   8   1  -5    0.10    2.90
   8   1  -5    1.70    2.70
  -8  -1   5   -1.30    2.90
  -8  -1   5    0.50    2.10
  -8  -1   5   -5.20    5.10
   7   1  -5   33.20    3.30
   7   1  -5   31.90    4.50
   7   1  -5   34.00    3.40
  -7  -1   5   29.50    6.30
  -7  -1   5   34.80    3.30
  -7  -1   5   32.20    3.70
   6   1  -5   44.40    6.00
   6   1  -5   31.70    3.10
   6   1  -5   33.40    3.40
   6   1  -5   29.40    4.30
  -6  -1   5   37.00    3.00
  -6  -1   5   40.60    3.60
  -6  -1   5   33.10    5.50
   5   1  -5   35.60    5.40
   5   1  -5   35.80    3.40
   5   1  -5   35.20    2.80
  -5  -1   5   38.40    4.40
  -5  -1   5   36.70    3.20
  -5  -1   5   29.20    4.50
  -5  -1   5   36.10    2.50
   4   1  -5  539.05   15.20
   4   1  -5  519.15   17.30
   4   1  -5  521.05   14.70
  -4  -1   5  525.75   17.00
  -4  -1   5  543.25   17.90
  -4  -1   5  531.05   14.50
  -4  -1   5  540.75   15.30
   3   1  -5   66.59    5.60
   3   1  -5   63.69    2.70
   3   1  -5   64.49    3.30
   3   1  -5   67.99    2.60
  -3  -1   5   66.49    6.10
  -3  -1   5   65.99    2.70
  -3  -1   5   64.59    5.10
  -3  -1   5   63.59    3.60
   2   1  -5   99.19    3.50
   2   1  -5   95.39    4.70
   2   1  -5   98.39    4.20
   2   1  -5   96.99    3.90
   2   1  -5  114.09    7.10
   2   1  -5   96.39    5.70
  -2  -1   5  104.19    4.10
  -2  -1   5   99.19    3.30
  -2  -1   5   96.79    3.90
  -2  -1   5   95.69    3.80
  -2  -1   5   95.29    6.20
   1   1  -5   17.70    1.70
   1   1  -5   17.70    2.00
   1   1  -5   18.10    1.70
   1   1  -5   16.30    2.50
   1   1  -5   17.50    3.60
  -1  -1   5   19.30    1.90
  -1  -1   5   15.80    1.80
  -1  -1   5   21.60    2.10
  -1  -1   5   16.40    1.90
   0   1  -5  102.69    3.50
   0   1  -5  102.79    4.00
   0   1  -5  105.19    5.70
   0   1  -5   96.49    4.10
   0   1  -5  108.79    7.20
   0  -1   5   99.89    6.00
   0  -1   5  103.29    4.30
   0  -1   5  100.89    4.00
   0  -1   5  103.09    3.90
   0  -1   5   97.49    5.20
   0  -1   5  101.89    4.20
  -1   1  -5  276.17    7.70
  -1   1  -5  273.87    8.30
  -1   1  -5  299.47   10.70
  -1   1  -5  282.67    8.80
  -1   1  -5  284.37    8.60
  -1   1  -5  296.37   11.40
   1  -1   5  283.77    8.50
   1  -1   5  290.37    8.50
   1  -1   5  276.07   10.00
   1  -1   5  278.77    8.40
   1  -1   5  260.17   10.70
   1  -1   5  293.17    9.00
  -2   1  -5   31.80    4.80
  -2   1  -5   30.90    2.70
  -2   1  -5   22.60    2.20
  -2   1  -5   33.50    4.50
   2  -1   5   31.60    2.60
   2  -1   5   34.40    3.50
   2  -1   5   28.20    4.40
  -3   1  -5   82.39    3.70
  -3   1  -5   80.19    5.80
  -3   1  -5   79.49    6.40
  -3   1  -5   80.29    6.30
  -3   1  -5   79.09    4.20
   3  -1   5   79.29    4.60
   3  -1   5   77.09    4.00
   3  -1   5   83.49    3.80
  -4   1  -5   21.20    2.70
  -4   1  -5   16.90    4.50
  -4   1  -5   21.30    3.60
   4  -1   5   21.00    2.60
   4  -1   5   22.10    1.00
   4  -1   5   22.70    2.60
   4  -1   5   18.80    3.20
  -5   1  -5   -1.20    3.00
  -5   1  -5    0.30    4.40
  -5   1  -5   -1.70    2.30
   5  -1   5    0.10    2.20
   5  -1   5    1.10    2.20
   5  -1   5    1.20    3.30
  -6   1  -5   -1.40    1.80
  -6   1  -5    5.90    3.10
  -6   1  -5    1.40    3.90
  -6   1  -5    1.90    4.90
   6  -1   5    1.90    2.50
   6  -1   5    1.60    2.40
  -7   1  -5   14.90    6.00
  -7   1  -5   20.40    5.00
   7  -1   5   26.40    3.20
   7  -1   5   22.60    3.30
  -8   1  -5   -1.00    6.30
  -8   1  -5   -1.50    5.00
  -8   1  -5    2.50    3.20
   8  -1   5    3.70    2.60
   8  -1   5   -2.00    4.40
   8  -1   5    6.10    3.00
  10   0  -5   11.50    3.70
  10   0  -5    9.70    3.50
 -10   0   5   -6.90    6.80
 -10   0   5   14.00    4.00
   9   0  -5    3.70    3.10
   9   0  -5   -3.20    2.80
  -9   0   5    6.10    3.40
  -9   0   5   -3.30    5.70
   8   0  -5    2.30    2.80
   8   0  -5    1.50    2.80
  -8   0   5    2.50    2.70
  -8   0   5   -0.60    5.00
   7   0  -5   -0.20    3.20
   7   0  -5    0.90    2.30
   7   0  -5    3.20    2.60
  -7   0   5    2.90    2.50
  -7   0   5   -0.90    1.50
  -7   0   5   -0.70    4.50
   6   0  -5  133.69    6.00
   6   0  -5  146.79    5.90
   6   0  -5  160.58    6.10
   6   0  -5  149.59    8.20
  -6   0   5  156.78    9.60
  -6   0   5  145.29    6.00
  -6   0   5  147.79    4.80
  -6   0   5  156.68    7.30
   5   0  -5    5.00    1.80
   5   0  -5    5.10    2.00
   5   0  -5    4.30    3.20
   5   0  -5    2.00    1.70
  -5   0   5    5.40    2.00
  -5   0   5    2.30    2.30
  -5   0   5    2.90    0.80
  -5   0   5    4.70    3.60
   4   0  -5    3.60    3.20
   4   0  -5    4.30    1.60
   4   0  -5    4.90    1.80
   4   0  -5    6.10    1.40
  -4   0   5    6.70    1.90
  -4   0   5    3.20    2.50
  -4   0   5    3.00    3.10
  -4   0   5    5.60    1.60
   3   0  -5  286.87   10.60
   3   0  -5  314.77   11.80
   3   0  -5  298.27    9.00
   3   0  -5  292.97    8.70
  -3   0   5  303.57    9.10
  -3   0   5  301.37   10.90
  -3   0   5  273.97   11.00
  -3   0   5  275.27    9.10
   2   0  -5    2.90    1.70
   2   0  -5    2.00    1.80
   2   0  -5    4.20    3.20
   2   0  -5    0.30    1.50
   2   0  -5   -1.20    1.70
   2   0  -5    1.20    1.60
  -2   0   5   -0.10    1.70
  -2   0   5    1.20    1.60
  -2   0   5    1.90    1.20
  -2   0   5   -1.20    2.50
   1   0  -5  164.48    6.40
   1   0  -5  164.78    6.30
   1   0  -5  160.88    5.70
   1   0  -5  170.48    8.40
   1   0  -5  155.78    5.50
   1   0  -5  158.78    5.60
   1   0  -5  160.38    5.40
  -1   0   5  161.58    6.10
  -1   0   5  161.68    5.50
  -1   0   5  167.98    5.30
  -1   0   5  165.98    5.90
  -1   0   5  161.38    9.00
   0   0  -5   33.70    2.80
   0   0  -5   42.10    2.70
   0   0  -5   40.40    4.40
   0   0  -5   37.50    2.40
   0   0  -5   46.80    6.20
   0   0   5   39.50    2.20
   0   0   5   39.00    2.80
   0   0   5   39.80    3.40
   0   0   5   38.20    3.80
  -1   0  -5   19.60    3.30
  -1   0  -5   14.10    3.60
  -1   0  -5   18.70    1.80
  -1   0  -5   15.50    2.10
  -1   0  -5   20.80    2.60
  -1   0  -5   17.10    1.50
   1   0   5   16.90    2.60
   1   0   5   17.70    1.80
   1   0   5   16.10    3.20
   1   0   5   17.20    1.60
   1   0   5   18.90    2.00
  -2   0  -5    7.60    3.30
  -2   0  -5    3.90    1.90
  -2   0  -5    4.20    2.00
  -2   0  -5    6.40    1.20
   2   0   5    2.70    1.70
   2   0   5    5.40    1.00
   2   0   5    4.30    2.40
  -3   0  -5   18.80    2.90
  -3   0  -5   21.90    4.30
  -3   0  -5   26.60    2.80
  -3   0  -5   20.90    1.90
   3   0   5   17.00    2.20
   3   0   5   23.80    3.30
   3   0   5   23.70    1.50
   3   0   5   25.40    2.70
  -4   0  -5  163.28    6.50
  -4   0  -5  145.69    9.60
  -4   0  -5  159.98    8.10
  -4   0  -5  148.89    6.40
   4   0   5  152.58    5.80
   4   0   5  156.08    6.20
   4   0   5  147.59    4.80
   4   0   5  152.18    7.50
  -5   0  -5    9.10    2.80
  -5   0  -5    1.70    4.50
  -5   0  -5    4.90    3.40
  -5   0  -5    4.20    2.10
   5   0   5   13.20    2.80
   5   0   5    9.60    2.30
   5   0   5    3.10    3.50
  -6   0  -5   -2.60    3.50
  -6   0  -5   -0.90    5.30
  -6   0  -5   -1.40    1.80
   6   0   5    0.60    2.10
   6   0   5   -3.70    3.30
   6   0   5   -0.60    2.70
  -7   0  -5   14.30    3.70
  -7   0  -5    4.70    5.60
  -7   0  -5    6.80    4.90
   7   0   5   17.20    3.40
   7   0   5   12.50    2.60
  -8   0  -5   -4.00    5.80
  -8   0  -5   -0.40    3.20
  -8   0  -5   -5.00    5.00
   8   0   5   -2.00    3.10
  10  -1  -5   -0.80    2.80
  10  -1  -5    2.80    3.70
  10  -1  -5   -7.90    4.40
 -10   1   5   -9.10    6.30
 -10   1   5    1.40    3.10
   9  -1  -5    2.40    2.70
   9  -1  -5    8.30    3.30
   9  -1  -5   -5.50    4.20
  -9   1   5   -3.20    5.60
  -9   1   5   -3.80    3.00
   8  -1  -5   19.10    4.60
   8  -1  -5   20.20    3.00
   8  -1  -5   23.10    3.60
  -8   1   5   13.90    5.60
  -8   1   5   21.30    3.30
   7  -1  -5    4.40    2.40
   7  -1  -5    5.80    3.80
   7  -1  -5    4.60    2.80
   7  -1  -5    1.10    1.40
  -7   1   5    2.20    4.50
  -7   1   5    7.20    2.80
   6  -1  -5   41.20    4.20
   6  -1  -5   49.80    6.00
   6  -1  -5   42.50    2.40
   6  -1  -5   46.00    4.10
   6  -1  -5   46.40    3.60
  -6   1   5   41.00    5.80
  -6   1   5   45.20    4.90
  -6   1   5   47.90    4.00
   5  -1  -5    2.00    3.20
   5  -1  -5   -0.30    1.90
   5  -1  -5   -0.60    1.60
   5  -1  -5    1.60    2.60
  -5   1   5    2.10    3.20
  -5   1   5   -4.10    2.60
  -5   1   5    0.60    1.80
   4  -1  -5  120.59    5.40
   4  -1  -5  115.69    7.40
   4  -1  -5  116.89    4.60
   4  -1  -5  116.59    4.90
  -4   1   5  116.99    4.80
  -4   1   5  113.79    6.70
   3  -1  -5  206.08    7.40
   3  -1  -5  210.18    6.70
   3  -1  -5  229.28    9.90
   3  -1  -5  210.28    8.40
   3  -1  -5  217.88    6.90
   3  -1  -5  220.48    6.00
  -3   1   5  212.88    6.90
  -3   1   5  210.38    7.50
  -3   1   5  213.18    6.90
  -3   1   5  210.68    8.60
   2  -1  -5    7.80    1.60
   2  -1  -5    6.50    3.50
   2  -1  -5    7.70    1.70
   2  -1  -5    8.20    2.10
   2  -1  -5    7.90    2.00
   2  -1  -5   11.70    1.90
  -2   1   5   10.50    1.80
  -2   1   5    8.50    1.50
  -2   1   5    9.20    2.00
  -2   1   5    8.70    2.30
   1  -1  -5    4.60    3.40
   1  -1  -5    8.10    2.20
   1  -1  -5   10.10    1.70
   1  -1  -5    8.50    2.40
   1  -1  -5    8.80    1.80
   1  -1  -5    6.40    1.70
   1  -1  -5    7.20    1.90
  -1   1   5    8.20    2.30
  -1   1   5    9.40    1.70
  -1   1   5    8.00    1.80
  -1   1   5    5.40    1.90
   0  -1  -5   41.30    4.60
   0  -1  -5   41.80    2.90
   0  -1  -5   37.80    2.80
   0  -1  -5   45.50    2.80
   0   1   5   39.40    4.10
   0   1   5   40.90    1.70
   0   1   5   46.80    3.20
   0   1   5   41.90    3.80
  -1  -1  -5    1.70    2.80
  -1  -1  -5    3.50    1.90
  -1  -1  -5    3.20    1.50
   1   1   5    2.30    2.50
   1   1   5    2.70    1.70
   1   1   5    1.30    1.00
  -2  -1  -5  333.57   10.10
  -2  -1  -5  331.17    9.20
  -2  -1  -5  348.17   12.80
  -2  -1  -5  333.87   10.70
   2   1   5  342.27   11.30
   2   1   5  292.17    9.40
   2   1   5  336.77   10.20
  -3  -1  -5  512.75   15.30
  -3  -1  -5  528.35   18.40
  -3  -1  -5  539.55   15.70
  -3  -1  -5  518.75   14.70
  -3  -1  -5  556.64   16.70
   3   1   5  534.25   16.60
   3   1   5  545.15   15.70
  -4  -1  -5   38.20    5.00
  -4  -1  -5   25.40    5.30
  -4  -1  -5   30.50    2.50
  -4  -1  -5   24.60    3.20
  -4  -1  -5   33.90    3.00
   4   1   5   33.30    2.80
   4   1   5   27.20    2.20
   4   1   5   38.40    3.50
   4   1   5   29.90    4.20
  -5  -1  -5    2.40    2.70
  -5  -1  -5   -0.50    3.20
  -5  -1  -5    0.70    2.10
  -5  -1  -5    0.80    4.70
   5   1   5    1.50    2.00
   5   1   5    0.70    3.30
   5   1   5    4.20    2.70
  -6  -1  -5   -5.70    3.60
  -6  -1  -5    0.30    5.50
  -6  -1  -5   -0.80    2.10
   6   1   5    2.10    3.70
   6   1   5   -0.70    2.60
   6   1   5    0.00    2.10
  -7  -1  -5    4.70    6.40
  -7  -1  -5    8.70    3.60
  -7  -1  -5   -0.90    4.40
   7   1   5    8.90    4.60
   7   1   5   16.00    3.70
  -8  -1  -5    3.70    3.50
  -8  -1  -5    5.40    6.90
   8   1   5   11.10    3.80
  10  -2  -5    3.60    3.70
  10  -2  -5   -2.50    4.70
 -10   2   5  -15.20    6.70
 -10   2   5    0.70    3.40
   9  -2  -5    4.40    2.60
   9  -2  -5    9.00    4.50
   9  -2  -5   13.10    3.90
  -9   2   5   -1.60    6.20
  -9   2   5    5.90    3.20
   8  -2  -5    0.70    3.00
   8  -2  -5   -1.00    2.30
   8  -2  -5    3.00    4.20
  -8   2   5   -5.70    4.80
  -8   2   5   -1.50    2.70
   7  -2  -5   21.30    3.40
   7  -2  -5   15.40    1.90
   7  -2  -5   16.30    2.60
   7  -2  -5   21.90    4.10
  -7   2   5   11.50    4.90
  -7   2   5   20.40    3.10
   6  -2  -5   19.60    2.40
   6  -2  -5   26.20    3.90
   6  -2  -5   22.70    2.30
   6  -2  -5   28.20    3.40
  -6   2   5   22.20    5.00
  -6   2   5   24.20    2.70
   5  -2  -5   27.70    3.10
   5  -2  -5   23.40    2.40
   5  -2  -5   26.10    3.70
   5  -2  -5   22.60    2.40
  -5   2   5   20.70    3.90
  -5   2   5   23.60    2.50
   4  -2  -5    1.20    1.70
   4  -2  -5    1.50    1.70
   4  -2  -5    0.10    1.30
   4  -2  -5   -1.60    2.30
  -4   2   5    0.00    1.80
  -4   2   5    1.90    2.70
  -4   2   5    1.20    2.10
   3  -2  -5    3.30    1.90
   3  -2  -5    4.40    1.70
   3  -2  -5    2.80    2.40
   3  -2  -5    5.10    1.50
  -3   2   5    6.20    2.30
  -3   2   5    3.60    2.20
  -3   2   5    3.90    1.90
   2  -2  -5  115.99    4.40
   2  -2  -5  117.99    5.10
   2  -2  -5  114.79    4.00
   2  -2  -5  115.29    5.00
   2  -2  -5  116.09    4.30
  -2   2   5  117.69    4.70
  -2   2   5  119.29    5.60
  -2   2   5  112.89    4.60
   1  -2  -5   28.20    2.40
   1  -2  -5   24.70    3.10
   1  -2  -5   24.50    2.30
   1  -2  -5   27.40    2.70
   1  -2  -5   22.70    2.50
  -1   2   5   30.20    2.50
  -1   2   5   21.40    2.70
  -1   2   5   22.40    2.90
   0  -2  -5   22.00    2.30
   0  -2  -5   25.70    3.60
   0  -2  -5   23.80    2.50
   0  -2  -5   22.20    2.50
   0  -2  -5   18.00    1.70
   0  -2  -5   23.80    1.60
   0   2   5   24.60    2.50
   0   2   5   24.40    3.30
   0   2   5   25.90    2.50
   0   2   5   24.10    3.30
  -1  -2  -5    0.80    1.90
  -1  -2  -5    0.50    1.90
  -1  -2  -5    0.90    1.00
  -1  -2  -5   -1.00    2.90
   1   2   5    2.20    1.50
   1   2   5    2.00    2.70
   1   2   5    3.90    2.00
  -2  -2  -5   41.00    3.30
  -2  -2  -5   34.40    5.10
  -2  -2  -5   42.70    3.50
  -2  -2  -5   44.30    3.50
   2   2   5   41.70    2.70
   2   2   5   41.70    4.50
   2   2   5   44.30    3.70
  -3  -2  -5   94.19    4.80
  -3  -2  -5  100.69    4.90
  -3  -2  -5   92.99    7.80
  -3  -2  -5   93.99    3.20
  -3  -2  -5   94.59    5.60
   3   2   5   97.89    6.60
   3   2   5  100.79    5.20
  -4  -2  -5   11.90    5.10
  -4  -2  -5   12.00    2.60
  -4  -2  -5   10.00    3.00
  -4  -2  -5   15.70    3.30
   4   2   5   16.70    4.30
   4   2   5   15.20    2.30
   4   2   5   13.60    2.70
  -5  -2  -5   -0.60    4.90
  -5  -2  -5   -2.40    3.10
  -5  -2  -5    7.10    2.60
   5   2   5    2.60    2.00
   5   2   5   -1.50    3.40
   5   2   5    3.80    2.70
  -6  -2  -5    5.40    5.40
  -6  -2  -5    4.90    3.90
  -6  -2  -5   -6.20    4.10
  -6  -2  -5   -2.70    2.90
   6   2   5    3.50    4.20
   6   2   5    4.10    3.20
  -7  -2  -5   -0.80    3.10
  -7  -2  -5   -1.00    6.10
   7   2   5    2.80    4.60
   7   2   5    4.90    3.50
  10  -3  -5   10.70    4.40
  10  -3  -5   17.70    5.30
 -10   3   5   -8.50    6.80
 -10   3   5    8.10    3.40
   9  -3  -5    6.00    4.40
   9  -3  -5    2.50    3.70
  -9   3   5    3.60    3.10
  -9   3   5   -6.10    6.10
   8  -3  -5   35.00    5.20
   8  -3  -5   37.40    4.50
   8  -3  -5   26.10    2.60
  -8   3   5   13.60    5.60
  -8   3   5   34.80    3.60
   7  -3  -5   22.50    2.40
   7  -3  -5   29.00    2.50
   7  -3  -5   22.80    4.10
   7  -3  -5   25.60    3.70
  -7   3   5   23.90    3.10
  -7   3   5   11.70    5.10
   6  -3  -5   10.30    3.70
   6  -3  -5   13.20    2.00
   6  -3  -5    8.40    2.10
   6  -3  -5   10.10    3.10
  -6   3   5    6.60    4.30
  -6   3   5   11.10    2.50
   5  -3  -5    6.10    2.10
   5  -3  -5    9.20    3.40
   5  -3  -5    8.60    1.50
   5  -3  -5    8.00    1.80
  -5   3   5    7.60    2.20
  -5   3   5    8.10    3.60
  -5   3   5    7.10    2.90
   4  -3  -5    7.80    2.30
   4  -3  -5    7.70    1.40
   4  -3  -5    4.10    2.80
   4  -3  -5    6.50    1.70
  -4   3   5    6.60    2.00
  -4   3   5    7.70    3.00
  -4   3   5    5.60    2.90
   3  -3  -5   49.50    2.40
   3  -3  -5   56.99    3.90
   3  -3  -5   52.49    4.20
   3  -3  -5   52.69    3.00
   3  -3  -5   58.29    2.80
  -3   3   5   53.99    2.40
  -3   3   5   49.00    4.40
  -3   3   5   57.89    3.50
  -3   3   5   63.59    4.70
   2  -3  -5    2.40    1.20
   2  -3  -5   -0.50    2.20
   2  -3  -5    2.60    2.10
   2  -3  -5    2.30    1.40
   2  -3  -5    2.90    1.40
   2  -3  -5    0.60    1.60
  -2   3   5    4.70    2.60
  -2   3   5    3.40    1.90
  -2   3   5    0.50    1.70
   1  -3  -5   18.70    2.60
   1  -3  -5   21.00    2.20
   1  -3  -5   20.90    2.90
   1  -3  -5   21.90    2.40
   1  -3  -5   18.10    2.00
  -1   3   5   18.10    2.90
  -1   3   5   18.70    2.40
  -1   3   5   20.80    3.20
   0  -3  -5   84.69    4.70
   0  -3  -5   89.49    4.60
   0  -3  -5   89.39    4.10
   0  -3  -5   85.69    6.40
   0   3   5   86.79    4.40
   0   3   5   91.59    5.90
  -1  -3  -5   63.59    3.90
  -1  -3  -5   70.29    4.50
  -1  -3  -5   62.79    6.60
   1   3   5   68.09    3.80
   1   3   5   70.99    5.30
  -2  -3  -5   10.50    2.30
  -2  -3  -5   13.90    2.90
  -2  -3  -5   12.50    4.80
   2   3   5    8.30    3.80
   2   3   5   14.80    2.80
  -3  -3  -5    3.00    4.80
  -3  -3  -5    2.90    2.40
  -3  -3  -5    1.70    2.00
   3   3   5    7.90    3.70
   3   3   5    5.40    2.50
  -4  -3  -5   47.90    6.90
  -4  -3  -5   64.79    4.80
   4   3   5   61.89    6.10
   4   3   5   60.29    4.90
   4   3   5   56.29    3.70
  -5  -3  -5   -0.50    2.60
  -5  -3  -5    0.40    5.30
  -5  -3  -5    3.40    3.20
   5   3   5    2.60    2.80
   5   3   5    3.60    3.90
  -6  -3  -5    4.40    5.50
  -6  -3  -5    6.20    3.20
   6   3   5    2.10    3.30
   6   3   5    3.30    4.20
  -7  -3  -5   -0.90    3.20
   7   3   5    2.10    7.50
   9  -4  -5    3.90    4.40
   9  -4  -5   -1.40    3.70
  -9   4   5   -0.90    2.80
   8  -4  -5    2.10    4.20
   8  -4  -5    6.50    3.80
  -8   4   5    1.00    2.60
  -8   4   5   -7.30    5.10
   7  -4  -5    2.60    1.90
   7  -4  -5   -2.30    3.30
   7  -4  -5   -0.30    3.50
  -7   4   5   -4.20    4.30
  -7   4   5    0.30    2.30
   6  -4  -5   -0.90    1.20
   6  -4  -5   -3.50    3.20
   6  -4  -5    0.50    2.10
  -6   4   5   -1.90    4.00
  -6   4   5    1.50    2.20
  -6   4   5    0.90    3.00
   5  -4  -5    6.70    1.40
   5  -4  -5    5.50    3.30
   5  -4  -5    3.80    2.20
  -5   4   5   13.40    3.60
  -5   4   5    3.90    3.50
  -5   4   5    5.20    2.20
   4  -4  -5    2.60    1.80
   4  -4  -5   -0.20    1.30
   4  -4  -5    2.80    2.90
   4  -4  -5    5.40    2.00
   4  -4  -5    1.00    2.40
  -4   4   5    2.20    2.80
  -4   4   5    3.10    3.20
  -4   4   5    5.00    2.00
   3  -4  -5  114.79    4.40
   3  -4  -5  117.49    6.30
   3  -4  -5  116.19    4.00
   3  -4  -5  116.29    5.60
   3  -4  -5  116.19    4.90
   3  -4  -5  115.59    4.20
  -3   4   5  115.69    6.80
  -3   4   5  108.09    4.70
  -3   4   5  107.59    4.40
  -3   4   5  117.09    5.70
  -3   4   5  120.59    5.00
   2  -4  -5   21.90    3.40
   2  -4  -5   24.90    2.10
   2  -4  -5   24.60    2.40
   2  -4  -5   25.60    3.00
  -2   4   5   25.30    3.70
  -2   4   5   27.80    2.70
  -2   4   5   27.80    1.90
  -2   4   5   18.80    2.80
   1  -4  -5   31.70    2.50
   1  -4  -5   34.60    3.10
   1  -4  -5   29.40    3.40
   1  -4  -5   30.90    2.80
   1  -4  -5   37.40    3.80
  -1   4   5   32.90    3.00
  -1   4   5   29.20    4.00
   0  -4  -5   -0.90    1.70
   0  -4  -5    0.40    2.40
   0  -4  -5    1.60    2.50
   0   4   5   -1.30    2.10
   0   4   5    3.60    3.10
  -1  -4  -5   21.10    3.30
  -1  -4  -5   21.50    2.60
   1   4   5   28.30    4.40
   1   4   5   21.10    2.70
  -2  -4  -5    8.00    2.80
   2   4   5    6.00    3.60
   2   4   5    8.70    2.50
  -3  -4  -5    0.50    2.90
  -3  -4  -5    0.70    2.60
   3   4   5    0.60    2.50
   3   4   5   -2.80    3.60
  -4  -4  -5   39.00    4.00
  -4  -4  -5   37.60    3.90
   4   4   5   36.50    5.50
   4   4   5   38.60    4.00
  -5  -4  -5   16.40    3.60
  -5  -4  -5   14.90    3.30
   5   4   5   13.20    4.60
   5   4   5   12.50    3.60
  -6  -4  -5    7.60    3.70
   6   4   5    3.90    4.70
   6   4   5    5.00    3.70
   9  -5  -5   17.20    4.80
   9  -5  -5   14.00    4.50
  -9   5   5   -0.70    6.50
   8  -5  -5    2.60    4.00
   8  -5  -5    1.50    3.60
  -8   5   5    1.80    2.70
  -8   5   5  -10.50    5.10
   7  -5  -5   10.00    4.10
   7  -5  -5    4.20    2.30
  -7   5   5    3.00    2.50
  -7   5   5   -1.50    4.70
  -7   5   5    7.30    3.90
   6  -5  -5   26.80    3.10
   6  -5  -5   23.00    4.50
  -6   5   5   25.70    4.50
  -6   5   5   21.40    2.80
  -6   5   5   18.40    4.80
   5  -5  -5    0.20    2.40
   5  -5  -5    1.70    3.40
  -5   5   5    2.50    3.50
  -5   5   5    1.60    3.40
  -5   5   5    1.70    2.10
   4  -5  -5    7.30    3.40
   4  -5  -5   12.90    2.80
  -4   5   5    7.30    2.10
  -4   5   5    6.70    3.70
  -4   5   5    4.40    2.90
   3  -5  -5    1.90    1.70
   3  -5  -5    3.00    2.50
   3  -5  -5    1.20    3.40
  -3   5   5    1.20    2.00
  -3   5   5    3.30    3.20
   2  -5  -5    4.60    2.80
   2  -5  -5   11.20    3.60
   2  -5  -5    8.90    2.30
  -2   5   5   14.80    3.80
  -2   5   5   12.50    2.50
   1  -5  -5    3.50    2.40
   1  -5  -5    4.00    2.60
   1  -5  -5    2.70    3.30
  -1   5   5   -2.40    3.50
  -1   5   5    2.00    2.20
   0  -5  -5    5.40    2.80
   0  -5  -5    8.80    3.10
   0   5   5    9.30    4.00
   0   5   5    8.10    2.40
  -1  -5  -5    9.00    3.30
  -1  -5  -5    5.60    3.20
  -1  -5  -5   10.40    2.40
   1   5   5    7.20    2.60
   1   5   5    6.40    3.80
  -2  -5  -5    0.40    3.50
  -2  -5  -5    1.20    2.40
  -2  -5  -5    4.50    3.10
   2   5   5    0.80    2.70
   2   5   5   -3.40    3.80
  -3  -5  -5   66.09    7.00
  -3  -5  -5   65.79    4.80
  -3  -5  -5   86.19    5.80
   3   5   5   68.19    7.70
   3   5   5   71.49    5.40
  -4  -5  -5   -3.60    2.90
  -4  -5  -5    2.30    3.30
   4   5   5   -1.80    4.00
   4   5   5    1.50    2.90
  -5  -5  -5    1.00    3.30
  -5  -5  -5    4.30    3.50
   5   5   5   -0.10    4.50
   5   5   5    2.20    3.40
   8  -6  -5   12.00    4.50
  -8   6   5   25.70    4.80
  -8   6   5   -8.00    7.80
   7  -6  -5    0.90    2.50
   7  -6  -5    2.00    4.30
  -7   6   5    5.00    3.70
   6  -6  -5   33.60    3.70
   6  -6  -5   31.10    4.80
  -6   6   5   49.30    5.70
   5  -6  -5    3.70    4.00
   5  -6  -5    3.40    2.70
  -5   6   5    1.50    3.50
  -5   6   5   -3.50    1.90
   4  -6  -5    1.50    3.50
   4  -6  -5    6.10    3.00
  -4   6   5    6.80    4.00
  -4   6   5    1.70    2.10
   3  -6  -5   82.09    4.50
   3  -6  -5   74.09    5.20
   3  -6  -5   73.09    6.50
  -3   6   5   75.09    4.50
  -3   6   5   84.69    7.20
   2  -6  -5    4.00    3.20
   2  -6  -5    9.80    2.50
   2  -6  -5    7.10    4.00
  -2   6   5    4.30    2.30
  -2   6   5    3.30    3.70
   1  -6  -5   15.60    3.10
   1  -6  -5   16.60    3.50
  -1   6   5   14.20    4.30
  -1   6   5   16.30    2.70
   0  -6  -5   -3.20    2.80
   0  -6  -5   -0.60    3.30
   0  -6  -5   -0.70    2.40
   0   6   5    2.40    2.30
   0   6   5   -1.40    4.00
  -1  -6  -5    4.10    3.50
  -1  -6  -5    2.90    2.10
  -1  -6  -5   -1.00    3.40
   1   6   5   -5.20    4.10
   1   6   5    4.70    2.70
  -2  -6  -5    1.90    3.10
  -2  -6  -5    0.30    3.70
  -2  -6  -5    0.40    2.30
   2   6   5    0.60    4.10
   2   6   5   -0.10    2.90
  -3  -6  -5   -3.90    4.00
  -3  -6  -5   -1.70    3.50
  -3  -6  -5    0.50    2.70
   3   6   5    1.10    4.80
   3   6   5    4.80    3.10
  -4  -6  -5    6.40    3.60
  -4  -6  -5   -2.50    4.60
  -4  -6  -5    7.10    3.20
   4   6   5    0.40    4.90
   4   6   5    9.10    3.70
   7  -7  -5   25.20    5.90
   7  -7  -5   21.40    3.50
  -7   7   5   24.40    5.00
   6  -7  -5   48.20    5.70
   6  -7  -5   57.89    5.20
  -6   7   5   43.40    5.80
   5  -7  -5   30.20    4.00
   5  -7  -5   31.70    5.40
  -5   7   5   28.00    5.00
   4  -7  -5   24.80    3.70
   4  -7  -5   18.10    4.50
  -4   7   5   25.60    5.20
   3  -7  -5    1.40    3.30
   3  -7  -5    2.00    3.80
  -3   7   5    6.80    4.20
   2  -7  -5    3.30    3.20
   2  -7  -5    8.00    2.70
  -2   7   5    5.40    2.50
  -2   7   5    3.20    4.20
   1  -7  -5    2.50    2.80
   1  -7  -5   -1.20    3.40
  -1   7   5   -2.90    4.30
  -1   7   5    1.50    2.40
   0  -7  -5    5.90    3.50
   0  -7  -5    5.60    3.40
   0   7   5    3.20    2.60
   0   7   5   -1.90    4.10
  -1  -7  -5    6.60    3.80
  -1  -7  -5    4.50    3.50
   1   7   5   -3.90    4.50
   1   7   5    0.90    2.80
  -2  -7  -5    5.50    4.10
  -2  -7  -5    3.10    3.70
   2   7   5    4.40    5.10
   2   7   5    8.20    3.20
   5  -8  -5   10.30    3.60
   5  -8  -5   18.60    8.30
  -5   8   5   10.50    7.50
   4  -8  -5    5.90    3.50
   4  -8  -5   -1.10    4.60
  -4   8   5    2.70    4.30
   3  -8  -5    5.20    3.70
  -3   8   5   -0.50    4.70
   2  -8  -5   21.60    4.30
  -2   8   5   13.70    5.20
   1  -8  -5   28.00    4.70
   1  -8  -5   28.20    5.20
  -1   8   5   18.80    5.60
   0  -8  -5   18.70    4.10
   0  -8  -5   11.20    4.40
   0   8   5    4.40    5.70
   1  11  -6    8.10    6.60
  -1 -11   6    2.30    6.70
  -1 -11   6    2.70    3.70
   0  11  -6   26.20    6.80
   0 -11   6   20.50    4.50
   0 -11   6   32.90    5.80
  -1  11  -6   19.90    5.20
  -1  11  -6    7.30    5.60
   1 -11   6   14.10    4.10
  -2  11  -6    4.30    5.30
  -2  11  -6    8.60    4.70
   2 -11   6    0.70    3.90
   4  10  -6    9.20    7.10
  -4 -10   6    8.90    5.90
  -4 -10   6   10.90    4.10
   3  10  -6   11.90    6.30
  -3 -10   6   10.80    4.70
  -3 -10   6    9.00    3.90
   2  10  -6    4.80    5.70
  -2 -10   6    1.10    3.90
  -2 -10   6    4.30    3.50
   1  10  -6    7.40    5.50
  -1 -10   6    1.60    4.00
  -1 -10   6    1.40    3.50
   0  10  -6   12.00    5.90
   0 -10   6    7.80    4.10
   0 -10   6   10.50    3.50
  -1  10  -6   51.09    7.60
  -1  10  -6   44.80    7.60
   1 -10   6   43.60    5.10
   1 -10   6   39.00    3.80
  -2  10  -6    3.20    4.90
  -2  10  -6    6.40    4.60
   2 -10   6   -0.90    3.60
   2 -10   6    4.70    3.00
  -3  10  -6   12.30    5.60
  -3  10  -6    6.20    5.00
   3 -10   6    6.10    4.00
   3 -10   6    1.30    3.00
  -4  10  -6    6.80    4.80
  -4  10  -6    6.20    5.10
  -4  10  -6    5.10    4.50
   4 -10   6   -0.60    3.20
  -5  10  -6   12.70    5.50
  -5  10  -6    7.40    6.00
   5 -10   6    3.10    3.70
   5   9  -6    5.60    3.20
   5   9  -6    5.00    5.60
  -5  -9   6    4.80    4.10
  -5  -9   6    2.20    3.70
   4   9  -6    6.20    5.80
   4   9  -6    2.20    2.80
  -4  -9   6    5.60    3.80
  -4  -9   6    3.50    3.90
   3   9  -6   -0.50    2.50
   3   9  -6    0.10    4.70
  -3  -9   6   -0.40    3.90
  -3  -9   6    2.50    3.60
   2   9  -6    0.60    2.20
   2   9  -6    2.60    4.70
  -2  -9   6    0.30    3.60
  -2  -9   6    1.30    3.10
   1   9  -6    8.60    5.40
  -1  -9   6    8.60    3.60
  -1  -9   6    7.40    2.20
  -1  -9   6   11.50    4.20
   0   9  -6   60.99    8.50
   0  -9   6   54.09    5.70
   0  -9   6   49.00    4.10
   0  -9   6   49.10    5.10
  -1   9  -6    4.70    4.30
  -1   9  -6    0.40    4.70
   1  -9   6    3.50    3.30
   1  -9   6    4.50    2.50
  -2   9  -6    2.00    4.40
  -2   9  -6    4.20    4.50
   2  -9   6    3.70    3.10
   2  -9   6    0.00    2.80
  -3   9  -6    0.20    4.70
  -3   9  -6    0.20    4.00
   3  -9   6   -1.60    3.40
   3  -9   6   -1.80    2.80
  -4   9  -6    1.60    4.10
  -4   9  -6    7.40    4.60
  -4   9  -6    2.10    4.70
   4  -9   6   -0.50    2.90
   4  -9   6    0.90    3.20
  -5   9  -6    5.60    4.80
  -5   9  -6   -3.80    4.80
   5  -9   6   -1.30    3.20
   5  -9   6   -1.40    3.10
  -6   9  -6   -0.20    5.40
  -6   9  -6   10.60    5.50
   6  -9   6    8.80    3.80
   6  -9   6    5.70    3.70
   6   8  -6    2.20    3.20
   6   8  -6    2.90    5.10
  -6  -8   6    6.50    3.80
  -6  -8   6    4.60    4.40
  -6  -8   6    4.20    4.40
   5   8  -6    9.10    3.20
   5   8  -6   10.50    5.50
  -5  -8   6   11.30    4.20
  -5  -8   6    8.20    4.20
   4   8  -6   21.60    6.10
   4   8  -6   25.30    3.30
  -4  -8   6   23.00    4.20
  -4  -8   6   19.20    4.00
   3   8  -6   25.20    3.10
   3   8  -6   20.00    6.10
  -3  -8   6   21.30    4.00
  -3  -8   6   26.20    4.60
   2   8  -6   34.60    6.50
   2   8  -6   41.70    3.60
  -2  -8   6   41.00    4.30
  -2  -8   6   40.60    3.10
  -2  -8   6   40.90    4.80
   1   8  -6   41.40    3.40
   1   8  -6   39.80    6.80
  -1  -8   6   37.50    4.20
  -1  -8   6   46.40    5.10
  -1  -8   6   40.90    3.50
   0   8  -6   -2.80    1.60
   0   8  -6   -1.70    4.40
   0  -8   6    0.90    2.20
   0  -8   6   -1.50    3.00
   0  -8   6   -2.40    3.40
  -1   8  -6   12.80    1.90
  -1   8  -6   13.80    2.10
  -1   8  -6   10.40    4.50
  -1   8  -6   11.60    4.40
   1  -8   6   13.60    2.80
   1  -8   6   11.10    3.40
  -2   8  -6    7.30    4.30
  -2   8  -6   15.90    2.30
  -2   8  -6    8.70    4.50
   2  -8   6    8.10    3.20
   2  -8   6    7.80    2.70
  -3   8  -6   32.30    5.70
  -3   8  -6   28.10    5.30
   3  -8   6   27.40    3.60
   3  -8   6   38.20    4.60
   3  -8   6   29.50    3.40
  -4   8  -6    5.50    4.10
  -4   8  -6    6.30    4.70
  -4   8  -6    7.90    4.80
   4  -8   6    2.00    2.80
   4  -8   6    7.20    3.00
  -5   8  -6    5.70    4.90
  -5   8  -6   -1.50    4.10
  -5   8  -6    0.00    4.90
   5  -8   6    0.30    3.10
   5  -8   6    2.20    3.00
  -6   8  -6    2.30    5.60
  -6   8  -6   10.60    5.30
   6  -8   6   11.30    3.40
   6  -8   6    8.10    3.70
  -7   8  -6    0.40    5.50
  -7   8  -6   -9.10    5.50
   7  -8   6    2.10    3.60
   7  -8   6    1.40    3.50
   7   7  -6    1.50    5.00
   7   7  -6    8.70    3.70
  -7  -7   6    4.50    3.10
  -7  -7   6   -6.00    4.00
  -7  -7   6    6.60    4.00
   6   7  -6   16.30    6.00
   6   7  -6   14.60    3.30
  -6  -7   6   14.00    4.60
  -6  -7   6   15.00    4.00
  -6  -7   6   12.50    3.00
   5   7  -6   90.49   10.10
   5   7  -6   92.89    5.60
  -5  -7   6   79.69    4.80
  -5  -7   6   82.99    6.60
  -5  -7   6   78.59    6.80
   4   7  -6    3.90    2.60
   4   7  -6    4.10    5.00
  -4  -7   6    2.60    3.10
  -4  -7   6   -1.90    1.90
  -4  -7   6    1.70    3.40
   3   7  -6  122.79   10.40
   3   7  -6  129.09    5.70
  -3  -7   6  122.39    7.10
  -3  -7   6  119.29    4.40
  -3  -7   6  122.49    4.60
  -3  -7   6  120.79    6.50
   2   7  -6   55.09    3.80
   2   7  -6   55.79    2.70
   2   7  -6   56.49    8.30
  -2  -7   6   62.49    3.40
  -2  -7   6   49.40    4.80
  -2  -7   6   53.19    2.50
  -2  -7   6   55.69    5.40
   1   7  -6   48.10    2.40
   1   7  -6   63.39    3.70
   1   7  -6   62.19    7.50
  -1  -7   6   59.29    5.20
  -1  -7   6   63.89    5.00
  -1  -7   6   64.79    3.60
   0   7  -6    5.70    4.50
   0   7  -6    4.70    1.70
   0   7  -6    5.50    1.40
   0   7  -6    8.40    1.80
   0  -7   6    6.60    2.20
   0  -7   6    4.50    3.00
   0  -7   6    6.60    3.30
  -1   7  -6    2.20    4.00
  -1   7  -6    4.60    4.10
  -1   7  -6    3.00    1.60
  -1   7  -6    5.30    1.60
   1  -7   6    3.00    2.20
   1  -7   6    2.50    2.90
  -2   7  -6    4.50    1.60
  -2   7  -6    8.80    4.00
  -2   7  -6    5.20    4.30
   2  -7   6    3.20    2.10
   2  -7   6    5.40    2.50
   2  -7   6    4.70    2.80
  -3   7  -6   80.69    7.60
  -3   7  -6   79.09    3.60
  -3   7  -6   77.89    7.70
   3  -7   6   76.89    5.00
   3  -7   6   79.29    4.80
   3  -7   6   73.69    5.30
  -4   7  -6    4.80    4.50
  -4   7  -6    9.40    4.40
  -4   7  -6    6.60    4.20
  -4   7  -6    9.30    2.00
   4  -7   6    6.60    2.80
   4  -7   6   14.70    3.00
  -5   7  -6   13.30    4.90
  -5   7  -6   15.00    4.60
  -5   7  -6   10.00    4.90
   5  -7   6   14.20    3.10
   5  -7   6   15.90    3.30
  -6   7  -6    7.10    4.90
  -6   7  -6    0.30    4.90
   6  -7   6    7.70    3.30
   6  -7   6    2.20    2.80
  -7   7  -6   -3.40    6.00
  -7   7  -6   14.90    5.60
   7  -7   6    6.20    3.70
   7  -7   6    4.50    3.10
   8   6  -6   13.70    5.70
   8   6  -6   18.50    4.30
  -8  -6   6   17.50    4.30
  -8  -6   6   13.80    3.50
   7   6  -6    2.50    4.80
   7   6  -6    3.70    3.30
  -7  -6   6   -1.90    2.90
  -7  -6   6    3.10    3.50
   6   6  -6   10.70    3.40
   6   6  -6    7.80    5.10
  -6  -6   6    2.70    2.70
  -6  -6   6    7.60    3.50
   5   6  -6   32.30    6.20
   5   6  -6   43.00    4.00
  -5  -6   6   39.10    4.30
  -5  -6   6   24.70    4.20
  -5  -6   6   40.90    3.50
   4   6  -6  106.89    9.50
   4   6  -6  104.69    5.10
  -4  -6   6  107.99    6.30
  -4  -6   6  102.19    6.50
  -4  -6   6  109.09    5.00
  -4  -6   6  104.99    3.80
   3   6  -6   97.29    9.00
   3   6  -6   90.99    3.50
   3   6  -6   91.89    4.80
  -3  -6   6  100.69    6.00
  -3  -6   6   97.99    4.20
  -3  -6   6   94.29    3.90
  -3  -6   6   90.49    5.90
  -3  -6   6   94.69    4.10
   2   6  -6    3.10    2.10
   2   6  -6    6.10    4.00
   2   6  -6    5.60    1.20
  -2  -6   6    5.80    2.90
  -2  -6   6    2.30    1.70
  -2  -6   6    2.80    1.50
  -2  -6   6    3.60    1.20
  -2  -6   6    4.90    2.60
   1   6  -6   -1.00    1.60
   1   6  -6    1.60    1.20
   1   6  -6    2.10    3.80
  -1  -6   6    5.30    1.90
  -1  -6   6    1.20    1.00
  -1  -6   6   -0.50    2.50
  -1  -6   6    0.60    0.90
  -1  -6   6    0.60    2.40
   0   6  -6   11.40    1.60
   0   6  -6   10.40    1.80
   0   6  -6   11.00    1.10
   0   6  -6   11.50    4.40
   0   6  -6    8.10    3.60
   0   6  -6   10.50    1.10
   0  -6   6    9.70    2.90
   0  -6   6   12.70    2.30
  -1   6  -6   32.40    4.80
  -1   6  -6   32.90    2.60
  -1   6  -6   42.00    6.70
  -1   6  -6   34.30    2.40
   1  -6   6   37.10    2.90
   1  -6   6   37.80    3.50
   1  -6   6   42.80    4.00
  -2   6  -6  241.28   11.10
  -2   6  -6  251.07    7.50
  -2   6  -6  243.38   11.50
  -2   6  -6  230.68    7.80
  -2   6  -6  227.88    7.90
   2  -6   6  245.38    9.10
   2  -6   6  233.48    7.90
   2  -6   6  252.67    8.40
  -3   6  -6  208.38   11.30
  -3   6  -6  228.98   11.10
  -3   6  -6  213.78    6.90
  -3   6  -6  209.18    7.00
   3  -6   6  217.08    8.60
   3  -6   6  207.48    7.90
   3  -6   6  210.58    7.60
  -4   6  -6    1.60    3.60
  -4   6  -6    3.80    4.20
  -4   6  -6    1.90    4.10
  -4   6  -6    3.60    1.90
   4  -6   6    5.10    2.70
   4  -6   6    1.50    2.40
  -5   6  -6    2.00    2.00
  -5   6  -6    1.20    4.10
  -5   6  -6   -4.00    4.20
  -5   6  -6   -4.80    3.50
   5  -6   6    0.50    2.40
   5  -6   6   -2.40    2.60
  -6   6  -6    3.40    5.40
  -6   6  -6    4.30    2.40
  -6   6  -6    7.40    4.80
   6  -6   6    3.90    3.00
   6  -6   6    6.50    3.20
  -7   6  -6   37.20    5.00
  -7   6  -6   22.30    6.50
  -7   6  -6   26.30    6.20
   7  -6   6   31.60    4.50
   7  -6   6   29.40    4.00
  -8   6  -6    9.30    6.30
  -8   6  -6   -0.50    6.40
   8  -6   6   17.70    4.50
   8  -6   6   18.90    4.00
   9   5  -6   15.20    4.00
  -9  -5   6    8.30    6.10
  -9  -5   6    6.90    3.40
  -9  -5   6   13.60    4.00
   8   5  -6   -0.80    4.50
   8   5  -6    2.60    3.30
  -8  -5   6   -0.20    5.60
  -8  -5   6   -2.80    3.20
  -8  -5   6    5.70    3.50
   7   5  -6   28.70    5.70
   7   5  -6   30.80    4.20
  -7  -5   6   32.80    4.20
  -7  -5   6   30.80    3.90
  -7  -5   6   22.00    6.00
   6   5  -6    3.90    3.00
   6   5  -6   -2.70    1.90
   6   5  -6   -2.30    4.20
  -6  -5   6    3.10    2.70
  -6  -5   6    1.70    2.90
   5   5  -6    6.40    2.80
   5   5  -6    2.00    4.30
  -5  -5   6    0.30    2.50
  -5  -5   6    7.20    2.80
   4   5  -6    2.90    2.50
   4   5  -6   -0.60    4.00
  -4  -5   6    4.50    2.60
  -4  -5   6    2.20    1.50
  -4  -5   6   -0.50    2.10
  -4  -5   6    0.40    1.30
  -4  -5   6    5.40    2.90
   3   5  -6    6.70    0.90
   3   5  -6    5.70    2.30
   3   5  -6    5.60    4.10
  -3  -5   6    5.00    2.60
  -3  -5   6    9.80    1.00
  -3  -5   6    3.90    2.40
  -3  -5   6    2.40    1.90
  -3  -5   6    4.80    1.60
   2   5  -6  113.39    4.60
   2   5  -6  113.59    8.60
  -2  -5   6  107.59    5.40
  -2  -5   6  118.29    4.50
  -2  -5   6  122.19    5.50
  -2  -5   6  116.89    4.30
  -2  -5   6  113.69    4.20
   1   5  -6   13.80    4.30
   1   5  -6   14.10    2.00
  -1  -5   6   14.40    1.60
  -1  -5   6   16.50    2.10
  -1  -5   6   14.10    2.80
  -1  -5   6   13.80    1.40
  -1  -5   6   16.70    2.70
   0   5  -6    1.60    1.60
   0   5  -6    0.20    2.90
   0   5  -6    4.30    3.70
   0  -5   6    3.50    1.00
   0  -5   6    0.10    1.80
   0  -5   6    1.70    2.20
   0  -5   6    3.40    1.10
  -1   5  -6   20.80    2.20
  -1   5  -6   20.50    2.10
  -1   5  -6   17.40    3.80
  -1   5  -6   19.80    4.30
  -1   5  -6   17.10    1.70
   1  -5   6   26.70    2.70
   1  -5   6   20.90    1.40
   1  -5   6   20.50    1.50
   1  -5   6   21.50    1.90
   1  -5   6   17.30    2.70
  -2   5  -6    6.70    3.50
  -2   5  -6    6.80    1.40
  -2   5  -6    5.90    1.70
  -2   5  -6    4.70    1.70
  -2   5  -6    3.90    3.50
   2  -5   6    7.60    2.70
   2  -5   6    6.20    2.40
   2  -5   6    5.70    0.90
   2  -5   6    5.60    0.80
   2  -5   6    5.60    1.80
  -3   5  -6   71.59    6.80
  -3   5  -6   68.79    3.00
  -3   5  -6   70.59    6.80
  -3   5  -6   68.29    3.50
   3  -5   6   66.49    2.30
   3  -5   6   70.99    2.30
   3  -5   6   67.99    4.00
   3  -5   6   71.19    4.80
   3  -5   6   75.29    4.50
  -4   5  -6   22.50    5.30
  -4   5  -6   31.50    3.00
  -4   5  -6   27.60    4.60
  -4   5  -6   24.30    4.70
   4  -5   6   29.30    3.20
   4  -5   6   24.10    3.00
   4  -5   6   30.00    1.60
  -5   5  -6   38.60    5.10
  -5   5  -6   41.30    6.30
  -5   5  -6   49.60    3.90
  -5   5  -6   39.60    5.80
   5  -5   6   43.30    4.00
   5  -5   6   47.00    4.20
  -6   5  -6    1.60    4.20
  -6   5  -6   -1.30    4.80
  -6   5  -6    0.60    2.50
   6  -5   6   -1.30    2.60
   6  -5   6    0.00    2.90
  -7   5  -6    2.00    2.70
  -7   5  -6   -5.40    5.20
  -7   5  -6    1.60    4.80
   7  -5   6    3.70    3.00
   7  -5   6    0.70    3.50
  -8   5  -6   -9.30    5.50
  -8   5  -6    0.20    5.30
   8  -5   6    1.40    3.70
   8  -5   6   -1.00    3.20
   9   4  -6    6.00    3.80
  -9  -4   6   -0.40    3.40
  -9  -4   6    1.20    5.90
   8   4  -6   53.09    6.70
   8   4  -6   54.79    5.20
  -8  -4   6   57.89    5.50
  -8  -4   6   44.70    7.60
  -8  -4   6   55.99    5.40
   7   4  -6   13.70    3.50
   7   4  -6    5.10    4.40
   7   4  -6   10.60    2.40
  -7  -4   6   11.50    3.30
  -7  -4   6    8.40    3.10
  -7  -4   6    5.60    5.40
   6   4  -6   12.90    4.70
   6   4  -6   16.10    3.10
   6   4  -6   11.70    2.10
  -6  -4   6    6.00    4.70
  -6  -4   6    8.10    2.80
  -6  -4   6    9.40    3.00
   5   4  -6   -1.40    3.70
   5   4  -6   -0.60    1.40
   5   4  -6    0.20    2.60
  -5  -4   6   -1.60    1.70
  -5  -4   6   -0.50    3.90
  -5  -4   6   -1.50    2.20
  -5  -4   6    0.80    2.40
   4   4  -6   -0.10    3.30
   4   4  -6    3.00    1.10
   4   4  -6    2.40    2.20
  -4  -4   6    6.20    2.20
  -4  -4   6    5.40    2.20
  -4  -4   6    1.10    1.40
   3   4  -6   91.39    7.50
   3   4  -6   78.69    4.20
  -3  -4   6   80.99    4.00
  -3  -4   6   76.89    2.70
  -3  -4   6   80.79    4.50
  -3  -4   6   88.09    5.00
   2   4  -6    7.50    2.00
   2   4  -6    3.90    3.30
  -2  -4   6    7.20    1.50
  -2  -4   6    4.90    1.70
  -2  -4   6    4.70    2.20
  -2  -4   6    3.50    2.00
   1   4  -6    5.00    3.40
   1   4  -6    9.40    3.30
   1   4  -6    9.80    1.90
  -1  -4   6    9.30    2.50
  -1  -4   6    7.90    2.00
  -1  -4   6   11.60    1.50
  -1  -4   6    6.40    1.60
   0   4  -6   21.10    3.50
   0   4  -6   19.90    4.00
   0   4  -6   28.60    2.40
   0   4  -6   25.80    1.40
   0  -4   6   27.20    2.50
   0  -4   6   27.50    1.70
   0  -4   6   25.90    2.20
   0  -4   6   21.90    2.60
  -1   4  -6   57.69    5.40
  -1   4  -6   63.39    3.30
  -1   4  -6   64.89    3.00
  -1   4  -6   63.99    6.50
   1  -4   6   62.49    4.10
   1  -4   6   65.19    2.90
   1  -4   6   60.09    3.50
   1  -4   6   58.09    2.60
   1  -4   6   61.09    2.80
  -2   4  -6   11.80    3.60
  -2   4  -6   12.30    2.00
  -2   4  -6   15.90    4.10
  -2   4  -6   13.70    2.00
  -2   4  -6   15.30    1.30
   2  -4   6   15.70    2.50
   2  -4   6   13.80    2.00
   2  -4   6   13.70    1.60
   2  -4   6   12.60    2.50
   2  -4   6   13.60    1.40
  -3   4  -6    1.10    3.90
  -3   4  -6    1.70    1.90
  -3   4  -6    0.90    3.30
   3  -4   6    0.70    2.00
   3  -4   6    0.80    2.20
   3  -4   6    0.20    0.90
   3  -4   6    2.70    1.40
   3  -4   6    2.20    2.00
  -4   4  -6   35.40    5.80
  -4   4  -6   31.60    5.00
  -4   4  -6   27.70    4.60
  -4   4  -6   36.00    3.30
   4  -4   6   42.00    3.70
   4  -4   6   35.70    3.50
   4  -4   6   31.30    2.60
   4  -4   6   26.50    2.30
  -5   4  -6   13.60    5.00
  -5   4  -6    9.50    4.10
  -5   4  -6   13.50    2.70
  -5   4  -6   11.80    3.70
   5  -4   6   13.00    3.30
   5  -4   6   13.30    2.70
   5  -4   6   12.60    2.00
  -6   4  -6    8.60    2.90
  -6   4  -6    6.70    5.60
  -6   4  -6    5.50    4.60
   6  -4   6    7.60    2.00
   6  -4   6    6.50    3.20
   6  -4   6    8.30    2.90
  -7   4  -6    5.70    4.90
  -7   4  -6    7.60    3.10
  -7   4  -6   -0.20    5.70
   7  -4   6    3.20    2.90
   7  -4   6    4.60    3.60
  -8   4  -6   -3.80    6.00
  -8   4  -6    4.40    5.50
   8  -4   6    5.70    4.10
   8  -4   6    4.20    3.00
   9   3  -6   13.40    3.70
  -9  -3   6    2.80    6.50
  -9  -3   6   10.10    3.40
   8   3  -6   20.60    4.00
   8   3  -6   15.50    4.80
   8   3  -6   24.40    3.10
  -8  -3   6   22.70    3.90
  -8  -3   6   12.20    5.90
  -8  -3   6   22.00    3.30
   7   3  -6   13.00    4.60
   7   3  -6   16.90    2.60
   7   3  -6   22.70    3.70
  -7  -3   6   14.10    3.10
  -7  -3   6   16.20    2.90
  -7  -3   6   17.00    5.70
   6   3  -6   -0.70    3.70
   6   3  -6   -1.10    2.40
   6   3  -6   -1.20    1.70
  -6  -3   6   -5.10    2.10
  -6  -3   6    2.20    2.20
  -6  -3   6   -2.30    4.10
   5   3  -6   -1.00    1.30
   5   3  -6   -0.50    2.10
   5   3  -6   -1.70    3.40
  -5  -3   6   -0.80    1.50
  -5  -3   6   -1.40    2.10
  -5  -3   6    0.90    1.90
  -5  -3   6    0.10    4.00
   4   3  -6   81.49    7.20
   4   3  -6   88.79    4.50
   4   3  -6   80.89    2.90
  -4  -3   6   75.99    4.00
  -4  -3   6   79.59    7.00
  -4  -3   6   80.79    4.10
  -4  -3   6   72.39    3.30
   3   3  -6   89.89    7.30
   3   3  -6   90.89    4.40
   3   3  -6   85.09    3.90
  -3  -3   6   88.99    3.20
  -3  -3   6   89.99    4.00
  -3  -3   6   89.79    4.10
   2   3  -6  230.88    7.50
   2   3  -6  220.28    7.30
   2   3  -6  246.78   10.80
  -2  -3   6  219.38    7.80
  -2  -3   6  228.48    6.20
  -2  -3   6  230.68    7.30
   1   3  -6   37.40    2.90
   1   3  -6   40.70    4.60
   1   3  -6   42.10    2.80
   1   3  -6   39.00    6.10
  -1  -3   6   38.00    2.70
  -1  -3   6   36.80    2.50
  -1  -3   6   37.70    3.40
  -1  -3   6   37.20    1.50
   0   3  -6    1.50    3.20
   0   3  -6   -0.70    1.70
   0   3  -6    0.10    1.00
   0   3  -6    0.90    2.80
   0  -3   6   -0.40    1.10
   0  -3   6   -1.60    1.40
   0  -3   6    0.60    1.20
   0  -3   6    0.50    1.00
   0  -3   6   -0.80    1.80
  -1   3  -6    1.80    1.40
  -1   3  -6    0.70    2.90
  -1   3  -6    1.20    1.80
  -1   3  -6    2.90    3.30
   1  -3   6    0.30    1.40
   1  -3   6   -1.90    1.90
   1  -3   6   -0.10    1.20
   1  -3   6    1.60    1.40
   1  -3   6    0.70    1.80
  -2   3  -6    6.80    3.60
  -2   3  -6    7.90    3.60
  -2   3  -6    3.60    1.90
  -2   3  -6    7.20    1.80
   2  -3   6    6.00    1.70
   2  -3   6    5.50    1.40
   2  -3   6    5.80    2.00
   2  -3   6    4.30    2.00
  -3   3  -6  338.27   13.10
  -3   3  -6  330.57   13.20
  -3   3  -6  330.97   10.20
   3  -3   6  339.27   10.00
   3  -3   6  331.17   10.30
   3  -3   6  326.87   10.50
   3  -3   6  357.56   10.60
  -4   3  -6    3.80    2.10
  -4   3  -6    6.70    4.30
  -4   3  -6    1.80    3.10
  -4   3  -6    6.70    3.60
   4  -3   6    6.60    2.70
   4  -3   6    5.50    1.90
   4  -3   6    3.20    2.30
  -5   3  -6  136.79    5.90
  -5   3  -6  133.39   10.20
  -5   3  -6  139.29    8.10
  -5   3  -6  133.19    8.90
   5  -3   6  149.09    6.30
   5  -3   6  147.49    6.90
   5  -3   6  145.19    5.60
  -6   3  -6    5.30    2.90
  -6   3  -6    0.50    4.00
  -6   3  -6    0.90    5.00
   6  -3   6    1.20    3.20
   6  -3   6    1.10    2.40
   6  -3   6   -1.90    2.10
  -7   3  -6   10.00    6.00
  -7   3  -6   18.50    3.40
  -7   3  -6   17.70    5.30
   7  -3   6   24.60    2.90
   7  -3   6   16.90    3.10
   7  -3   6   18.50    4.20
  -8   3  -6   -5.70    5.80
  -8   3  -6    3.20    5.10
   8  -3   6    8.30    2.70
   8  -3   6    2.70    3.10
   8  -3   6    4.90    4.10
  10   2  -6    3.30    3.80
 -10  -2   6   -3.40    3.60
 -10  -2   6   -4.30    6.40
   9   2  -6    8.30    3.30
   9   2  -6    6.00    3.00
  -9  -2   6   -1.10    5.70
  -9  -2   6    2.20    3.40
   8   2  -6   -3.70    3.90
   8   2  -6    3.40    3.00
   8   2  -6   10.90    2.80
  -8  -2   6    1.60    3.20
  -8  -2   6    9.80    2.90
  -8  -2   6    0.50    5.30
   7   2  -6    6.80    2.30
   7   2  -6   -1.30    3.80
   7   2  -6    2.20    2.70
  -7  -2   6    5.40    3.00
  -7  -2   6    5.00    2.20
  -7  -2   6    2.50    4.80
   6   2  -6   14.00    4.40
   6   2  -6   19.60    2.30
   6   2  -6   16.10    2.80
  -6  -2   6   13.30    5.00
  -6  -2   6   15.70    2.20
  -6  -2   6   15.00    2.80
   5   2  -6   25.00    2.50
   5   2  -6   25.60    2.90
   5   2  -6   17.50    4.20
  -5  -2   6   25.40    2.20
  -5  -2   6   19.50    4.40
  -5  -2   6   27.50    2.90
   4   2  -6   20.70    1.60
   4   2  -6   18.30    4.00
   4   2  -6   21.90    2.80
  -4  -2   6   20.30    2.50
  -4  -2   6   18.50    3.90
  -4  -2   6   18.80    1.80
   3   2  -6  108.69    7.60
   3   2  -6  100.99    3.80
   3   2  -6  102.29    4.60
  -3  -2   6  106.99    4.60
  -3  -2   6  100.39    3.90
   2   2  -6   15.30    3.70
   2   2  -6   11.90    2.00
   2   2  -6   12.70    2.70
  -2  -2   6   12.30    1.40
  -2  -2   6   14.50    1.10
  -2  -2   6   14.60    2.00
  -2  -2   6   11.50    2.10
   1   2  -6  194.48    9.80
   1   2  -6  199.88    8.10
   1   2  -6  204.98    6.70
   1   2  -6  194.48    6.50
  -1  -2   6  200.38    6.50
  -1  -2   6  197.38    6.20
  -1  -2   6  197.08    6.70
   0   2  -6   79.29    6.90
   0   2  -6   64.49    5.00
   0   2  -6   68.39    3.20
   0   2  -6   69.89    3.50
   0  -2   6   63.59    3.20
   0  -2   6   67.59    3.40
   0  -2   6   71.29    3.70
   0  -2   6   70.39    3.40
  -1   2  -6   26.00    2.50
  -1   2  -6   26.40    1.30
  -1   2  -6   24.70    2.30
  -1   2  -6   19.70    4.00
  -1   2  -6   23.50    2.30
  -1   2  -6   22.90    3.70
   1  -2   6   22.70    2.30
   1  -2   6   27.30    2.30
   1  -2   6   23.30    2.50
  -2   2  -6  117.39    7.80
  -2   2  -6  116.09    4.70
  -2   2  -6  114.59    7.10
   2  -2   6  117.79    4.70
   2  -2   6  117.39    5.00
   2  -2   6  114.39    4.80
   2  -2   6  119.89    5.30
  -3   2  -6  140.89    5.50
  -3   2  -6  139.89    8.30
  -3   2  -6  139.99    7.80
  -3   2  -6  141.09    8.30
   3  -2   6  136.69    5.70
   3  -2   6  133.69    5.10
   3  -2   6  137.79    6.30
  -4   2  -6  115.69    7.60
  -4   2  -6  118.49    5.30
  -4   2  -6  121.99    7.80
  -4   2  -6  116.99    8.50
   4  -2   6  117.49    6.50
   4  -2   6  120.29    5.40
   4  -2   6  118.89    5.10
  -5   2  -6   -2.10    4.50
  -5   2  -6    1.70    3.70
  -5   2  -6    2.60    2.80
   5  -2   6    6.20    2.50
   5  -2   6    4.70    2.20
  -6   2  -6    0.30    2.60
  -6   2  -6   -3.10    4.80
  -6   2  -6    1.20    3.80
   6  -2   6    7.00    2.60
   6  -2   6    2.70    2.50
  -7   2  -6    0.90    3.40
  -7   2  -6    2.30    4.50
  -7   2  -6    0.90    6.00
   7  -2   6   -5.20    3.40
   7  -2   6    3.60    2.60
   7  -2   6    3.70    2.70
  -8   2  -6   54.79    9.00
  -8   2  -6   62.79    9.30
   8  -2   6   76.29    5.30
   8  -2   6   53.49    5.70
   8  -2   6   73.69    5.10
  10   1  -6    3.90    3.30
  10   1  -6   -2.60    3.10
 -10  -1   6   -3.30    3.60
 -10  -1   6   -7.60    6.40
   9   1  -6    3.00    3.00
   9   1  -6    5.70    3.40
  -9  -1   6   -1.80    3.00
  -9  -1   6   -9.60    6.00
   8   1  -6    4.00    2.80
   8   1  -6   11.00    2.90
   8   1  -6   -4.40    3.90
  -8  -1   6    1.70    3.20
  -8  -1   6    0.30    5.20
   7   1  -6   55.29    4.20
   7   1  -6   54.59    7.60
   7   1  -6   61.29    4.90
  -7  -1   6   61.49    3.40
  -7  -1   6   48.40    7.10
  -7  -1   6   60.99    4.50
   6   1  -6   53.19    4.00
   6   1  -6   41.70    7.00
   6   1  -6   44.30    4.40
   6   1  -6   54.19    3.70
  -6  -1   6   50.69    3.90
  -6  -1   6   35.90    5.60
  -6  -1   6   50.49    2.80
   5   1  -6  112.89    5.00
   5   1  -6  110.19    7.90
   5   1  -6  118.79    4.60
  -5  -1   6  116.59    5.30
  -5  -1   6  108.19    8.00
  -5  -1   6  112.29    3.90
   4   1  -6   36.20    3.00
   4   1  -6   30.90    2.40
   4   1  -6   30.40    4.60
  -4  -1   6   35.20    3.00
  -4  -1   6   24.00    4.00
   3   1  -6  103.59    4.40
   3   1  -6  104.89    4.90
   3   1  -6   96.39    7.00
   3   1  -6  103.79    3.50
  -3  -1   6  101.29    4.60
  -3  -1   6  108.99    3.70
  -3  -1   6  109.69    4.40
  -3  -1   6  104.49    6.50
   2   1  -6    3.40    3.80
   2   1  -6    4.90    1.20
   2   1  -6    3.50    2.40
   2   1  -6    5.20    1.80
   2   1  -6    5.20    2.20
  -2  -1   6    5.80    1.70
  -2  -1   6    6.90    1.20
  -2  -1   6    5.50    1.80
   1   1  -6    6.60    1.60
   1   1  -6    8.30    2.40
   1   1  -6   11.60    4.10
   1   1  -6    8.10    2.60
   1   1  -6    8.70    1.80
   1   1  -6    9.10    2.10
  -1  -1   6    7.80    1.80
  -1  -1   6    8.60    2.20
  -1  -1   6    7.60    1.80
  -1  -1   6    7.80    1.70
   0   1  -6    2.40    1.60
   0   1  -6    0.20    3.70
   0   1  -6    1.20    1.20
   0   1  -6    2.40    1.70
   0   1  -6    0.80    2.40
   0  -1   6    1.50    2.10
   0  -1   6    1.00    1.40
   0  -1   6    0.20    1.60
   0  -1   6    0.70    1.80
  -1   1  -6   67.79    3.90
  -1   1  -6   72.99    7.00
  -1   1  -6   74.59    3.70
  -1   1  -6   70.39    2.50
  -1   1  -6   75.19    6.00
   1  -1   6   69.79    3.40
   1  -1   6   77.79    3.60
   1  -1   6   76.29    4.30
  -2   1  -6   54.49    3.40
  -2   1  -6   51.79    6.50
  -2   1  -6   54.89    2.90
  -2   1  -6   53.99    5.70
   2  -1   6   55.09    4.30
   2  -1   6   47.30    3.20
  -3   1  -6   70.59    5.90
  -3   1  -6   79.49    6.90
  -3   1  -6   77.69    4.20
  -3   1  -6   75.79    4.10
  -3   1  -6   75.19    7.20
   3  -1   6   73.69    4.00
   3  -1   6   80.89    5.30
   3  -1   6   77.69    4.00
  -4   1  -6    2.00    4.80
  -4   1  -6    2.90    2.40
  -4   1  -6    2.70    2.90
   4  -1   6    3.00    2.10
   4  -1   6    2.20    2.30
   4  -1   6    2.70    3.20
  -5   1  -6   30.20    3.50
  -5   1  -6   31.60    4.80
  -5   1  -6   30.20    6.40
   5  -1   6   33.50    3.40
   5  -1   6   29.90    4.20
   5  -1   6   37.50    3.60
  -6   1  -6    0.60    5.50
  -6   1  -6   -3.00    2.30
  -6   1  -6   -3.10    3.70
  -6   1  -6   -2.20    3.00
   6  -1   6   -1.10    2.60
   6  -1   6    1.90    2.40
  -7   1  -6   -1.40    4.30
  -7   1  -6    1.20    5.80
   7  -1   6    2.30    2.80
   7  -1   6    3.60    2.60
  -8   1  -6   -4.10    5.10
  -8   1  -6   -8.40    5.90
  -8   1  -6   -1.40    3.20
   8  -1   6    2.50    2.70
   8  -1   6    1.30    2.80
  10   0  -6  -10.50    4.90
  10   0  -6    4.00    3.40
  10   0  -6   -1.30    3.10
 -10   0   6    1.70    3.30
 -10   0   6   -7.70    6.40
   9   0  -6    1.80    3.10
   9   0  -6    1.30    2.90
  -9   0   6    1.80    3.40
  -9   0   6   -8.00    5.90
   8   0  -6   97.99    5.60
   8   0  -6   84.39    5.40
  -8   0   6   90.29    5.80
  -8   0   6   66.29    9.80
   7   0  -6    1.90    2.40
   7   0  -6   -4.20    3.80
   7   0  -6    2.40    2.60
  -7   0   6   -4.10    2.40
  -7   0   6   -1.20    4.50
   6   0  -6  586.04   17.50
   6   0  -6  633.24   17.90
   6   0  -6  602.64   17.70
   6   0  -6  621.34   20.70
  -6   0   6  642.74   18.20
  -6   0   6  619.44   21.80
   5   0  -6  148.19    5.10
   5   0  -6  142.69    5.20
   5   0  -6  144.49    5.50
   5   0  -6  155.68    5.90
   5   0  -6  148.89    9.20
  -5   0   6  142.29    5.80
  -5   0   6  145.19    8.70
   4   0  -6   23.00    2.60
   4   0  -6   18.40    2.90
   4   0  -6   21.40    2.40
   4   0  -6   12.80    4.00
  -4   0   6   19.90    2.50
  -4   0   6   19.50    2.00
  -4   0   6   17.70    3.80
   3   0  -6   11.20    2.60
   3   0  -6   12.70    2.20
   3   0  -6   12.80    1.90
   3   0  -6    8.70    4.10
  -3   0   6   10.50    2.10
  -3   0   6   11.70    2.10
  -3   0   6   13.30    1.70
  -3   0   6   14.60    3.20
   2   0  -6  182.88    9.10
   2   0  -6  178.18    6.60
   2   0  -6  160.78    5.90
   2   0  -6  160.18    7.10
   2   0  -6  173.58    6.20
  -2   0   6  171.48    6.30
  -2   0   6  173.88    6.10
  -2   0   6  154.48    5.50
   1   0  -6    0.80    3.40
   1   0  -6   -0.30    1.70
   1   0  -6    0.60    1.60
   1   0  -6    2.90    1.70
   1   0  -6   -1.60    2.20
   1   0  -6    1.10    1.90
  -1   0   6   -1.40    1.60
  -1   0   6    1.20    1.80
  -1   0   6    1.00    1.90
  -1   0   6    1.20    1.30
   0   0  -6  251.07    8.20
   0   0  -6  259.57    7.80
   0   0  -6  254.27   11.70
   0   0  -6  257.97    9.80
   0   0   6  268.97    8.80
   0   0   6  254.37    9.50
   0   0   6  270.37    8.40
   0   0   6  261.17    7.60
  -1   0  -6    3.70    2.10
  -1   0  -6    6.20    1.30
  -1   0  -6    3.60    3.40
  -1   0  -6    7.10    3.20
   1   0   6    4.80    2.50
   1   0   6    4.50    1.30
   1   0   6    7.50    1.90
  -2   0  -6    8.60    2.40
  -2   0  -6    5.90    2.30
  -2   0  -6    7.10    1.30
  -2   0  -6    4.90    3.60
   2   0   6    6.10    2.20
   2   0   6    7.50    2.70
   2   0   6    6.10    1.10
  -3   0  -6   10.40    1.60
  -3   0  -6   10.20    2.80
  -3   0  -6    4.80    4.40
  -3   0  -6   11.00    2.50
   3   0   6   14.30    3.40
   3   0   6    9.60    2.30
   3   0   6    9.00    1.10
   3   0   6    5.20    2.20
  -4   0  -6   64.29    4.80
  -4   0  -6   65.59    6.00
  -4   0  -6   59.89    7.60
   4   0   6   59.89    5.80
   4   0   6   60.59    4.10
   4   0   6   64.39    4.10
  -5   0  -6    3.60    5.00
  -5   0  -6    3.00    2.40
  -5   0  -6    5.30    2.90
  -5   0  -6    6.30    3.60
   5   0   6    8.40    2.60
   5   0   6    5.80    2.40
   5   0   6    6.70    3.90
  -6   0  -6    5.00    3.40
  -6   0  -6    4.70    6.00
  -6   0  -6    4.80    4.20
   6   0   6    6.30    3.00
   6   0   6    7.70    2.50
   6   0   6    5.00    3.80
  -7   0  -6   -1.40    5.90
  -7   0  -6   -3.00    4.30
   7   0   6    4.10    3.10
   7   0   6    1.20    2.50
  10  -1  -6   -7.30    4.40
  10  -1  -6    3.80    3.70
  10  -1  -6   -2.80    3.10
 -10   1   6    1.80    3.20
 -10   1   6  -13.50    6.70
   9  -1  -6    5.50    3.30
   9  -1  -6   -9.30    4.60
   9  -1  -6    0.30    2.80
  -9   1   6    1.60    3.30
  -9   1   6   -6.00    5.60
   8  -1  -6   -6.90    3.80
   8  -1  -6   -4.10    2.90
   8  -1  -6    1.80    2.70
  -8   1   6   -6.80    4.90
  -8   1   6   -0.70    2.90
   7  -1  -6  157.18    9.00
   7  -1  -6  148.69    7.70
   7  -1  -6  142.39    6.20
   7  -1  -6  148.19    6.60
  -7   1   6  145.69    6.70
  -7   1   6  145.59   11.30
   6  -1  -6  116.19    6.60
   6  -1  -6  121.99    5.80
   6  -1  -6  122.59    5.40
   6  -1  -6  128.59    8.80
  -6   1   6  118.59    9.50
  -6   1   6  117.49    5.50
   5  -1  -6    2.20    2.20
   5  -1  -6    3.10    2.90
   5  -1  -6    1.60    4.00
   5  -1  -6    3.50    2.20
  -5   1   6    1.20    3.30
  -5   1   6    5.20    2.10
   4  -1  -6    9.80    2.80
   4  -1  -6    9.80    2.00
   4  -1  -6    7.40    3.80
  -4   1   6    9.30    2.60
  -4   1   6    6.40    2.00
  -4   1   6   10.00    3.10
   3  -1  -6   -3.00    1.90
   3  -1  -6   -1.40    1.60
   3  -1  -6    0.00    2.30
   3  -1  -6   -1.10    1.30
   3  -1  -6   -1.10    3.60
  -3   1   6   -0.10    1.90
  -3   1   6   -0.50    2.20
  -3   1   6    1.10    2.40
   2  -1  -6   78.49    3.80
   2  -1  -6   67.89    6.70
   2  -1  -6   73.69    4.30
   2  -1  -6   78.59    4.40
  -2   1   6   78.59    3.80
  -2   1   6   78.49    3.80
  -2   1   6   73.69    4.30
   1  -1  -6  389.56   11.60
   1  -1  -6  403.06   12.70
   1  -1  -6  388.56   11.50
   1  -1  -6  413.06   15.30
   1  -1  -6  380.16   12.00
  -1   1   6  381.46   11.60
  -1   1   6  387.46   10.80
  -1   1   6  380.86   12.40
  -1   1   6  382.26   12.20
   0  -1  -6   15.70    2.40
   0  -1  -6   11.50    1.80
   0  -1  -6   15.60    2.10
   0  -1  -6   13.50    3.30
   0   1   6   13.50    2.80
   0   1   6   13.50    1.30
   0   1   6   13.20    1.90
   0   1   6   15.90    2.20
  -1  -1  -6   32.70    4.40
  -1  -1  -6   39.30    3.30
  -1  -1  -6   34.20    3.10
   1   1   6   30.50    2.40
   1   1   6   41.20    3.20
   1   1   6   39.90    4.40
  -2  -1  -6   29.30    2.90
  -2  -1  -6   33.40    3.80
  -2  -1  -6   37.40    5.30
   2   1   6   39.10    3.40
   2   1   6   36.90    4.00
  -3  -1  -6  111.79    6.20
  -3  -1  -6  114.39    8.40
  -3  -1  -6  113.09    5.30
  -3  -1  -6  109.39    5.30
  -3  -1  -6  113.39    4.10
   3   1   6  111.49    5.50
   3   1   6  114.69    6.50
  -4  -1  -6  132.09    9.70
  -4  -1  -6  139.29    7.70
  -4  -1  -6  131.59    6.20
  -4  -1  -6  133.29    6.00
   4   1   6  140.09    8.00
   4   1   6  130.79    5.90
   4   1   6  133.19    5.60
  -5  -1  -6    2.00    2.80
  -5  -1  -6    0.00    3.30
  -5  -1  -6    4.60    5.30
  -5  -1  -6   -0.70    2.40
   5   1   6    5.50    2.30
   5   1   6   -0.70    3.80
   5   1   6    0.90    2.50
  -6  -1  -6   -3.00    3.60
  -6  -1  -6    2.90    6.00
   6   1   6    0.80    4.20
   6   1   6    2.00    2.80
   6   1   6    2.80    2.30
  -7  -1  -6   10.00    3.90
  -7  -1  -6   10.10    7.10
   7   1   6   13.20    4.70
   7   1   6   18.30    3.60
  10  -2  -6   -3.80    4.80
  10  -2  -6   -4.50    3.40
 -10   2   6   -6.90    3.20
   9  -2  -6    3.20    2.70
   9  -2  -6    2.50    4.40
   9  -2  -6    1.40    3.50
  -9   2   6   -5.80    6.10
  -9   2   6    1.40    2.90
   8  -2  -6    1.50    4.00
   8  -2  -6    2.00    3.10
   8  -2  -6    2.50    2.50
  -8   2   6    0.40    2.90
  -8   2   6  -11.70    5.10
   7  -2  -6    0.30    2.80
   7  -2  -6    1.70    2.20
   7  -2  -6    1.10    1.90
   7  -2  -6   -3.40    3.80
  -7   2   6   -0.60    4.40
  -7   2   6    0.00    2.70
   6  -2  -6   -3.60    2.10
   6  -2  -6    4.00    2.70
   6  -2  -6    1.40    2.00
   6  -2  -6    3.20    3.70
  -6   2   6    1.10    4.20
  -6   2   6   -1.80    2.40
   5  -2  -6   15.50    3.40
   5  -2  -6   12.70    2.50
   5  -2  -6   14.50    2.40
  -5   2   6   20.80    2.90
  -5   2   6   13.50    3.00
  -5   2   6   13.90    4.10
   4  -2  -6   28.90    2.60
   4  -2  -6   30.40    3.50
  -4   2   6   25.30    3.80
  -4   2   6   28.00    2.70
  -4   2   6   26.40    3.60
   3  -2  -6   36.70    3.60
   3  -2  -6   36.90    4.10
   3  -2  -6   34.00    2.90
   3  -2  -6   35.20    1.60
  -3   2   6   35.30    3.30
  -3   2   6   38.60    3.90
  -3   2   6   37.70    4.50
   2  -2  -6   -0.50    1.60
   2  -2  -6    0.70    1.90
   2  -2  -6    3.30    2.30
   2  -2  -6    2.20    2.10
  -2   2   6    1.90    2.30
  -2   2   6    2.60    2.00
  -2   2   6    0.00    1.60
   1  -2  -6   38.30    2.90
   1  -2  -6   47.40    4.90
   1  -2  -6   43.50    3.70
   1  -2  -6   41.90    2.90
  -1   2   6   43.90    3.20
  -1   2   6   40.20    4.10
  -1   2   6   44.40    4.10
  -1   2   6   41.40    1.80
   0  -2  -6   27.90    2.00
   0  -2  -6   18.10    2.30
   0  -2  -6   20.90    2.40
   0  -2  -6   28.10    4.10
   0  -2  -6   24.80    2.70
   0   2   6   26.80    2.90
   0   2   6   24.50    3.60
  -1  -2  -6   10.70    2.70
  -1  -2  -6   14.30    2.60
  -1  -2  -6    9.90    1.50
  -1  -2  -6   13.80    4.10
   1   2   6   13.40    3.30
   1   2   6   16.00    2.60
  -2  -2  -6   44.10    4.30
  -2  -2  -6   48.50    6.60
  -2  -2  -6   41.90    3.60
  -2  -2  -6   44.30    3.70
   2   2   6   38.00    3.60
   2   2   6   49.99    5.60
  -3  -2  -6   32.10    5.70
  -3  -2  -6   34.00    4.40
  -3  -2  -6   32.10    3.40
  -3  -2  -6   27.60    3.30
   3   2   6   37.40    3.50
   3   2   6   31.00    4.50
  -4  -2  -6   -0.60    2.70
  -4  -2  -6    1.60    3.00
  -4  -2  -6   -0.60    4.90
  -4  -2  -6    2.70    2.60
   4   2   6    0.50    4.00
   4   2   6    1.10    2.20
   4   2   6    5.70    2.60
  -5  -2  -6    3.90    5.40
  -5  -2  -6    1.50    2.60
   5   2   6   -8.00    3.90
   5   2   6    1.30    2.10
   5   2   6   -1.60    2.60
  -6  -2  -6    1.90    5.60
  -6  -2  -6    3.10    3.10
   6   2   6   -1.60    4.30
   6   2   6    2.20    3.40
   9  -3  -6   -3.10    4.40
   9  -3  -6    4.60    3.60
  -9   3   6    2.50    3.00
  -9   3   6   -7.70    5.90
   8  -3  -6   15.90    2.60
   8  -3  -6   13.50    3.70
   8  -3  -6   19.30    4.80
  -8   3   6   17.20    3.40
  -8   3   6    3.60    5.70
   7  -3  -6   37.50    5.10
   7  -3  -6   33.40    3.00
   7  -3  -6   34.50    3.20
   7  -3  -6   30.30    4.10
  -7   3   6   22.40    5.60
  -7   3   6   34.80    3.60
   6  -3  -6   19.00    2.80
   6  -3  -6   18.20    2.30
   6  -3  -6   23.60    4.00
  -6   3   6   23.20    3.10
  -6   3   6   17.00    4.80
  -6   3   6   23.90    4.10
   5  -3  -6    3.20    3.10
   5  -3  -6    3.50    1.90
   5  -3  -6    0.90    2.30
  -5   3   6    4.70    2.30
  -5   3   6    6.80    3.20
  -5   3   6    4.90    3.60
   4  -3  -6    1.00    1.70
   4  -3  -6    2.10    2.30
   4  -3  -6   -2.30    2.70
   4  -3  -6    0.50    2.40
  -4   3   6    1.90    2.20
  -4   3   6    3.30    3.20
  -4   3   6    1.30    2.80
   3  -3  -6    6.70    3.00
   3  -3  -6    2.70    2.40
   3  -3  -6    2.70    1.90
   3  -3  -6    6.90    1.20
  -3   3   6    4.20    2.20
  -3   3   6    5.80    1.30
  -3   3   6    5.60    2.90
  -3   3   6    5.60    2.30
   2  -3  -6   25.30    3.10
   2  -3  -6   27.00    2.40
   2  -3  -6   32.20    3.60
   2  -3  -6   25.20    2.80
   2  -3  -6   23.60    2.40
  -2   3   6   28.40    2.90
  -2   3   6   31.50    4.00
  -2   3   6   23.00    3.50
   1  -3  -6   52.79    3.50
   1  -3  -6   54.09    4.50
   1  -3  -6   50.09    4.40
  -1   3   6   46.00    5.20
  -1   3   6   53.89    5.40
  -1   3   6   50.39    3.60
   0  -3  -6   25.60    3.20
   0  -3  -6   24.90    4.30
   0  -3  -6   25.60    3.20
   0  -3  -6   27.60    2.80
   0   3   6   26.90    4.30
   0   3   6   23.50    3.00
  -1  -3  -6   21.80    3.20
  -1  -3  -6   18.20    2.80
  -1  -3  -6   26.20    5.20
   1   3   6   19.10    2.80
   1   3   6   18.20    3.80
  -2  -3  -6   -0.60    2.80
  -2  -3  -6    0.10    2.50
  -2  -3  -6   -0.40    4.20
   2   3   6   -2.90    3.70
   2   3   6    2.70    2.40
  -3  -3  -6   45.70    6.50
  -3  -3  -6   49.20    4.30
  -3  -3  -6   51.09    4.20
   3   3   6   52.39    4.80
   3   3   6   53.89    5.70
  -4  -3  -6   67.59    5.00
  -4  -3  -6   74.79    9.70
   4   3   6   63.09    4.20
   4   3   6   72.39    5.40
   4   3   6   64.79    6.70
  -5  -3  -6    9.40    6.30
  -5  -3  -6    7.10    3.00
  -5  -3  -6    2.50    3.30
   5   3   6    4.30    3.00
   5   3   6    4.20    4.30
  -6  -3  -6   -2.20    3.30
  -6  -3  -6    5.00    6.20
   6   3   6    4.80    3.60
   6   3   6   -2.10    4.20
   9  -4  -6   57.99    6.60
   9  -4  -6   59.49    5.90
  -9   4   6   52.09    4.80
   8  -4  -6   -0.80    4.00
  -8   4   6  -10.60    5.10
  -8   4   6    1.60    2.80
   7  -4  -6    9.80    4.30
   7  -4  -6    9.30    2.40
  -7   4   6    1.20    4.80
  -7   4   6   12.40    4.00
  -7   4   6   10.00    2.90
   6  -4  -6   48.10    5.10
   6  -4  -6   47.00    4.10
   6  -4  -6   46.80    4.30
  -6   4   6   35.90    5.40
  -6   4   6   47.80    4.10
  -6   4   6   50.89    5.40
   5  -4  -6   -0.90    3.20
   5  -4  -6    0.00    2.40
   5  -4  -6    1.10    1.50
  -5   4   6    0.50    3.40
  -5   4   6    1.50    3.10
  -5   4   6    1.10    2.30
   4  -4  -6   -1.10    2.50
   4  -4  -6    0.30    3.10
   4  -4  -6    0.10    1.50
  -4   4   6    1.00    3.40
  -4   4   6    1.50    2.10
  -4   4   6    0.00    2.60
   3  -4  -6   23.00    2.50
   3  -4  -6   20.50    3.10
   3  -4  -6   17.40    2.10
   3  -4  -6   18.80    3.70
  -3   4   6   16.20    3.70
  -3   4   6   21.60    2.80
   2  -4  -6   65.49    4.60
   2  -4  -6   64.49    5.30
   2  -4  -6   62.59    3.50
   2  -4  -6   63.39    3.80
  -2   4   6   58.89    4.10
  -2   4   6   59.09    5.50
   1  -4  -6   10.90    3.30
   1  -4  -6   11.10    3.10
   1  -4  -6    9.00    2.20
   1  -4  -6    9.30    2.50
  -1   4   6   10.30    3.90
  -1   4   6    7.70    2.50
   0  -4  -6  190.48    6.90
   0  -4  -6  188.68    7.60
   0  -4  -6  194.68    7.80
   0   4   6  200.88    9.00
   0   4   6  185.88    7.10
  -1  -4  -6   -0.80    2.30
  -1  -4  -6   -2.00    2.90
   1   4   6    0.20    3.60
   1   4   6    2.00    2.30
  -2  -4  -6    0.90    2.80
   2   4   6    5.60    3.90
   2   4   6    4.90    2.80
  -3  -4  -6    8.30    5.00
  -3  -4  -6    6.00    3.20
   3   4   6    8.90    4.70
   3   4   6    2.80    3.10
  -4  -4  -6   48.00    4.40
  -4  -4  -6   44.30    4.20
   4   4   6   48.60    4.70
   4   4   6   35.00    5.50
  -5  -4  -6    6.90    3.30
  -5  -4  -6    5.70    3.40
   5   4   6    3.00    4.50
   5   4   6    3.90    3.50
   8  -5  -6    9.70    4.80
  -8   5   6    6.40    3.90
  -8   5   6   11.40    4.30
   7  -5  -6   51.89    4.30
   7  -5  -6   47.00    5.50
  -7   5   6   40.60    3.80
  -7   5   6   27.60    6.00
  -7   5   6   44.90    5.40
   6  -5  -6   20.20    4.60
   6  -5  -6   18.90    3.10
  -6   5   6   24.10    4.70
  -6   5   6    6.70    5.10
  -6   5   6   13.60    2.80
   5  -5  -6    5.10    2.90
   5  -5  -6    8.10    3.70
  -5   5   6    7.40    3.80
  -5   5   6    5.10    2.50
   4  -5  -6    8.00    3.00
   4  -5  -6   14.10    4.10
  -4   5   6    9.50    3.80
  -4   5   6   15.60    2.70
   3  -5  -6   18.50    3.90
   3  -5  -6   23.60    3.60
   3  -5  -6   20.20    2.50
   3  -5  -6   20.70    2.40
  -3   5   6   24.10    3.00
  -3   5   6   20.80    4.20
   2  -5  -6   -0.50    2.00
   2  -5  -6    0.20    1.60
   2  -5  -6    0.20    3.00
   2  -5  -6    0.70    3.50
  -2   5   6    3.80    2.40
  -2   5   6   -3.30    3.30
   1  -5  -6  281.77   10.30
   1  -5  -6  291.27   10.10
   1  -5  -6  308.97   11.10
  -1   5   6  297.17   12.20
  -1   5   6  292.57    9.80
   0  -5  -6   81.69    5.70
   0  -5  -6   80.09    5.80
   0   5   6   74.19    7.40
   0   5   6   84.59    5.00
  -1  -5  -6    1.40    3.40
  -1  -5  -6    1.60    3.30
   1   5   6    4.20    2.80
   1   5   6    3.50    4.00
  -2  -5  -6    0.40    3.90
  -2  -5  -6   11.20    3.50
  -2  -5  -6    7.10    2.80
   2   5   6   13.40    3.30
   2   5   6    2.30    4.30
  -3  -5  -6   40.90    5.80
  -3  -5  -6   39.70    4.00
  -3  -5  -6   41.60    4.50
   3   5   6   36.80    6.00
   3   5   6   39.60    4.20
  -4  -5  -6    0.20    3.20
  -4  -5  -6   -0.10    3.50
   4   5   6   -4.00    4.80
   4   5   6   -1.50    3.30
   7  -6  -6    1.10    4.20
   7  -6  -6    3.30    2.80
  -7   6   6    3.20    4.00
   6  -6  -6    4.90    4.10
   6  -6  -6    4.90    2.90
  -6   6   6    8.60    4.40
   5  -6  -6   56.99    5.20
   5  -6  -6   62.39    6.20
  -5   6   6   44.50    5.60
  -5   6   6   54.69    4.20
   4  -6  -6    0.40    2.90
   4  -6  -6    3.10    3.80
  -4   6   6   -0.80    2.40
  -4   6   6    1.70    4.10
   3  -6  -6    1.20    3.90
   3  -6  -6   -3.40    3.10
  -3   6   6   -3.20    2.30
  -3   6   6    1.10    4.10
   2  -6  -6   14.70    3.70
   2  -6  -6   10.60    3.90
   2  -6  -6   16.10    2.90
  -2   6   6   22.90    5.20
  -2   6   6   19.30    3.20
   1  -6  -6   -4.40    3.20
   1  -6  -6    1.50    2.70
  -1   6   6    2.10    2.50
  -1   6   6   -0.10    3.90
   0  -6  -6   14.10    3.50
   0  -6  -6   18.00    3.90
   0   6   6   14.40    3.00
   0   6   6   11.30    4.90
  -1  -6  -6   -0.10    3.50
  -1  -6  -6   -0.90    3.50
   1   6   6   -6.00    4.10
   1   6   6    2.60    2.90
  -2  -6  -6   -0.20    2.90
  -2  -6  -6   -1.30    3.90
  -2  -6  -6    2.90    3.40
   2   6   6   -5.60    4.30
   2   6   6    0.10    3.10
  -3  -6  -6    7.70    3.90
  -3  -6  -6    3.10    2.90
  -3  -6  -6   -2.00    4.50
   3   6   6    6.40    3.10
   3   6   6   -3.40    6.10
   6  -7  -6    7.70    3.30
   6  -7  -6   14.60    5.10
  -6   7   6    7.50    7.50
   5  -7  -6    7.70    4.40
   5  -7  -6    7.90    3.60
  -5   7   6    7.90    4.80
   4  -7  -6    2.90    3.50
   4  -7  -6    3.80    4.30
  -4   7   6   -1.90    4.00
   3  -7  -6    6.30    4.20
   3  -7  -6    5.60    3.50
  -3   7   6    5.60    4.70
   2  -7  -6   -2.60    3.20
  -2   7   6   -0.70    4.70
  -2   7   6   -0.70    2.50
   1  -7  -6    1.90    3.60
  -1   7   6    6.80    2.80
  -1   7   6   -1.10    4.70
   0  -7  -6    3.70    3.40
   0  -7  -6    6.50    3.70
   0   7   6    8.90    3.10
   0   7   6   -2.60    4.80
  -1  -7  -6    5.90    3.90
  -1  -7  -6   12.90    3.90
   1   7   6    1.60    7.70
   1   7   6    6.50    3.30
   0  11  -7   16.80    6.80
   0  11  -7   19.00    5.20
   0 -11   7   11.10    4.30
  -1  11  -7   29.80    7.30
  -1  11  -7   37.00    6.80
   1 -11   7   30.30    4.80
  -2  11  -7   22.40    5.80
  -2  11  -7   15.80    6.40
   2 -11   7   14.10    3.70
   2 -11   7   24.70    4.90
   3  10  -7    5.30    5.90
  -3 -10   7    5.90    4.10
  -3 -10   7    4.70    4.10
   2  10  -7   -2.50    4.90
  -2 -10   7   -0.10    4.20
  -2 -10   7   -0.30    3.70
   1  10  -7    7.40    5.90
  -1 -10   7    7.90    3.90
  -1 -10   7    9.50    4.60
   0  10  -7   58.99    9.90
   0 -10   7   55.99    5.60
   0 -10   7   61.09    4.60
  -1  10  -7    6.90    5.00
  -1  10  -7    5.20    5.60
   1 -10   7    2.70    3.40
   1 -10   7    0.70    2.80
  -2  10  -7   15.00    5.70
  -2  10  -7    8.50    5.50
   2 -10   7    6.70    3.90
   2 -10   7    5.70    3.20
  -3  10  -7    1.10    4.90
  -3  10  -7    1.90    5.30
   3 -10   7    0.50    3.10
   3 -10   7    0.70    3.70
  -4  10  -7    9.80    5.60
  -4  10  -7    5.90    5.00
  -4  10  -7   12.40    5.00
   4 -10   7   -1.20    3.40
   5   9  -7   23.10    7.30
   5   9  -7   19.10    3.80
  -5  -9   7   16.80    4.70
  -5  -9   7   16.90    4.70
   4   9  -7    3.90    3.00
   4   9  -7   -0.20    5.50
  -4  -9   7    6.40    4.20
  -4  -9   7    7.10    4.20
   3   9  -7    2.70    2.70
   3   9  -7    4.20    5.60
  -3  -9   7    3.90    4.10
  -3  -9   7   -5.10    3.60
   2   9  -7    4.40    2.50
   2   9  -7    1.70    5.50
  -2  -9   7    6.20    3.80
  -2  -9   7    3.20    3.80
   1   9  -7    7.00    5.30
  -1  -9   7    5.80    2.20
  -1  -9   7    1.80    3.60
  -1  -9   7    3.00    4.00
   0   9  -7    0.70    4.90
   0   9  -7    6.40    4.40
   0  -9   7    1.90    2.40
   0  -9   7    7.00    3.60
  -1   9  -7   81.59    8.40
  -1   9  -7   75.49    9.60
   1  -9   7   76.29    5.00
   1  -9   7   85.59    6.50
  -2   9  -7    4.50    4.90
  -2   9  -7    3.80    4.60
   2  -9   7    9.30    2.80
   2  -9   7   10.10    3.80
  -3   9  -7   24.00    6.10
  -3   9  -7   19.40    5.60
   3  -9   7   16.40    4.10
   3  -9   7   17.40    3.60
  -4   9  -7    3.30    4.50
  -4   9  -7    4.70    5.20
  -4   9  -7    2.70    4.60
   4  -9   7   -0.10    3.10
   4  -9   7   -2.80    2.70
  -5   9  -7   30.60    7.20
  -5   9  -7   34.50    6.30
   5  -9   7   26.60    4.00
   5  -9   7   34.00    4.30
   6   8  -7   37.10    4.20
   6   8  -7   44.30    8.10
  -6  -8   7   28.10    4.70
  -6  -8   7   34.00    4.80
  -6  -8   7   34.60    5.60
   5   8  -7   42.70    7.90
   5   8  -7   42.10    4.30
  -5  -8   7   35.20    4.70
  -5  -8   7   42.90    5.60
  -5  -8   7   35.00    4.80
   4   8  -7   19.50    5.90
   4   8  -7   19.80    3.30
  -4  -8   7   20.80    4.40
  -4  -8   7   21.50    4.40
   3   8  -7   24.90    3.30
   3   8  -7   22.10    6.40
  -3  -8   7   20.50    4.30
  -3  -8   7   18.90    3.90
   2   8  -7    9.60    2.60
   2   8  -7   15.20    5.30
  -2  -8   7   10.40    3.80
  -2  -8   7   13.30    2.20
  -2  -8   7    6.80    3.20
   1   8  -7   -3.10    4.50
   1   8  -7   -0.30    2.00
  -1  -8   7   -1.80    3.30
  -1  -8   7    3.30    3.10
  -1  -8   7   -0.80    2.10
   0   8  -7   63.59    7.50
   0   8  -7   56.69    8.70
   0   8  -7   61.09    3.80
   0  -8   7   65.49    5.80
   0  -8   7   65.89    4.50
  -1   8  -7    2.60    4.10
  -1   8  -7    1.20    4.80
  -1   8  -7    2.90    1.90
   1  -8   7   -3.00    2.40
   1  -8   7   -1.80    2.80
  -2   8  -7    1.70    4.30
  -2   8  -7    7.20    4.80
   2  -8   7    6.10    3.50
   2  -8   7    1.40    2.80
  -3   8  -7    2.60    4.30
  -3   8  -7    1.70    4.50
   3  -8   7    1.90    2.80
   3  -8   7    0.90    2.40
   3  -8   7    0.50    3.00
  -4   8  -7    0.00    4.80
  -4   8  -7    2.30    4.70
  -4   8  -7    7.40    4.60
   4  -8   7    3.10    2.70
   4  -8   7    1.60    2.70
  -5   8  -7   11.20    5.10
  -5   8  -7    8.20    5.80
   5  -8   7    7.50    3.30
   5  -8   7   11.30    3.20
  -6   8  -7    2.60    5.10
  -6   8  -7   -3.60    5.40
   6  -8   7    7.10    3.40
   6  -8   7    7.00    3.30
   7   7  -7    2.60    3.60
   7   7  -7    4.30    5.60
  -7  -7   7    3.60    3.60
  -7  -7   7    2.90    3.10
  -7  -7   7   -9.40    4.30
   6   7  -7   38.10    7.30
   6   7  -7   54.19    4.90
  -6  -7   7   48.70    5.50
  -6  -7   7   50.39    4.50
  -6  -7   7   52.49    5.20
   5   7  -7   19.80    6.00
   5   7  -7   30.10    3.90
  -5  -7   7   16.50    2.80
  -5  -7   7   25.10    4.20
  -5  -7   7   21.30    4.40
   4   7  -7   67.29    5.00
   4   7  -7   66.09    9.50
  -4  -7   7   69.39    6.10
  -4  -7   7   68.39    5.80
  -4  -7   7   65.89    4.00
   3   7  -7   38.70    6.80
   3   7  -7   43.20    4.10
  -3  -7   7   35.30    4.20
  -3  -7   7   30.90    4.30
  -3  -7   7   37.60    3.00
  -3  -7   7   41.20    3.00
   2   7  -7   41.10    3.90
   2   7  -7   37.90    6.20
  -2  -7   7   45.00    3.40
  -2  -7   7   47.00    4.60
  -2  -7   7   40.60    4.30
  -2  -7   7   37.40    2.50
   1   7  -7    1.70    4.20
   1   7  -7   -1.50    1.90
  -1  -7   7    6.10    3.20
  -1  -7   7    0.20    2.00
  -1  -7   7    3.10    3.00
   0   7  -7  114.39    4.60
   0   7  -7  109.59    9.70
   0   7  -7  113.09    8.30
   0  -7   7  113.39    5.30
   0  -7   7  106.89    6.40
  -1   7  -7   25.90    2.30
  -1   7  -7   24.80    2.40
  -1   7  -7   21.30    5.30
  -1   7  -7   21.10    4.70
   1  -7   7   21.50    3.00
   1  -7   7   26.60    3.90
  -2   7  -7   27.80    5.30
  -2   7  -7   36.90    3.10
  -2   7  -7   32.40    5.80
   2  -7   7   29.70    4.00
   2  -7   7   29.70    3.40
   2  -7   7   39.30    3.50
  -3   7  -7    8.30    4.70
  -3   7  -7    5.30    2.00
  -3   7  -7    2.80    4.80
   3  -7   7    1.10    2.30
   3  -7   7    6.30    3.20
   3  -7   7    5.50    2.80
  -4   7  -7   -3.20    1.80
  -4   7  -7    4.70    4.50
  -4   7  -7   -1.70    4.40
  -4   7  -7   -0.20    4.20
   4  -7   7    0.40    2.80
   4  -7   7   -0.20    2.60
  -5   7  -7   26.90    6.10
  -5   7  -7   28.20    5.80
  -5   7  -7   26.00    5.50
   5  -7   7   40.30    4.20
   5  -7   7   27.00    3.60
  -6   7  -7   72.49   10.40
  -6   7  -7   37.30    7.20
   6  -7   7   52.29    5.00
   6  -7   7   43.00    4.50
  -7   7  -7   -5.90    6.30
  -7   7  -7    3.50    5.60
   7  -7   7    2.80    3.00
   7  -7   7    7.10    3.60
   8   6  -7   -8.80    4.80
   8   6  -7    1.50    3.50
  -8  -6   7   10.20    3.70
  -8  -6   7    1.30    3.40
   7   6  -7   -0.40    4.80
   7   6  -7    6.80    3.60
  -7  -6   7   -2.20    2.90
  -7  -6   7   -0.10    3.10
   6   6  -7   -3.70    4.70
   6   6  -7   -1.10    3.10
  -6  -6   7    1.50    3.00
  -6  -6   7   -1.30    2.60
   5   6  -7   -1.40    2.90
   5   6  -7   -1.40    4.70
  -5  -6   7   -0.10    3.50
  -5  -6   7   -2.60    2.30
  -5  -6   7    0.20    2.80
   4   6  -7   23.80    3.40
   4   6  -7   14.00    5.20
  -4  -6   7   15.20    2.50
  -4  -6   7   20.10    4.00
  -4  -6   7   20.30    2.10
  -4  -6   7   22.00    3.50
   3   6  -7   21.90    5.30
   3   6  -7   23.90    3.10
  -3  -6   7   27.00    2.40
  -3  -6   7   17.00    3.30
  -3  -6   7   26.50    2.50
  -3  -6   7   21.80    3.80
   2   6  -7   51.79    3.40
   2   6  -7   56.39    8.10
  -2  -6   7   55.99    5.10
  -2  -6   7   44.90    2.70
  -2  -6   7   48.60    4.80
  -2  -6   7   42.50    3.40
  -2  -6   7   45.90    3.10
   1   6  -7  140.99    9.50
   1   6  -7  138.59    5.40
  -1  -6   7  133.69    6.60
  -1  -6   7  133.89    4.50
  -1  -6   7  133.99    4.60
  -1  -6   7  136.09    5.60
   0   6  -7    9.10    4.60
   0   6  -7   10.30    3.80
   0   6  -7   11.20    2.10
   0  -6   7    8.90    2.80
   0  -6   7   11.70    1.20
   0  -6   7    9.30    2.40
   0  -6   7   10.30    1.10
  -1   6  -7  248.48    7.90
  -1   6  -7  252.47   12.10
  -1   6  -7  240.28   11.30
  -1   6  -7  239.18    7.30
   1  -6   7  254.47    7.70
   1  -6   7  234.38    8.30
   1  -6   7  246.28    9.30
  -2   6  -7    2.10    1.90
  -2   6  -7   -0.90    1.80
  -2   6  -7   -0.20    3.80
  -2   6  -7    3.00    4.00
   2  -6   7    2.10    2.90
   2  -6   7    1.80    1.90
   2  -6   7    0.40    2.40
  -3   6  -7    3.50    4.10
  -3   6  -7    0.00    1.90
  -3   6  -7    1.10    4.20
   3  -6   7   -0.10    2.50
   3  -6   7   -0.30    2.20
   3  -6   7   -1.60    2.50
  -4   6  -7   -0.50    4.00
  -4   6  -7    3.90    4.60
  -4   6  -7    8.10    2.30
  -4   6  -7    8.20    4.30
   4  -6   7    7.40    2.60
   4  -6   7    5.20    2.50
  -5   6  -7   -0.90    5.20
  -5   6  -7    7.00    2.50
  -5   6  -7   -2.50    4.10
  -5   6  -7    8.00    4.60
   5  -6   7    3.30    2.90
   5  -6   7    7.30    2.80
  -6   6  -7   14.10    5.10
  -6   6  -7    4.10    5.50
  -6   6  -7   12.70    2.90
   6  -6   7    8.10    3.20
   6  -6   7    9.80    3.00
  -7   6  -7    2.90    4.60
  -7   6  -7   -9.00    5.40
  -7   6  -7    4.90    5.10
   7  -6   7    4.80    3.40
   7  -6   7    1.10    3.10
  -9  -5   7    2.60    3.30
  -9  -5   7   12.40    7.40
   8   5  -7   -4.70    3.60
   8   5  -7   -3.50    4.90
  -8  -5   7    0.40    3.10
  -8  -5   7    0.20    2.90
  -8  -5   7    0.30    5.10
   7   5  -7   -4.60    4.50
   7   5  -7    2.40    3.50
  -7  -5   7   -0.80    3.10
  -7  -5   7    3.70    3.00
   6   5  -7    6.70    4.80
   6   5  -7   12.70    3.30
  -6  -5   7   11.80    3.10
  -6  -5   7    7.50    3.00
   5   5  -7    2.80    4.40
   5   5  -7    9.00    3.10
  -5  -5   7    7.60    2.60
  -5  -5   7    5.20    2.80
   4   5  -7   36.70    3.60
   4   5  -7   35.40    6.10
  -4  -5   7   33.40    3.10
  -4  -5   7   29.10    3.40
  -4  -5   7   35.60    4.30
   3   5  -7   -0.20    4.20
   3   5  -7    2.20    2.10
  -3  -5   7    5.90    2.10
  -3  -5   7   -1.40    2.80
  -3  -5   7    5.10    2.60
   2   5  -7   20.80    5.00
   2   5  -7   20.20    2.60
  -2  -5   7   21.70    3.10
  -2  -5   7   20.80    3.10
  -2  -5   7   22.90    2.30
  -2  -5   7   23.50    2.40
  -2  -5   7   23.30    2.50
   1   5  -7   23.00    4.80
   1   5  -7   19.80    4.00
   1   5  -7   23.70    2.40
  -1  -5   7   26.00    2.10
  -1  -5   7   22.90    2.60
  -1  -5   7   26.70    2.50
  -1  -5   7   27.50    3.40
   0   5  -7   88.39    4.10
   0   5  -7   82.89    6.50
   0   5  -7   85.39    7.50
   0  -5   7   87.89    5.10
   0  -5   7   77.89    3.00
   0  -5   7   79.59    4.40
   0  -5   7   80.79    3.40
  -1   5  -7   -1.40    1.30
  -1   5  -7    0.90    3.70
  -1   5  -7    1.80    1.90
  -1   5  -7    1.00    1.30
  -1   5  -7    1.30    4.00
   1  -5   7    0.90    1.30
   1  -5   7    0.00    2.40
   1  -5   7    0.50    2.20
   1  -5   7    1.90    1.40
   1  -5   7    1.00    1.10
  -2   5  -7    9.50    4.10
  -2   5  -7   11.80    2.10
  -2   5  -7   18.40    2.40
  -2   5  -7   11.70    4.40
   2  -5   7   12.00    2.00
   2  -5   7   17.90    3.10
   2  -5   7   11.30    2.70
   2  -5   7   11.40    1.40
   2  -5   7   21.40    1.90
  -3   5  -7    3.20    2.00
  -3   5  -7    0.50    4.00
[truncated: 2,139,116 more chars]
