# Supplementary material for: Further investigation on the nitration of BODIPY with cupric nitrate: crystal structures of 4,4-di­fluoro-1,3,5,7,8-penta­methyl-2-nitro-4-bora-3a,4a-di­aza-s-indacene, 4,4-di­fluoro-3-nitro-8-phenyl-4-bora-3a,4a-di­aza-s-indacene, and 3-chloro-6-ethyl-5,7,8-trimethyl-2-nitro-4,4-diphenyl-4-bora-3a,4a-di­aza-s-indacene
Source: Acta Crystallogr E Crystallogr Commun. 2018 Jan 9;74(Pt 2):103–8. doi: 10.1107/S2056989017018564 (PMC5956316; doi:10.1107/S2056989017018564)
Supplement: Supplementary file 2 [file e-74-00103-5asup2.hkl]

data_5a                                                                         
_shelx_title ' d1765_a.res in P-1'                                              
_shelx_refln_list_code          4                                               
_shelx_F_calc_maximum      165.23                                               
_exptl_crystal_F_000       320.00                                               
_reflns_d_resolution_high  0.7681                                               
                                                                                
loop_                                                                           
 _space_group_symop_operation_xyz                                               
 'x, y, z'                                                                      
 '-x, -y, -z'                                                                   
                                                                                
_cell_length_a     8.2837                                                       
_cell_length_b     8.6660                                                       
_cell_length_c    10.6619                                                       
_cell_angle_alpha 110.762                                                       
_cell_angle_beta  101.468                                                       
_cell_angle_gamma  95.463                                                       
                                                                                
_shelx_F_squared_multiplier     1.000                                           
                                                                                
loop_                                                                           
 _refln_index_h                                                                 
 _refln_index_k                                                                 
 _refln_index_l                                                                 
 _refln_F_squared_calc                                                          
 _refln_F_squared_meas                                                          
 _refln_F_squared_sigma                                                         
 _refln_observed_status                                                         
   1   0   0       1477.31       1628.92        14.56 o                         
   2   0   0        648.07        704.32         6.48 o                         
   3   0   0          0.94          0.62         1.31 o                         
   4   0   0        141.10        194.64         3.74 o                         
   5   0   0        860.44       1021.38        12.13 o                         
   6   0   0        681.27        793.76        10.46 o                         
   7   0   0          7.57          9.81         4.24 o                         
   8   0   0          3.27         -0.13         4.61 o                         
   9   0   0        156.89        172.67        12.50 o                         
  10   0   0         86.01         95.14         7.56 o                         
 -10   1   0          1.28         -6.08         8.68 o                         
  -9   1   0         21.47         25.79         5.33 o                         
  -8   1   0        134.84        146.23         6.99 o                         
  -7   1   0          4.01          2.09         3.95 o                         
  -6   1   0          1.13          2.75         3.35 o                         
  -5   1   0        271.08        284.81         4.94 o                         
  -4   1   0         23.62         21.66         1.78 o                         
  -3   1   0        223.04        210.72         3.14 o                         
  -2   1   0        116.22         98.84         2.18 o                         
  -1   1   0       5980.78       5501.90        42.59 o                         
   0   1   0       1734.57       1596.22        12.21 o                         
   1   1   0       1209.78       1125.05         9.44 o                         
   2   1   0        639.43        553.28         4.90 o                         
   3   1   0        395.16        341.63         3.47 o                         
   4   1   0        494.20        426.37         5.37 o                         
   5   1   0        613.08        607.98        10.07 o                         
   6   1   0          3.56          3.59         2.74 o                         
   7   1   0          1.42          7.61         3.87 o                         
   8   1   0        235.51        223.70        15.88 o                         
   9   1   0        158.84        149.69        17.02 o                         
  10   1   0         30.40         27.91         9.94 o                         
 -10   2   0        149.13        125.13         8.24 o                         
  -9   2   0         12.00          8.51         4.58 o                         
  -8   2   0         12.95          9.37         4.03 o                         
  -7   2   0          1.06         -0.41         3.39 o                         
  -6   2   0         77.12         84.44         3.47 o                         
  -5   2   0          0.07         -0.16         1.65 o                         
  -4   2   0        745.13        726.35         6.88 o                         
  -3   2   0         31.83         28.46         1.13 o                         
  -2   2   0         99.02         82.40         1.99 o                         
  -1   2   0        140.19        116.87         2.58 o                         
   0   2   0        494.34        482.60         6.01 o                         
   1   2   0         34.83         51.42         2.12 o                         
   2   2   0        827.76        787.40         7.90 o                         
   3   2   0        262.65        278.38         3.57 o                         
   4   2   0         24.20         35.54         2.02 o                         
   5   2   0        169.06        165.41         5.05 o                         
   6   2   0         42.33         47.25         4.77 o                         
   7   2   0          6.86         12.91         5.22 o                         
   8   2   0         93.39        110.16        13.59 o                         
   9   2   0         12.63          3.18         9.60 o                         
 -10   3   0          0.00         -6.04         6.04 o                         
  -9   3   0        193.77        191.46         9.48 o                         
  -8   3   0         42.82         35.21         4.03 o                         
  -7   3   0          9.44          7.65         3.22 o                         
  -6   3   0         24.67         21.81         2.36 o                         
  -5   3   0        119.56        131.60         2.79 o                         
  -4   3   0       1345.55       1286.42        12.40 o                         
  -3   3   0        300.57        315.51         3.56 o                         
  -2   3   0         55.12         52.53         2.21 o                         
  -1   3   0        216.76        223.98         3.04 o                         
   0   3   0        263.42        267.02         2.77 o                         
   1   3   0        659.80        642.37         6.31 o                         
   2   3   0         40.60         42.42         2.01 o                         
   3   3   0        291.47        282.01         4.62 o                         
   4   3   0        120.35        112.65         4.00 o                         
   5   3   0         28.96         21.69         3.27 o                         
   6   3   0         19.63         22.88         5.49 o                         
   7   3   0          0.11         10.26         5.85 o                         
   8   3   0          3.61         -1.35        10.99 o                         
   9   3   0         38.05         24.26        17.72 o                         
 -10   4   0         27.65         23.56         8.20 o                         
  -9   4   0        347.43        369.47        11.14 o                         
  -8   4   0          2.14         -2.17         5.63 o                         
  -7   4   0         15.89         15.64         4.13 o                         
  -6   4   0         56.85         57.09         3.09 o                         
  -5   4   0          1.62          3.72         1.91 o                         
  -4   4   0       1035.78       1028.16        10.46 o                         
  -3   4   0        222.41        244.44         3.55 o                         
  -2   4   0          6.33          9.35         1.65 o                         
  -1   4   0        611.04        605.51         5.93 o                         
   0   4   0       2105.90       2145.52        19.92 o                         
   1   4   0        542.34        525.18         5.60 o                         
   2   4   0          5.95          9.34         1.57 o                         
   3   4   0         66.26         60.56         3.27 o                         
   4   4   0        237.76        238.30         6.10 o                         
   5   4   0         89.72         89.73         4.67 o                         
   6   4   0        388.72        360.08        10.48 o                         
   7   4   0         31.00         34.24         5.92 o                         
   8   4   0          0.77          1.22         8.91 o                         
 -10   5   0          9.25         12.76        22.38 o                         
  -9   5   0        101.82        104.00         7.77 o                         
  -8   5   0         12.48         12.35         4.64 o                         
  -7   5   0          3.46         -1.99         3.93 o                         
  -6   5   0        220.46        226.49         6.39 o                         
  -5   5   0         30.44         26.37         2.38 o                         
  -4   5   0        126.75        127.86         3.42 o                         
  -3   5   0         10.06          8.23         1.66 o                         
  -2   5   0         13.11         14.97         1.20 o                         
  -1   5   0        469.43        459.88         5.67 o                         
   0   5   0          1.92          0.84         1.73 o                         
   1   5   0        613.85        592.31         7.24 o                         
   2   5   0         28.41         27.53         1.97 o                         
   3   5   0        103.37        106.50         5.16 o                         
   4   5   0         21.80         21.93         3.49 o                         
   5   5   0        482.77        479.61         9.40 o                         
   6   5   0          7.79          2.18         4.63 o                         
   7   5   0        113.10        110.62         8.76 o                         
   8   5   0          1.29         -3.90         7.52 o                         
  -9   6   0        101.63        104.86        10.40 o                         
  -8   6   0        160.52        172.19        16.22 o                         
  -7   6   0          5.52          1.37         5.58 o                         
  -6   6   0        114.41        104.92         6.02 o                         
  -5   6   0         27.88         25.18         3.01 o                         
  -4   6   0        229.66        206.20         4.28 o                         
  -3   6   0          6.15          5.80         1.49 o                         
  -2   6   0         67.16         64.67         2.44 o                         
  -1   6   0        201.74        191.37         4.25 o                         
   0   6   0        117.99         95.15         3.13 o                         
   1   6   0        227.11        205.17         3.14 o                         
   2   6   0         41.74         44.74         2.13 o                         
   3   6   0          8.24          8.11         3.68 o                         
   4   6   0        152.71        132.62         5.29 o                         
   5   6   0         18.03         25.79         4.04 o                         
   6   6   0          9.76         11.22         5.36 o                         
   7   6   0          9.80          8.35         5.97 o                         
  -9   7   0        129.93        122.13        19.50 o                         
  -8   7   0         14.86         16.12         7.82 o                         
  -7   7   0          5.28         17.84         6.97 o                         
  -6   7   0         84.08         72.14         6.72 o                         
  -5   7   0        208.77        230.61         8.04 o                         
  -4   7   0        340.44        320.27         8.69 o                         
  -3   7   0        682.17        680.16        10.46 o                         
  -2   7   0          0.02          0.25         2.46 o                         
  -1   7   0        650.02        623.98         9.19 o                         
   0   7   0        139.84        174.49         6.10 o                         
   1   7   0         14.43         24.21         3.57 o                         
   2   7   0         86.74         88.24         3.86 o                         
   3   7   0         58.17         62.43         4.27 o                         
   4   7   0          0.52          8.67         3.98 o                         
   5   7   0          5.56          1.46         4.47 o                         
   6   7   0         28.06         30.92         6.01 o                         
  -8   8   0          5.49          9.67         8.51 o                         
  -7   8   0          3.66          3.65         7.51 o                         
  -6   8   0         20.40         30.04         7.12 o                         
  -5   8   0          1.72          4.62         4.37 o                         
  -4   8   0        339.11        299.73         9.30 o                         
  -3   8   0          3.83         11.84         4.82 o                         
  -2   8   0         10.09         11.44         4.70 o                         
  -1   8   0          7.03          9.45         4.66 o                         
   0   8   0         65.29         56.64         4.17 o                         
   1   8   0         34.37         33.75         4.16 o                         
   2   8   0          2.08         -2.63         4.71 o                         
   3   8   0          2.41          5.16         5.63 o                         
   4   8   0         36.60         34.20         6.07 o                         
   5   8   0          7.71         12.21         6.19 o                         
  -7   9   0          1.13          8.93        12.15 o                         
  -6   9   0          1.89          7.61         7.15 o                         
  -5   9   0         19.37         28.80         5.99 o                         
  -4   9   0          2.99          6.28         6.93 o                         
  -3   9   0         31.48         31.59         6.14 o                         
  -2   9   0         34.86         42.40         6.76 o                         
  -1   9   0          6.04          6.60         5.96 o                         
   0   9   0          0.81         -0.33         7.83 o                         
   1   9   0        243.17        276.33        12.52 o                         
   2   9   0         71.11         75.90         8.14 o                         
   3   9   0          1.12          2.04         8.58 o                         
  -5  10   0         60.22         63.31        14.39 o                         
  -4  10   0          2.86          6.50         7.60 o                         
  -3  10   0          1.65          1.78         6.43 o                         
  -2  10   0          0.48          3.70         6.37 o                         
  -1  10   0          3.52          7.03         6.79 o                         
   0  10   0          0.75          6.78        10.76 o                         
   1  10   0          3.95          2.42         7.57 o                         
  -2 -10   1         69.42         49.82        10.06 o                         
  -1 -10   1         18.40         11.59         7.90 o                         
   0 -10   1          1.97         -0.36         6.44 o                         
   1 -10   1         20.80         26.17         6.89 o                         
   2 -10   1          2.89         -1.76         6.24 o                         
   3 -10   1         10.67         28.20         9.28 o                         
   4 -10   1         18.69         23.42         8.91 o                         
   5 -10   1         20.74         25.45         9.59 o                         
  -4  -9   1          0.06          2.49         6.72 o                         
  -3  -9   1          4.97         20.42         5.54 o                         
  -2  -9   1          7.58         28.72         7.00 o                         
  -1  -9   1         23.48         18.29         5.03 o                         
   0  -9   1          0.26          0.41         4.71 o                         
   1  -9   1         78.35         71.21         5.93 o                         
   2  -9   1         37.97         46.75         5.62 o                         
   3  -9   1         13.40         19.05         5.26 o                         
   4  -9   1          5.59         11.52         5.55 o                         
   5  -9   1          3.52          9.44         6.35 o                         
   6  -9   1          8.61         11.16         7.19 o                         
   7  -9   1         52.89         56.89         9.10 o                         
  -5  -8   1          4.56         10.44         6.41 o                         
  -4  -8   1         29.36         32.89         6.62 o                         
  -3  -8   1          0.57          2.52         4.13 o                         
  -2  -8   1          0.15          3.26         3.80 o                         
  -1  -8   1         11.48          5.58         3.60 o                         
   0  -8   1        171.35        150.59         6.74 o                         
   1  -8   1         40.13         29.68         4.93 o                         
   2  -8   1        116.57        104.92         9.70 o                         
   3  -8   1         14.98          9.35         4.62 o                         
   4  -8   1         44.36         50.91         5.53 o                         
   5  -8   1         15.92         12.08         5.97 o                         
   6  -8   1          9.68          1.13         5.73 o                         
   7  -8   1          1.89          3.99         7.23 o                         
   8  -8   1          4.82         17.28         7.98 o                         
  -6  -7   1         48.28         57.79         6.39 o                         
  -5  -7   1         62.02         59.31         5.01 o                         
  -4  -7   1         66.94         72.26         4.23 o                         
  -3  -7   1        210.54        203.03         5.84 o                         
  -2  -7   1          1.79          1.25         2.19 o                         
  -1  -7   1        325.10        298.43         6.56 o                         
   0  -7   1        912.02        839.55        12.80 o                         
   1  -7   1        186.00        193.76         5.50 o                         
   2  -7   1        194.55        234.92        10.61 o                         
   3  -7   1         81.89         81.65         6.28 o                         
   4  -7   1        101.49        123.42         6.25 o                         
   5  -7   1        175.02        166.89         8.08 o                         
   6  -7   1        280.56        266.18        15.69 o                         
   7  -7   1          5.43          1.58         5.86 o                         
   8  -7   1         31.44         33.18         7.74 o                         
   9  -7   1          4.41          3.24         9.53 o                         
  -7  -6   1         11.60         21.67         5.10 o                         
  -6  -6   1          3.80          3.81         5.24 o                         
  -5  -6   1        344.92        329.78         8.72 o                         
  -4  -6   1         26.07         27.94         3.81 o                         
  -3  -6   1        120.17        105.03         3.85 o                         
  -2  -6   1          0.39         -0.80         1.59 o                         
  -1  -6   1         17.86         16.66         2.22 o                         
   0  -6   1        145.53        149.54         3.61 o                         
   1  -6   1         80.43         77.33         3.62 o                         
   2  -6   1         13.10         14.80         5.63 o                         
   3  -6   1        124.71        121.66         6.15 o                         
   4  -6   1         69.29         74.39         2.56 o                         
   5  -6   1         16.08         15.15         2.97 o                         
   6  -6   1        101.03        101.05         7.91 o                         
   7  -6   1        179.72        172.36         9.63 o                         
   8  -6   1          9.37         14.82         7.68 o                         
   9  -6   1         38.41         37.70         8.36 o                         
  -8  -5   1          9.75          7.64         7.74 o                         
  -7  -5   1        105.01         96.54         7.61 o                         
  -6  -5   1         22.46         28.27         4.50 o                         
  -5  -5   1        178.45        182.25         7.32 o                         
  -4  -5   1        373.37        361.48         7.42 o                         
  -3  -5   1          4.57          7.09         2.26 o                         
  -2  -5   1        382.78        367.08         4.78 o                         
  -1  -5   1         74.03         68.68         1.80 o                         
   0  -5   1         23.72         16.10         1.66 o                         
   1  -5   1         22.98         22.75         1.32 o                         
   2  -5   1        168.64        180.44         9.15 o                         
   3  -5   1         37.75         38.82         3.35 o                         
   4  -5   1        120.52        120.29         5.08 o                         
   5  -5   1        336.74        348.31         6.16 o                         
   6  -5   1        190.05        180.94         6.02 o                         
   7  -5   1        124.75        120.50         6.02 o                         
   8  -5   1         11.03         12.55         4.81 o                         
   9  -5   1          4.61          9.81         7.38 o                         
  -9  -4   1         17.57          6.77        12.05 o                         
  -8  -4   1          1.42         -5.64         6.09 o                         
  -7  -4   1         90.69         88.28        12.32 o                         
  -6  -4   1          2.56          1.81         3.90 o                         
  -5  -4   1        100.98         89.26         5.11 o                         
  -4  -4   1        346.87        326.09         6.62 o                         
  -3  -4   1        322.10        328.98         5.34 o                         
  -2  -4   1          0.36         -0.47         1.19 o                         
  -1  -4   1        121.57        139.45         2.30 o                         
   0  -4   1          1.98          1.95         0.83 o                         
   1  -4   1        137.36        170.24         2.87 o                         
   2  -4   1       1047.31       1103.39         9.87 o                         
   3  -4   1         80.49         74.66         1.86 o                         
   4  -4   1        168.58        162.96         3.91 o                         
   5  -4   1         20.07         23.68         2.27 o                         
   6  -4   1          0.01          0.20         2.40 o                         
   7  -4   1         32.11         29.40         3.25 o                         
   8  -4   1         90.57        104.32         6.16 o                         
   9  -4   1          5.88          4.58         5.17 o                         
  10  -4   1         23.65         17.16         8.13 o                         
  -9  -3   1         89.84         91.13        12.21 o                         
  -8  -3   1         22.85         13.85         9.77 o                         
  -7  -3   1         11.44         12.85         4.93 o                         
  -6  -3   1         30.56         27.33         3.28 o                         
  -5  -3   1         56.31         55.47         3.54 o                         
  -4  -3   1        734.77        735.25        11.12 o                         
  -3  -3   1        188.22        216.02         3.64 o                         
  -2  -3   1         99.98         84.39         3.53 o                         
  -1  -3   1        194.52        181.80         2.50 o                         
   0  -3   1        244.19        227.98         2.68 o                         
   1  -3   1        650.25        588.30         5.36 o                         
   2  -3   1          1.28          1.51         1.34 o                         
   3  -3   1        278.30        286.68         3.49 o                         
   4  -3   1        118.03        109.98         2.25 o                         
   5  -3   1        147.33        147.54         3.06 o                         
   6  -3   1        253.73        258.20         4.88 o                         
   7  -3   1        155.16        153.52         5.13 o                         
   8  -3   1         65.29         62.43         4.48 o                         
   9  -3   1          0.38         -0.98         4.24 o                         
  10  -3   1         84.69         84.61         9.97 o                         
 -10  -2   1          1.05         11.84         7.63 o                         
  -9  -2   1        137.36        144.56        14.64 o                         
  -8  -2   1        119.05        126.60        15.90 o                         
  -7  -2   1          0.39         -0.65         4.39 o                         
  -6  -2   1        136.02        138.86         4.88 o                         
  -5  -2   1          9.41         10.21         1.84 o                         
  -4  -2   1         83.21         68.63         2.53 o                         
  -3  -2   1        621.08        604.50         7.63 o                         
  -2  -2   1        467.86        446.61         4.64 o                         
  -1  -2   1        372.85        310.73         2.97 o                         
   0  -2   1        176.14        157.66         2.47 o                         
   1  -2   1        875.06        769.55         6.58 o                         
   2  -2   1          1.60          1.44         0.53 o                         
   3  -2   1        292.54        307.10         3.21 o                         
   4  -2   1        360.19        369.15         4.36 o                         
   5  -2   1          3.71          3.03         1.89 o                         
   6  -2   1        229.58        216.69         4.70 o                         
   7  -2   1        108.56        106.63         4.90 o                         
   8  -2   1          5.92          2.28         4.04 o                         
   9  -2   1         75.56         79.09         5.44 o                         
  10  -2   1        134.91        128.58         7.57 o                         
 -10  -1   1          1.85          6.56         6.66 o                         
  -9  -1   1         77.41         77.97         9.15 o                         
  -8  -1   1        138.39        134.53        11.12 o                         
  -7  -1   1          3.29          5.11         3.40 o                         
  -6  -1   1          0.77          3.47         2.57 o                         
  -5  -1   1        144.02        135.76         3.51 o                         
  -4  -1   1        887.15        878.96         8.53 o                         
  -3  -1   1       1008.06        963.77         9.90 o                         
  -2  -1   1        814.37        693.46         6.86 o                         
  -1  -1   1        145.85        115.19         3.42 o                         
   0  -1   1        308.56        303.43         2.57 o                         
   1  -1   1        503.72        473.06         3.80 o                         
   2  -1   1        136.38        113.40         2.06 o                         
   3  -1   1        440.73        430.59         4.67 o                         
   4  -1   1        200.40        187.49         3.23 o                         
   5  -1   1          3.39          0.17         2.23 o                         
   6  -1   1         45.03         44.09         3.56 o                         
   7  -1   1         67.59         71.66         4.40 o                         
   8  -1   1        102.29        110.39         6.23 o                         
   9  -1   1         51.67         48.95         5.82 o                         
  10  -1   1         29.59         30.79         6.10 o                         
 -10   0   1        113.86        131.43        13.52 o                         
  -9   0   1          3.08          0.75         5.40 o                         
  -8   0   1         63.04         72.77         6.51 o                         
  -7   0   1         19.65         16.46         4.11 o                         
  -6   0   1         11.73         11.47         2.77 o                         
  -5   0   1         54.44         47.33         2.52 o                         
  -4   0   1        894.53        984.38         9.90 o                         
  -3   0   1       1342.45       1494.72        14.33 o                         
  -2   0   1        797.94        844.76         9.01 o                         
  -1   0   1         29.01          8.42         2.17 o                         
   0   0   1        224.67        234.83         2.23 o                         
   1   0   1          6.38          9.33         1.26 o                         
   2   0   1         10.57         16.76         1.32 o                         
   4   0   1          0.48          0.37         1.30 o                         
   5   0   1         10.96         15.23         1.45 o                         
   6   0   1         20.10         14.63         2.99 o                         
   7   0   1         23.43         30.18         3.49 o                         
   8   0   1         78.43         88.77         8.28 o                         
   9   0   1         17.76         18.36         7.41 o                         
  10   0   1          7.09          8.41        11.05 o                         
 -10   1   1         39.35         33.27         8.34 o                         
  -9   1   1          2.86         10.27         4.87 o                         
  -8   1   1          3.65         -0.07         4.38 o                         
  -7   1   1        243.13        249.57         7.59 o                         
  -6   1   1         40.34         42.39         3.68 o                         
  -5   1   1         72.83         74.10         3.13 o                         
  -4   1   1         78.08         85.12         2.20 o                         
  -3   1   1         44.95         55.21         1.63 o                         
  -2   1   1        929.23        958.32         7.60 o                         
  -1   1   1        556.90        484.36         4.17 o                         
   0   1   1        592.84        529.23         5.69 o                         
   1   1   1         87.49         85.97         2.18 o                         
   2   1   1        547.42        559.44         7.04 o                         
   3   1   1        209.28        197.61         3.04 o                         
   4   1   1         43.53         45.07         2.24 o                         
   5   1   1        221.83        212.39         4.61 o                         
   6   1   1        128.83        120.53         4.72 o                         
   7   1   1        109.89        108.08         5.63 o                         
   8   1   1         25.93         25.41         6.21 o                         
   9   1   1         77.36         84.59        10.95 o                         
 -10   2   1          0.16         -4.60         9.32 o                         
  -9   2   1         22.95         22.52         4.66 o                         
  -8   2   1        408.05        431.62         9.18 o                         
  -7   2   1         11.73         11.06         3.53 o                         
  -6   2   1         28.60         34.67         2.61 o                         
  -5   2   1        292.98        334.55         5.14 o                         
  -4   2   1        337.87        352.87         3.86 o                         
  -3   2   1        657.73        670.57         6.06 o                         
  -2   2   1         21.13         19.08         1.08 o                         
  -1   2   1         90.28         81.23         1.84 o                         
   0   2   1          8.91          4.08         0.92 o                         
   1   2   1       5091.38       5210.49        39.99 o                         
   2   2   1       1347.84       1468.45        13.68 o                         
   3   2   1        386.87        419.49         5.43 o                         
   4   2   1        166.74        159.46         3.82 o                         
   5   2   1         14.25         16.17         2.40 o                         
   6   2   1        474.17        504.17         8.08 o                         
   7   2   1        485.77        521.91        13.37 o                         
   8   2   1         93.38         84.22         9.98 o                         
   9   2   1         65.55         61.91        18.13 o                         
 -10   3   1         58.03         55.47        10.75 o                         
  -9   3   1          7.22          6.09         4.61 o                         
  -8   3   1        117.99        114.59         6.71 o                         
  -7   3   1         80.34         86.42         4.44 o                         
  -6   3   1         32.23         34.07         2.40 o                         
  -5   3   1         98.47        105.20         2.73 o                         
  -4   3   1          3.62          2.44         1.02 o                         
  -3   3   1        115.59        134.24         3.05 o                         
  -2   3   1        136.81        142.67         2.31 o                         
  -1   3   1          1.70          0.28         1.07 o                         
   0   3   1         19.72         16.02         1.18 o                         
   1   3   1       1513.12       1562.20        12.26 o                         
   2   3   1        291.20        335.77         4.84 o                         
   3   3   1          6.35          6.59         1.72 o                         
   4   3   1          0.18         -0.75         1.85 o                         
   5   3   1         10.12         12.23         2.40 o                         
   6   3   1        161.80        158.80         6.41 o                         
   7   3   1        185.32        186.06         8.84 o                         
   8   3   1         38.82         36.90        13.67 o                         
   9   3   1          8.42         -1.56        15.59 o                         
 -10   4   1         27.49         20.44         9.18 o                         
  -9   4   1         15.26         14.88         5.77 o                         
  -8   4   1         80.68         77.29         6.55 o                         
  -7   4   1         92.74         98.43         9.65 o                         
  -6   4   1          0.23          1.10         2.60 o                         
  -5   4   1         60.26         61.84         3.16 o                         
  -4   4   1        390.63        406.27         5.23 o                         
  -3   4   1       1383.16       1378.04        12.68 o                         
  -2   4   1        218.42        223.14         3.44 o                         
  -1   4   1          0.77         -0.71         1.37 o                         
   0   4   1        189.60        196.63         2.88 o                         
   1   4   1          5.93         12.27         1.54 o                         
   2   4   1          2.44          2.96         1.82 o                         
   3   4   1        428.41        407.40         6.75 o                         
   4   4   1         81.46         77.43         3.02 o                         
   5   4   1         35.77         38.08         6.85 o                         
   6   4   1         15.60         18.08         4.29 o                         
   7   4   1          6.37         -4.93         7.57 o                         
   8   4   1          1.87         -1.44         8.77 o                         
 -10   5   1         21.74         21.00        11.96 o                         
  -9   5   1         13.95         23.33         7.85 o                         
  -8   5   1         65.12         60.23         5.94 o                         
  -7   5   1          3.63          5.50         3.98 o                         
  -6   5   1          3.19          1.87         3.46 o                         
  -5   5   1          0.11         -1.08         2.52 o                         
  -4   5   1         92.90         99.17         3.28 o                         
  -3   5   1         59.91         58.11         2.38 o                         
  -2   5   1        405.71        398.57         5.44 o                         
  -1   5   1        101.84        104.44         2.98 o                         
   0   5   1         66.48         64.33         2.36 o                         
   1   5   1        117.82        111.53         3.18 o                         
   2   5   1        177.08        171.41         3.92 o                         
   3   5   1         73.36         86.72         3.69 o                         
   4   5   1        293.16        305.08         6.56 o                         
   5   5   1        154.90        141.00         5.98 o                         
   6   5   1          4.25          3.04         4.23 o                         
   7   5   1         42.01         56.10         8.31 o                         
  -9   6   1        118.15         96.29         9.74 o                         
  -8   6   1        123.75        116.61         9.78 o                         
  -7   6   1         60.88         55.81         7.93 o                         
  -6   6   1          0.27         -2.99         2.99 o                         
  -5   6   1         46.34         43.63         3.35 o                         
  -4   6   1         57.88         58.11         2.69 o                         
  -3   6   1        622.50        612.63         8.47 o                         
  -2   6   1        526.73        515.19         7.35 o                         
  -1   6   1          4.34          5.91         2.00 o                         
   0   6   1         49.81         51.69         4.36 o                         
   1   6   1        106.46         79.55         2.74 o                         
   2   6   1         32.85         35.60         3.08 o                         
   3   6   1        878.10        798.96        11.55 o                         
   4   6   1         27.43         26.04         3.74 o                         
   5   6   1         60.47         62.74         5.25 o                         
   6   6   1         32.80         35.33         5.34 o                         
  -8   7   1        140.57        125.37        10.03 o                         
  -7   7   1          0.27          5.54         7.31 o                         
  -6   7   1          6.03          8.33         4.97 o                         
  -5   7   1        130.62        134.69         6.78 o                         
  -4   7   1        245.56        251.04         8.22 o                         
  -3   7   1        100.49        106.70         4.55 o                         
  -2   7   1        151.52        140.12         5.42 o                         
  -1   7   1         75.25         78.01         4.83 o                         
   0   7   1         16.11         20.30         2.92 o                         
   1   7   1         66.82         70.11         4.36 o                         
   2   7   1         28.81         30.61         4.25 o                         
   3   7   1          6.77          7.10         3.73 o                         
   4   7   1          2.26          1.14         4.19 o                         
   5   7   1         80.37         82.93         6.34 o                         
  -8   8   1          9.25          6.19         9.94 o                         
  -7   8   1          0.43         10.63         7.17 o                         
  -6   8   1          0.04          2.24         5.19 o                         
  -5   8   1          2.18          0.06         6.16 o                         
  -4   8   1          0.73          4.06         5.86 o                         
  -3   8   1          4.90          4.64         4.76 o                         
  -2   8   1         31.35         40.25         6.52 o                         
  -1   8   1         23.19         26.56         6.93 o                         
   0   8   1          5.50          3.32         4.14 o                         
   1   8   1          5.44          5.80         4.72 o                         
   2   8   1          1.96         11.52         5.06 o                         
   3   8   1          3.18          9.09         5.56 o                         
   4   8   1          1.68         -3.93         5.55 o                         
  -6   9   1         19.21         35.35         7.40 o                         
  -5   9   1          5.20         11.73         6.78 o                         
  -4   9   1         10.22         26.38         8.14 o                         
  -3   9   1         21.17         16.08         7.21 o                         
  -2   9   1         64.22         73.47         7.60 o                         
  -1   9   1          8.35          8.95         6.39 o                         
   0   9   1         86.79         96.22         8.43 o                         
   1   9   1          3.05          8.84         6.71 o                         
   2   9   1          0.13          5.12        11.61 o                         
   3   9   1         16.24         20.39         9.44 o                         
  -4  10   1         24.33         37.00         9.45 o                         
  -3  10   1         23.55         24.12         7.14 o                         
  -2  10   1          0.09          2.57         9.05 o                         
  -1  10   1         13.81         15.69         7.44 o                         
   0  10   1         49.37         35.32        20.30 o                         
   1 -11   2        215.69        310.44        35.81 o                         
   2 -11   2         81.66         86.09        13.47 o                         
  -2 -10   2         50.99         64.20        13.36 o                         
  -1 -10   2          2.88          2.87         8.29 o                         
   0 -10   2         34.52         29.20         8.86 o                         
   1 -10   2          4.72         -2.40         8.91 o                         
   2 -10   2         18.37         18.21        15.15 o                         
   3 -10   2          1.79         10.36         5.72 o                         
   4 -10   2          0.24          3.32         5.59 o                         
   5 -10   2          3.43         15.23        11.63 o                         
  -4  -9   2          8.00         20.04         6.05 o                         
  -3  -9   2        250.24        287.20        14.60 o                         
  -2  -9   2         14.32         24.58         5.60 o                         
  -1  -9   2          6.10          9.47         6.32 o                         
   0  -9   2          0.14          6.36         6.09 o                         
   1  -9   2          8.41         17.50         6.35 o                         
   2  -9   2         45.67         51.85         6.42 o                         
   3  -9   2          7.24         11.81         5.54 o                         
   4  -9   2          9.38         12.74         5.54 o                         
   5  -9   2          9.47         12.74         6.49 o                         
   6  -9   2          3.53         -0.33         6.64 o                         
   7  -9   2         39.77         43.11         8.56 o                         
  -6  -8   2        130.63        120.71         9.21 o                         
  -5  -8   2          4.91          7.11         7.33 o                         
  -4  -8   2          0.89          0.42         4.67 o                         
  -3  -8   2         14.33         12.14         4.44 o                         
  -2  -8   2          0.12         -3.15         3.96 o                         
  -1  -8   2        169.49        144.52         6.01 o                         
   0  -8   2         94.65         88.16         4.60 o                         
   1  -8   2         11.81          5.21         4.22 o                         
   2  -8   2        393.39        328.05        10.33 o                         
   3  -8   2        197.92        159.83         9.46 o                         
   4  -8   2          7.04          7.87         5.16 o                         
   5  -8   2         62.10         64.95         6.20 o                         
   6  -8   2          3.48          2.93         5.87 o                         
   7  -8   2          0.96          8.00         6.92 o                         
   8  -8   2          0.46          1.50         7.44 o                         
  -7  -7   2         37.91         52.33         8.21 o                         
  -6  -7   2          7.69         18.71         6.46 o                         
  -5  -7   2         35.63         41.83         6.79 o                         
  -4  -7   2          1.94          7.34         3.59 o                         
  -3  -7   2          0.48          3.23         3.18 o                         
  -2  -7   2        287.04        322.81         9.37 o                         
  -1  -7   2        397.49        487.05         7.88 o                         
   0  -7   2        117.89        104.23         3.74 o                         
   1  -7   2        123.36        114.96         3.46 o                         
   2  -7   2        534.29        501.57        13.29 o                         
   3  -7   2        206.08        206.39        12.24 o                         
   4  -7   2        177.04        229.34         9.85 o                         
   5  -7   2          8.56         19.14         4.74 o                         
   6  -7   2         14.49         12.92         5.72 o                         
   7  -7   2        251.83        264.94        11.40 o                         
   8  -7   2         61.34         74.80         8.45 o                         
  -8  -6   2          0.07         -2.08         6.05 o                         
  -7  -6   2          1.02          7.79         4.81 o                         
  -6  -6   2          0.48          7.45         4.79 o                         
  -5  -6   2          7.46         10.94         4.37 o                         
  -4  -6   2          6.76         10.01         3.43 o                         
  -3  -6   2        410.44        378.65         6.80 o                         
  -2  -6   2         14.91         14.57         1.98 o                         
  -1  -6   2          5.06          4.57         2.13 o                         
   0  -6   2          4.53          4.76         1.71 o                         
   1  -6   2         10.83         11.57         1.45 o                         
   2  -6   2        134.59        118.66         5.95 o                         
   3  -6   2         30.12         28.49         3.49 o                         
   4  -6   2         13.43         13.26         1.85 o                         
   5  -6   2        163.83        161.17         6.46 o                         
   6  -6   2        312.80        295.52         6.88 o                         
   7  -6   2        128.01        128.19         8.17 o                         
   8  -6   2         19.31         18.66         6.29 o                         
   9  -6   2         11.91         10.02        10.56 o                         
  -8  -5   2         25.98         13.33        10.04 o                         
  -7  -5   2        118.25        104.77        11.97 o                         
  -6  -5   2         28.25         26.92         4.67 o                         
  -5  -5   2        121.94        126.58         7.05 o                         
  -4  -5   2        243.69        249.05         7.08 o                         
  -3  -5   2         37.40         49.64         6.31 o                         
  -2  -5   2        125.13        109.48         3.92 o                         
  -1  -5   2        571.90        566.77         5.56 o                         
   0  -5   2        118.32        116.82         2.65 o                         
   1  -5   2       1269.80       1285.84        12.54 o                         
   2  -5   2        611.67        614.92        10.31 o                         
   3  -5   2         62.61         56.13         2.48 o                         
   4  -5   2        352.43        342.99         5.46 o                         
   5  -5   2         23.44         21.82         2.56 o                         
   6  -5   2        248.44        243.17         6.99 o                         
   7  -5   2        202.55        207.25         6.89 o                         
   8  -5   2         63.13         60.28         7.27 o                         
   9  -5   2         12.64         17.24         8.49 o                         
  -9  -4   2          2.01         -6.16         6.16 o                         
  -8  -4   2         70.73         64.25        12.51 o                         
  -7  -4   2          1.44          5.32         4.71 o                         
  -6  -4   2          1.29          1.08         3.88 o                         
  -5  -4   2         22.67         24.80         3.83 o                         
  -4  -4   2         25.23         33.54         3.36 o                         
  -3  -4   2          6.24          3.39         2.02 o                         
  -2  -4   2       1008.97       1032.67        10.52 o                         
  -1  -4   2          3.53          2.60         1.02 o                         
   0  -4   2        252.03        242.69         3.03 o                         
   1  -4   2        388.98        440.09         4.89 o                         
   2  -4   2        378.34        404.44         4.55 o                         
   3  -4   2         47.94         51.46         1.94 o                         
   4  -4   2         22.32         27.13         1.80 o                         
   5  -4   2        192.93        200.93         4.95 o                         
   6  -4   2          2.79          4.31         1.57 o                         
   7  -4   2        446.73        422.70         7.51 o                         
   8  -4   2         87.51         87.76         7.67 o                         
   9  -4   2          0.87         -3.37         6.34 o                         
  10  -4   2          6.93        -18.55        18.55 o                         
  -9  -3   2         64.04         55.21         8.13 o                         
  -8  -3   2          3.40          2.08         6.74 o                         
  -7  -3   2         44.79         45.71         5.87 o                         
  -6  -3   2          9.56         12.30         2.94 o                         
  -5  -3   2          1.12          1.68         2.30 o                         
  -4  -3   2        133.91        129.51         3.70 o                         
  -3  -3   2        194.27        190.14         3.79 o                         
  -2  -3   2          7.04          6.52         1.14 o                         
  -1  -3   2        373.55        380.90         4.02 o                         
   0  -3   2        189.59        193.52         2.71 o                         
   1  -3   2        722.04        697.31         5.88 o                         
   2  -3   2        661.27        692.30         5.98 o                         
   3  -3   2        521.69        563.52         5.43 o                         
   4  -3   2         71.72         63.29         1.92 o                         
   5  -3   2          7.58          6.06         1.46 o                         
   6  -3   2        143.62        150.36         3.90 o                         
   7  -3   2        233.10        246.38         6.14 o                         
   8  -3   2         29.85         30.26         3.77 o                         
   9  -3   2         23.44         19.91         7.03 o                         
  10  -3   2          0.31         -3.05        12.09 o                         
 -10  -2   2         28.24         17.93         7.38 o                         
  -9  -2   2         38.62         47.73        10.11 o                         
  -8  -2   2         14.22          9.79         5.02 o                         
  -7  -2   2         13.65         15.02         4.48 o                         
  -6  -2   2          9.30          8.07         1.95 o                         
  -5  -2   2        102.98         94.03         4.29 o                         
  -4  -2   2        120.57        113.56         3.02 o                         
  -3  -2   2        529.01        515.90         5.69 o                         
  -2  -2   2        121.75        127.19         2.47 o                         
  -1  -2   2       1334.04       1197.14        10.25 o                         
   0  -2   2         25.96         15.89         0.98 o                         
   1  -2   2         43.33         38.32         1.09 o                         
   2  -2   2          1.51          0.92         0.92 o                         
   3  -2   2         41.69         45.19         2.78 o                         
   4  -2   2        135.53        163.30         2.92 o                         
   5  -2   2        392.43        381.27         5.13 o                         
   6  -2   2         29.70         31.64         3.08 o                         
   7  -2   2          0.11          0.41         3.11 o                         
   8  -2   2        277.29        276.42         7.54 o                         
   9  -2   2         71.23         70.57         8.07 o                         
  10  -2   2          2.27         -4.39         6.10 o                         
 -10  -1   2        188.31        183.18        17.99 o                         
  -9  -1   2         44.84         46.05         7.11 o                         
  -8  -1   2         36.42         34.02         5.29 o                         
  -7  -1   2        286.03        278.93         7.91 o                         
  -6  -1   2          4.43          3.73         1.53 o                         
  -5  -1   2          0.04          0.23         1.46 o                         
  -4  -1   2        702.71        656.55         6.90 o                         
  -3  -1   2        303.75        283.38         4.70 o                         
  -2  -1   2        887.28        901.28        10.31 o                         
  -1  -1   2       6325.85       5818.93        47.06 o                         
   0  -1   2         10.74          5.09         1.43 o                         
   1  -1   2        287.60        279.97         3.15 o                         
   2  -1   2       3181.24       3070.40        23.01 o                         
   3  -1   2       1049.05       1065.83         9.81 o                         
   4  -1   2         20.57         29.45         2.12 o                         
   5  -1   2         43.97         43.73         2.36 o                         
   6  -1   2          5.83          0.33         2.55 o                         
   7  -1   2          9.50         10.48         3.66 o                         
   8  -1   2         90.15         89.36         5.17 o                         
   9  -1   2          6.94         -2.31         5.25 o                         
  10  -1   2          5.16         12.18         6.47 o                         
 -10   0   2          8.58          2.00         7.96 o                         
  -9   0   2         15.59         12.02         6.74 o                         
  -8   0   2         87.90        102.61         8.12 o                         
  -7   0   2         20.88         22.06         4.39 o                         
  -6   0   2         41.86         55.55         4.27 o                         
  -5   0   2          9.26          7.42         2.06 o                         
  -4   0   2        367.97        435.37         5.32 o                         
  -3   0   2         97.82        102.19         3.29 o                         
  -2   0   2      27300.75      30108.61       293.58 o                         
  -1   0   2       2628.83       2792.71        25.01 o                         
   0   0   2        160.32        153.05         2.53 o                         
   1   0   2        517.39        564.93         5.31 o                         
   2   0   2       3105.38       3617.07        32.66 o                         
   3   0   2        302.94        386.10         4.86 o                         
   4   0   2        630.68        760.56         9.01 o                         
   5   0   2        241.37        251.80         4.77 o                         
   6   0   2         32.46         42.25         3.32 o                         
   7   0   2        188.61        189.61         7.23 o                         
   8   0   2        100.10        109.30         5.64 o                         
   9   0   2          0.33          0.57         5.69 o                         
 -10   1   2         35.17         19.48         5.85 o                         
  -9   1   2         28.99         18.22         5.35 o                         
  -8   1   2         15.47         14.59         4.34 o                         
  -7   1   2         49.87         47.90         4.37 o                         
  -6   1   2        164.66        169.12         5.39 o                         
  -5   1   2        193.29        177.37         3.31 o                         
  -4   1   2        235.95        232.28         3.13 o                         
  -3   1   2        358.60        333.38         3.84 o                         
  -2   1   2       1145.62       1100.20         9.15 o                         
  -1   1   2        783.10        717.70         5.95 o                         
   0   1   2        466.99        384.17         4.26 o                         
   1   1   2       1824.17       1744.91        14.68 o                         
   2   1   2        288.43        282.42         4.25 o                         
   3   1   2        879.17        933.80        10.46 o                         
   4   1   2         89.48         76.09         3.14 o                         
   5   1   2          3.69          4.22         2.21 o                         
   6   1   2          4.93          4.15         2.47 o                         
   7   1   2        100.14        101.09         5.55 o                         
   8   1   2          4.12          1.65         9.88 o                         
   9   1   2          7.26          4.14         9.11 o                         
 -10   2   2         15.76          9.23         6.18 o                         
  -9   2   2         36.72         35.26         4.77 o                         
  -8   2   2        159.44        167.80         8.79 o                         
  -7   2   2        271.49        288.37         7.18 o                         
  -6   2   2         21.59         23.50         2.08 o                         
  -5   2   2          0.17          2.30         1.59 o                         
  -4   2   2         22.11         27.16         1.51 o                         
  -3   2   2        131.00        150.94         3.45 o                         
  -2   2   2        950.91        970.94         8.16 o                         
  -1   2   2          0.07         -1.00         1.05 o                         
   0   2   2        332.03        338.61         4.07 o                         
   1   2   2          1.99          1.96         1.14 o                         
   2   2   2        578.27        668.39         8.01 o                         
   3   2   2         36.01         40.08         2.43 o                         
   4   2   2         12.01         10.06         2.18 o                         
   5   2   2         67.15         75.12         3.58 o                         
   6   2   2         14.93         14.64         2.91 o                         
   7   2   2         52.30         49.51         5.79 o                         
   8   2   2          2.69         -4.38         8.00 o                         
   9   2   2         11.70         12.95         7.91 o                         
 -10   3   2          3.12          4.50         8.49 o                         
  -9   3   2         13.44         15.83         5.10 o                         
  -8   3   2          0.02          1.99         3.51 o                         
  -7   3   2          5.97          3.49         3.03 o                         
  -6   3   2         54.41         50.67         2.58 o                         
  -5   3   2        125.16        131.03         2.85 o                         
  -4   3   2        108.82        104.73         2.56 o                         
  -3   3   2        164.30        150.99         3.01 o                         
  -2   3   2         39.15         35.85         1.29 o                         
  -1   3   2        222.21        219.69         2.64 o                         
   0   3   2          3.63          4.15         1.43 o                         
   1   3   2        403.29        373.03         4.90 o                         
   2   3   2        298.68        289.69         4.75 o                         
   3   3   2         48.40         44.90         2.86 o                         
   4   3   2         84.86         95.87         3.45 o                         
   5   3   2          4.33          2.54         2.95 o                         
   6   3   2         91.74         79.87         4.88 o                         
   7   3   2         13.86          3.93         7.63 o                         
   8   3   2          2.40         -3.02         7.90 o                         
 -10   4   2         27.11         25.59         8.44 o                         
  -9   4   2         15.32         11.61         6.34 o                         
  -8   4   2         73.05         74.17         7.89 o                         
  -7   4   2        193.71        199.47         5.83 o                         
  -6   4   2         63.11         67.86         3.06 o                         
  -5   4   2        178.69        175.41         5.00 o                         
  -4   4   2          0.84          2.31         1.68 o                         
  -3   4   2        575.79        553.93         6.40 o                         
  -2   4   2          3.04          5.46         1.59 o                         
  -1   4   2          0.12          0.31         1.00 o                         
   0   4   2        177.83        179.10         3.43 o                         
   1   4   2        495.88        466.44         6.21 o                         
   2   4   2        674.26        656.76         7.86 o                         
   3   4   2         51.40         61.61         3.65 o                         
   4   4   2        198.80        172.56         5.47 o                         
   5   4   2          6.75          9.02         4.03 o                         
   6   4   2         55.87         60.36         6.11 o                         
   7   4   2         38.95         49.86         7.33 o                         
   8   4   2         71.90         77.19         8.70 o                         
 -10   5   2         83.80         78.20        18.66 o                         
  -9   5   2          6.35          7.54         8.17 o                         
  -8   5   2         41.19         45.68         6.60 o                         
  -7   5   2         33.38         28.27         3.80 o                         
  -6   5   2        377.77        358.15         7.30 o                         
  -5   5   2          4.02          4.96         2.48 o                         
  -4   5   2          0.00          1.27         1.94 o                         
  -3   5   2         92.29         92.18         3.09 o                         
  -2   5   2          6.69          6.57         1.82 o                         
  -1   5   2        159.04        159.24         3.96 o                         
   0   5   2        154.28        137.02         2.74 o                         
   1   5   2        131.65        112.80         4.07 o                         
   2   5   2        146.73        172.29         4.11 o                         
   3   5   2        608.65        564.42         9.17 o                         
   4   5   2          2.89         -2.62         3.22 o                         
   5   5   2         34.98         33.61         7.58 o                         
   6   5   2          6.70          7.27         4.90 o                         
   7   5   2        120.22        127.87        20.25 o                         
  -9   6   2          5.45         -1.64        10.69 o                         
  -8   6   2        103.57        101.73        11.47 o                         
  -7   6   2        121.71        113.70         6.70 o                         
  -6   6   2          4.11          7.90         3.69 o                         
  -5   6   2          2.44          5.32         3.00 o                         
  -4   6   2         36.70         36.30         3.24 o                         
  -3   6   2         75.71         70.88         3.59 o                         
  -2   6   2        782.00        696.53         9.58 o                         
  -1   6   2        928.55        876.74        11.76 o                         
   0   6   2         22.47         27.20         4.11 o                         
   1   6   2         45.35         50.40         3.00 o                         
   2   6   2        257.93        223.53         5.58 o                         
   3   6   2         11.06         10.18         3.87 o                         
   4   6   2         19.72         16.46         4.53 o                         
   5   6   2         13.05          6.93         4.78 o                         
   6   6   2          2.95          4.22         5.89 o                         
  -8   7   2          3.70         -4.06         8.09 o                         
  -7   7   2         98.09        111.56         7.22 o                         
  -6   7   2         21.26         30.17         5.54 o                         
  -5   7   2        146.41        147.28        10.00 o                         
  -4   7   2         16.51         11.62         4.93 o                         
  -3   7   2        470.94        467.42         8.74 o                         
  -2   7   2        185.67        188.55         6.48 o                         
  -1   7   2          4.09          3.93         3.75 o                         
   0   7   2          7.71          7.58         4.19 o                         
   1   7   2          8.89          9.25         4.51 o                         
   2   7   2         31.07         27.75         5.20 o                         
   3   7   2         11.11          0.94         4.40 o                         
   4   7   2         38.29         43.85         5.17 o                         
   5   7   2          9.29          5.75         4.96 o                         
  -7   8   2          8.71         26.07         8.63 o                         
  -6   8   2         33.07         24.70         6.70 o                         
  -5   8   2          1.36          2.42         6.04 o                         
  -4   8   2          1.05          3.98         6.25 o                         
  -3   8   2         30.84         25.96         5.46 o                         
  -2   8   2        233.71        208.01        10.51 o                         
  -1   8   2         42.42         39.64         6.60 o                         
   0   8   2         49.01         56.43         5.59 o                         
   1   8   2          0.05         -4.14         4.73 o                         
   2   8   2         46.44         36.75         7.80 o                         
   3   8   2          2.57         -5.96         8.86 o                         
   4   8   2         26.28         11.19        16.63 o                         
  -6   9   2         27.22         34.49         7.47 o                         
  -5   9   2          1.73          6.81         6.87 o                         
  -4   9   2          0.02          3.96         7.87 o                         
  -3   9   2          0.15          5.91         5.96 o                         
  -2   9   2         13.53         14.66         9.86 o                         
  -1   9   2         89.58         93.33         8.28 o                         
   0   9   2         10.46          1.58         6.75 o                         
   1   9   2          2.80          3.29         7.29 o                         
   2   9   2          8.45          4.70         9.85 o                         
   0 -11   3         41.29         56.01         9.51 o                         
   1 -11   3         17.18         15.88        10.98 o                         
   2 -11   3          4.61          5.30        14.87 o                         
   3 -11   3          1.61         36.27        10.42 o                         
  -3 -10   3          9.95         31.99        18.23 o                         
  -2 -10   3          0.02         17.34         8.16 o                         
  -1 -10   3        116.07        130.27        21.28 o                         
   0 -10   3          9.69         25.01         8.08 o                         
   1 -10   3         16.91         11.62        10.26 o                         
   2 -10   3          7.83         18.45         6.41 o                         
   3 -10   3         38.53         47.71         7.89 o                         
   4 -10   3         83.39         86.22         7.86 o                         
   5 -10   3         19.02         36.93         7.76 o                         
  -5  -9   3          8.32         42.05         8.38 o                         
  -4  -9   3         64.84         80.92         7.06 o                         
  -3  -9   3          0.00          6.52         5.36 o                         
  -2  -9   3         13.08         11.92         8.17 o                         
  -1  -9   3          3.56          3.09         8.75 o                         
   0  -9   3         45.46         60.42         6.32 o                         
   1  -9   3         15.33         16.35         5.35 o                         
   2  -9   3          6.56         11.16         5.11 o                         
   3  -9   3        133.23        155.61        10.15 o                         
   4  -9   3         15.16         29.34         7.87 o                         
   5  -9   3         16.36         34.12         6.51 o                         
   6  -9   3          0.12          6.67         7.78 o                         
   7  -9   3          3.97         21.72        10.64 o                         
  -6  -8   3         31.10         39.95         9.00 o                         
  -5  -8   3         75.90         88.10         9.48 o                         
  -4  -8   3         33.85         38.99         5.23 o                         
  -3  -8   3          0.11         -1.14         4.14 o                         
  -2  -8   3        121.65        116.99         6.01 o                         
  -1  -8   3        225.66        182.04        10.12 o                         
   0  -8   3         12.01          5.85         3.42 o                         
   1  -8   3         65.86         77.41         6.89 o                         
   2  -8   3         16.82         25.98         5.15 o                         
   3  -8   3          4.39          3.59         5.14 o                         
   4  -8   3        132.12        103.92         7.65 o                         
   5  -8   3          6.01          2.62         5.69 o                         
   6  -8   3         29.77         37.66         6.55 o                         
   7  -8   3          0.45          1.16         6.23 o                         
   8  -8   3          0.40          3.71        10.29 o                         
  -7  -7   3         36.77         39.96         7.25 o                         
  -6  -7   3        163.41        186.66         8.20 o                         
  -5  -7   3        165.41        169.80         6.89 o                         
  -4  -7   3        115.62        111.87         5.22 o                         
  -3  -7   3         12.72         12.01         3.86 o                         
  -2  -7   3        709.84        649.45        11.69 o                         
  -1  -7   3        719.19        743.45        10.87 o                         
   0  -7   3        133.04        126.17         4.14 o                         
   1  -7   3        131.30        130.25         3.59 o                         
   2  -7   3         35.59         41.30         1.99 o                         
   3  -7   3        414.84        390.25         9.41 o                         
   4  -7   3        687.93        664.58        13.23 o                         
   5  -7   3        101.50         99.43         5.66 o                         
   6  -7   3         24.91         31.94         5.07 o                         
   7  -7   3          0.09         -2.05         4.91 o                         
   8  -7   3         24.60         22.45         8.96 o                         
  -8  -6   3          2.40          2.52         8.21 o                         
  -7  -6   3        244.67        258.96        11.38 o                         
  -6  -6   3          4.25          6.74         4.39 o                         
  -5  -6   3        502.10        473.98        10.50 o                         
  -4  -6   3         95.17         83.39         4.42 o                         
  -3  -6   3        174.93        155.04         4.52 o                         
  -2  -6   3        129.58        130.76         3.42 o                         
  -1  -6   3          0.02         -1.75         1.75 o                         
   0  -6   3        428.61        407.97         5.63 o                         
   1  -6   3         63.88         62.52         2.39 o                         
   2  -6   3          0.50         -1.08         1.71 o                         
   3  -6   3        125.67        124.74         3.22 o                         
   4  -6   3          0.13          0.11         1.95 o                         
   5  -6   3        563.91        536.15         8.88 o                         
   6  -6   3         94.38         82.85         5.56 o                         
   7  -6   3         20.33         20.23         4.87 o                         
   8  -6   3         10.13          5.95         6.65 o                         
   9  -6   3          0.00         -9.60         9.60 o                         
  -9  -5   3          2.48          1.60        12.79 o                         
  -8  -5   3        104.15        108.53         9.07 o                         
  -7  -5   3         11.33         17.20         5.15 o                         
  -6  -5   3        477.32        483.75        11.08 o                         
  -5  -5   3          2.56          5.01         3.71 o                         
  -4  -5   3          9.55         11.13         3.30 o                         
  -3  -5   3         75.04         73.64         3.38 o                         
  -2  -5   3        130.85        137.92         3.14 o                         
  -1  -5   3         88.27         89.27         2.18 o                         
   0  -5   3        403.18        471.31         8.19 o                         
   1  -5   3         48.74         47.82         2.08 o                         
   2  -5   3        243.52        239.41         5.20 o                         
   3  -5   3        356.00        374.21         5.15 o                         
   4  -5   3        550.13        540.67         7.35 o                         
   5  -5   3        541.97        522.81         8.43 o                         
   6  -5   3         12.87         16.68         3.61 o                         
   7  -5   3          6.10          3.32         4.27 o                         
   8  -5   3          1.11          1.48         4.86 o                         
   9  -5   3         36.73         24.61        10.71 o                         
  -9  -4   3          7.15          4.36         5.46 o                         
  -8  -4   3          4.72          4.62         5.22 o                         
  -7  -4   3        157.57        149.49         7.46 o                         
  -6  -4   3         35.75         38.59         4.78 o                         
  -5  -4   3        851.52        867.84        14.50 o                         
  -4  -4   3         72.82         69.70         3.41 o                         
  -3  -4   3        516.81        509.34         6.78 o                         
  -2  -4   3         51.52         57.27         1.84 o                         
  -1  -4   3         92.19        110.13         2.15 o                         
   0  -4   3        165.32        201.01         2.79 o                         
   1  -4   3        275.86        246.98         3.02 o                         
   2  -4   3         10.15          8.76         1.40 o                         
   3  -4   3        171.79        183.84         3.23 o                         
   4  -4   3        240.36        234.68         4.10 o                         
   5  -4   3         11.48         12.11         1.36 o                         
   6  -4   3         22.64         23.17         2.68 o                         
   7  -4   3          1.11          1.42         2.89 o                         
   8  -4   3         52.93         49.79         5.65 o                         
   9  -4   3          5.30         -4.83         5.24 o                         
 -10  -3   3         45.80         37.51        10.98 o                         
  -9  -3   3         66.93         56.14         5.92 o                         
  -8  -3   3         55.70         54.36         5.55 o                         
  -7  -3   3         39.00         50.02         5.51 o                         
  -6  -3   3        517.31        509.28         7.64 o                         
  -5  -3   3        249.66        270.81         4.97 o                         
  -4  -3   3         23.91         22.98         2.34 o                         
  -3  -3   3         67.20         73.41         2.51 o                         
  -2  -3   3        927.69        911.91         8.77 o                         
  -1  -3   3       1158.12       1086.83         9.81 o                         
   0  -3   3         44.10         37.05         1.50 o                         
   1  -3   3        498.23        475.69         4.46 o                         
   2  -3   3        746.12        750.44         6.25 o                         
   3  -3   3          5.03          6.39         1.25 o                         
   4  -3   3        344.65        374.87         4.86 o                         
   5  -3   3        465.00        459.62         6.02 o                         
   6  -3   3          0.00         -1.01         1.93 o                         
   7  -3   3         89.80         81.83         4.02 o                         
   8  -3   3        143.00        131.77         8.13 o                         
   9  -3   3         10.54         -2.25         6.75 o                         
 -10  -2   3         95.10         84.85        11.97 o                         
  -9  -2   3         19.64         16.64         6.41 o                         
  -8  -2   3         35.66         36.34         7.85 o                         
  -7  -2   3         15.61         16.76         5.32 o                         
  -6  -2   3         22.70         25.09         2.59 o                         
  -5  -2   3          0.00          2.20         1.72 o                         
  -4  -2   3         22.28         21.96         2.56 o                         
  -3  -2   3        842.82        786.43         8.73 o                         
  -2  -2   3         99.41         94.68         2.35 o                         
  -1  -2   3         34.14         27.02         1.69 o                         
   0  -2   3       1113.44       1080.37         8.98 o                         
   1  -2   3         89.63        103.54         1.95 o                         
   2  -2   3        105.54        112.90         3.03 o                         
   3  -2   3         10.81         20.82         1.52 o                         
   4  -2   3        287.78        295.75         4.33 o                         
   5  -2   3        180.25        189.28         4.40 o                         
   6  -2   3        503.70        511.87         8.08 o                         
   7  -2   3         13.08         13.82         3.35 o                         
   8  -2   3        223.34        212.53         7.45 o                         
   9  -2   3          0.52         -0.86         4.45 o                         
 -10  -1   3         12.37         12.30         8.63 o                         
  -9  -1   3          7.93          6.26         5.43 o                         
  -8  -1   3        154.47        166.43         7.61 o                         
  -7  -1   3         73.37         68.39         4.73 o                         
  -6  -1   3        119.74        119.91         3.79 o                         
  -5  -1   3        119.74        108.19         3.76 o                         
  -4  -1   3        155.06        134.51         4.00 o                         
  -3  -1   3        263.73        250.33         3.71 o                         
  -2  -1   3       5503.41       5575.97        52.38 o                         
  -1  -1   3        246.93        224.07         3.24 o                         
   0  -1   3        162.10        147.43         2.46 o                         
   1  -1   3       1003.76        948.93         8.24 o                         
   2  -1   3         48.93         57.78         2.70 o                         
   3  -1   3        684.56        679.33         6.73 o                         
   4  -1   3          2.19          0.41         2.34 o                         
   5  -1   3        106.51        110.62         6.98 o                         
   6  -1   3         31.16         35.37         2.94 o                         
   7  -1   3          0.13          1.59         3.83 o                         
   8  -1   3         15.86         12.81         4.48 o                         
   9  -1   3         11.73          0.83         4.52 o                         
 -10   0   3          3.33         -4.22         9.69 o                         
  -9   0   3          3.79         -0.44         5.18 o                         
  -8   0   3         24.85         27.71         5.15 o                         
  -7   0   3          5.61          2.47         3.35 o                         
  -6   0   3          0.00          4.52         3.38 o                         
  -5   0   3        517.46        517.79         7.45 o                         
  -4   0   3         81.78         92.44         3.29 o                         
  -3   0   3        491.26        529.38         5.54 o                         
  -2   0   3         43.93         38.76         1.70 o                         
  -1   0   3       1083.12       1178.08        10.84 o                         
   0   0   3        377.36        345.66         3.87 o                         
   1   0   3        328.69        538.97         6.11 o                         
   2   0   3       1393.03       1482.51        13.60 o                         
   3   0   3          8.04         11.20         2.32 o                         
   4   0   3          2.93          1.41         2.08 o                         
   5   0   3          5.76         13.93         2.61 o                         
   6   0   3          0.15          8.44         2.81 o                         
   7   0   3         21.09         28.42         4.52 o                         
   8   0   3         12.16         12.50         4.59 o                         
   9   0   3         67.12         78.25         7.48 o                         
 -10   1   3         18.75         11.31         9.80 o                         
  -9   1   3        107.24        101.15         6.05 o                         
  -8   1   3         41.43         42.56         5.34 o                         
  -7   1   3         52.12         45.19         4.35 o                         
  -6   1   3         34.55         36.49         2.43 o                         
  -5   1   3          4.80          3.63         1.93 o                         
  -4   1   3        719.03        730.08         7.34 o                         
  -3   1   3        632.28        605.82         7.33 o                         
  -2   1   3       2035.06       1977.45        16.70 o                         
  -1   1   3        429.60        440.63         4.21 o                         
   0   1   3        119.83        148.15         2.37 o                         
   1   1   3        229.71        219.95         3.24 o                         
   2   1   3        393.71        364.03         4.38 o                         
   3   1   3         62.48         64.01         2.73 o                         
   4   1   3        615.25        610.56         8.26 o                         
   5   1   3        399.10        416.23         7.81 o                         
   6   1   3          4.40          2.38         2.89 o                         
   7   1   3          5.51          4.94         4.14 o                         
   8   1   3          1.27         -5.77         5.77 o                         
   9   1   3         20.29         31.54         8.39 o                         
 -10   2   3         46.33         29.25         5.77 o                         
  -9   2   3         46.80         45.23         6.60 o                         
  -8   2   3          4.23          2.04         4.24 o                         
  -7   2   3         78.09         79.51         3.45 o                         
  -6   2   3         26.03         23.14         2.19 o                         
  -5   2   3         15.39         14.05         1.68 o                         
  -4   2   3         10.12         15.90         1.51 o                         
  -3   2   3         77.90         84.07         2.53 o                         
  -2   2   3         28.96         32.38         1.43 o                         
  -1   2   3        340.37        370.03         4.35 o                         
   0   2   3       1470.65       1547.20        17.35 o                         
   1   2   3        300.07        379.80         5.24 o                         
   2   2   3        188.14        197.55         4.36 o                         
   3   2   3          8.43         11.10         2.09 o                         
   4   2   3        309.47        303.75         6.16 o                         
   5   2   3        361.39        370.76         7.42 o                         
   6   2   3        386.95        398.16         7.62 o                         
   7   2   3          0.17         -2.34         4.97 o                         
   8   2   3          0.22         12.82         7.43 o                         
 -10   3   3         98.13         97.34        12.65 o                         
  -9   3   3          5.37          1.26         6.74 o                         
  -8   3   3          0.06         -3.66         3.66 o                         
  -7   3   3        142.12        148.08         6.19 o                         
  -6   3   3        210.12        206.75         3.87 o                         
  -5   3   3         48.14         52.85         2.47 o                         
  -4   3   3        127.43        126.24         2.81 o                         
  -3   3   3         15.93         17.97         1.25 o                         
  -2   3   3       1008.75        977.42         8.82 o                         
  -1   3   3        289.51        338.96         3.88 o                         
   0   3   3        101.00        112.04         3.54 o                         
   1   3   3         29.62         25.68         2.51 o                         
   2   3   3          0.10          1.42         1.71 o                         
   3   3   3        492.03        460.57         7.52 o                         
   4   3   3         31.97         27.30         2.80 o                         
   5   3   3        119.85        118.06         6.28 o                         
   6   3   3         26.00         19.33         4.27 o                         
   7   3   3          0.44         -0.68         5.77 o                         
   8   3   3          0.01          3.49         6.87 o                         
 -10   4   3          0.00         -5.26         9.18 o                         
  -9   4   3         70.51         68.63         7.52 o                         
  -8   4   3         12.04         12.01         5.26 o                         
  -7   4   3          6.40          5.15         3.34 o                         
  -6   4   3          3.38          3.70         1.54 o                         
  -5   4   3         62.60         70.14         3.67 o                         
  -4   4   3        101.81        100.38         3.49 o                         
  -3   4   3         60.39         62.34         3.05 o                         
  -2   4   3         45.41         45.01         2.04 o                         
  -1   4   3        604.10        624.28         7.53 o                         
   0   4   3         45.61         48.30         2.94 o                         
   1   4   3         67.62         76.39         3.30 o                         
   2   4   3        549.64        512.83         8.28 o                         
   3   4   3         74.86         68.50         3.38 o                         
   4   4   3          2.63          1.54         2.82 o                         
   5   4   3          1.28          2.29         4.44 o                         
   6   4   3          0.22         -1.56         4.89 o                         
   7   4   3          1.92         -6.36         6.36 o                         
  -9   5   3          2.54         -7.18        11.49 o                         
  -8   5   3          0.29         -4.23         5.09 o                         
  -7   5   3          2.22          2.20         3.52 o                         
  -6   5   3         17.27         15.28         3.68 o                         
  -5   5   3          8.01          5.06         2.86 o                         
  -4   5   3        227.68        208.84         6.63 o                         
  -3   5   3         98.38         89.66         3.68 o                         
  -2   5   3        124.49        118.96         3.72 o                         
  -1   5   3         17.60         20.87         1.65 o                         
   0   5   3         46.08         41.67         2.68 o                         
   1   5   3         49.83         63.89         3.34 o                         
   2   5   3        244.03        228.34         6.99 o                         
   3   5   3          1.27          1.28         3.97 o                         
   4   5   3         10.63         14.69         4.65 o                         
   5   5   3        181.01        220.49         9.12 o                         
   6   5   3         25.89         37.64         7.30 o                         
  -9   6   3         21.99         15.40        17.55 o                         
  -8   6   3          4.82          1.17        10.28 o                         
  -7   6   3         15.79         15.58         6.14 o                         
  -6   6   3        223.15        251.63         9.73 o                         
  -5   6   3         14.99         20.47         3.83 o                         
  -4   6   3        251.45        240.54         6.39 o                         
  -3   6   3         15.16         19.54         4.52 o                         
  -2   6   3          3.34          1.61         2.86 o                         
  -1   6   3        526.76        502.75        10.80 o                         
   0   6   3         37.50         32.64         3.04 o                         
   1   6   3        337.35        300.12         7.42 o                         
   2   6   3        146.82        137.50         5.88 o                         
   3   6   3         11.22          6.52         4.36 o                         
   4   6   3          6.17          8.75         4.78 o                         
   5   6   3         21.02         25.43         7.11 o                         
  -8   7   3         15.39         17.49        25.90 o                         
  -7   7   3         39.41         50.02         8.49 o                         
  -6   7   3        378.28        371.88        11.74 o                         
  -5   7   3         92.76         85.89         7.28 o                         
  -4   7   3        156.33        161.61        11.03 o                         
  -3   7   3        109.79        112.98         5.87 o                         
  -2   7   3         28.02         28.31         4.30 o                         
  -1   7   3        192.91        180.65         7.77 o                         
   0   7   3          2.81         -4.21         4.28 o                         
   1   7   3          2.09         -2.83         4.56 o                         
   2   7   3          0.56          3.53         5.04 o                         
   3   7   3          0.27         -5.30         6.92 o                         
   4   7   3          3.42          5.61         5.71 o                         
  -7   8   3          2.97         14.18         8.26 o                         
  -6   8   3         17.21         31.75         7.97 o                         
  -5   8   3        185.23        203.21        15.03 o                         
  -4   8   3         91.31         83.83         8.46 o                         
  -3   8   3          0.02          4.24         5.04 o                         
  -2   8   3          1.44         -3.91         5.86 o                         
  -1   8   3         51.62         52.45         9.05 o                         
   0   8   3        100.76         90.04         8.33 o                         
   1   8   3         54.21         52.19         6.16 o                         
   2   8   3          1.58         -0.16         5.51 o                         
   3   8   3          0.62         -2.43         5.95 o                         
  -5   9   3          0.06          7.07         7.75 o                         
  -4   9   3         17.19         18.13         9.43 o                         
  -3   9   3          0.02         -0.49        11.67 o                         
  -2   9   3         58.47         70.75         8.08 o                         
  -1   9   3         42.82         40.33         7.55 o                         
   0   9   3          2.31         -7.55        11.28 o                         
  -1 -11   4         68.71         75.78        13.11 o                         
   0 -11   4          4.00         22.89         7.92 o                         
   1 -11   4         18.70         33.86         8.37 o                         
   2 -11   4         15.87         41.46         8.70 o                         
   3 -11   4         16.38         36.22         8.60 o                         
  -3 -10   4         12.05         26.89         9.88 o                         
  -2 -10   4         28.70         35.98         7.78 o                         
  -1 -10   4         88.45         83.19         8.58 o                         
   0 -10   4          7.99         17.59         7.41 o                         
   1 -10   4         11.20         16.33         7.01 o                         
   2 -10   4         11.38         24.49         7.70 o                         
   3 -10   4          2.93         16.11         7.34 o                         
   4 -10   4          6.57         17.32         6.17 o                         
   5 -10   4         40.62         65.78        15.05 o                         
  -5  -9   4         30.27         31.34         6.50 o                         
  -4  -9   4          0.87          8.71         5.50 o                         
  -3  -9   4          0.99          7.44         5.11 o                         
  -2  -9   4         11.02         14.81         5.07 o                         
  -1  -9   4         90.09         93.56        14.03 o                         
   0  -9   4         24.28         25.63         5.49 o                         
   1  -9   4         63.38         59.69         6.07 o                         
   2  -9   4         64.55         67.55         6.58 o                         
   3  -9   4          2.09         11.51         5.49 o                         
   4  -9   4         30.57         40.14         6.88 o                         
   5  -9   4          0.52          4.16         6.88 o                         
   6  -9   4          3.29          7.34         8.04 o                         
   7  -9   4         15.55         10.89         9.57 o                         
  -6  -8   4          3.74          8.86         5.96 o                         
  -5  -8   4         10.59         15.49         5.89 o                         
  -4  -8   4         61.59         54.34         7.58 o                         
  -3  -8   4         34.34         31.22         4.57 o                         
  -2  -8   4          5.68         11.12         3.96 o                         
  -1  -8   4          2.31         -1.28         3.56 o                         
   0  -8   4        236.57        192.46         5.68 o                         
   1  -8   4        119.01         94.83         6.19 o                         
   2  -8   4         16.93         28.21         4.57 o                         
   3  -8   4         69.22         69.17         5.32 o                         
   4  -8   4          6.83          5.17         4.71 o                         
   5  -8   4          2.46          3.17         5.09 o                         
   6  -8   4          3.55          3.21         5.89 o                         
   7  -8   4          0.20         -4.90         7.14 o                         
  -7  -7   4         13.59         15.66         7.64 o                         
  -6  -7   4          2.07          8.23         4.29 o                         
  -5  -7   4         92.99         98.88         5.16 o                         
  -4  -7   4         62.15         61.98         4.24 o                         
  -3  -7   4        403.60        444.00         8.20 o                         
  -2  -7   4          7.47         12.04         3.69 o                         
  -1  -7   4         78.33         78.09         4.71 o                         
   0  -7   4         25.61         37.10         2.56 o                         
   1  -7   4        522.47        570.96         8.05 o                         
   2  -7   4         61.25         86.10         3.04 o                         
   3  -7   4          3.19         12.33         2.52 o                         
   4  -7   4        139.26        117.02         6.52 o                         
   5  -7   4        115.34         92.40         6.15 o                         
   6  -7   4          0.32          2.09         4.48 o                         
   7  -7   4          1.04         -1.85         5.93 o                         
   8  -7   4          0.01        -10.48        10.48 o                         
  -8  -6   4         35.90         30.13         5.92 o                         
  -7  -6   4          0.10         15.14         5.38 o                         
  -6  -6   4          1.31          9.60         5.06 o                         
  -5  -6   4         90.04         87.04         5.29 o                         
  -4  -6   4        241.16        230.87         6.36 o                         
  -3  -6   4        282.74        262.20         5.01 o                         
  -2  -6   4        289.28        283.12         4.58 o                         
  -1  -6   4          0.02         -0.39         2.06 o                         
   0  -6   4         36.80         28.94         2.02 o                         
   1  -6   4          1.25          2.96         1.66 o                         
   2  -6   4        359.49        335.97         5.48 o                         
   3  -6   4         28.77         25.19         2.22 o                         
   4  -6   4        279.54        245.83         5.48 o                         
   5  -6   4        250.43        227.57         6.03 o                         
   6  -6   4         25.51         25.74         3.74 o                         
   7  -6   4          3.79          1.52         6.00 o                         
   8  -6   4          2.01         -1.88         6.36 o                         
  -9  -5   4         93.22         77.93         7.28 o                         
  -8  -5   4          2.46          3.06         5.21 o                         
  -7  -5   4         36.55         44.89         5.80 o                         
  -6  -5   4         11.67         14.50         4.79 o                         
  -5  -5   4         21.72         24.11         4.49 o                         
  -4  -5   4         22.35         30.18         3.11 o                         
  -3  -5   4        121.85        147.20         3.49 o                         
  -2  -5   4          7.04          7.98         1.49 o                         
  -1  -5   4        623.86        635.12         6.44 o                         
   0  -5   4       2399.93       2462.74        24.18 o                         
   1  -5   4         44.70         56.66         2.41 o                         
   2  -5   4         35.85         41.88         2.00 o                         
   3  -5   4        108.62        114.72         3.29 o                         
   4  -5   4        371.99        370.82         6.18 o                         
   5  -5   4        588.23        601.01         9.29 o                         
   6  -5   4        486.51        491.70        14.13 o                         
   7  -5   4         18.44         14.87         6.03 o                         
   8  -5   4         15.81          9.74         6.25 o                         
   9  -5   4          5.83          2.40         5.91 o                         
  -9  -4   4          7.14          8.18         5.31 o                         
  -8  -4   4         45.36         37.52         4.98 o                         
  -7  -4   4          6.51         -0.77         4.54 o                         
  -6  -4   4         50.59         68.11         5.85 o                         
  -5  -4   4         62.45         53.00         2.93 o                         
  -4  -4   4          0.31         -2.44         2.71 o                         
  -3  -4   4        206.96        205.63         4.01 o                         
  -2  -4   4         66.40         69.94         2.38 o                         
  -1  -4   4        108.38        123.09         2.72 o                         
   0  -4   4        189.19        203.85         2.78 o                         
   1  -4   4         69.49         75.91         2.22 o                         
   2  -4   4        748.42        744.45         8.25 o                         
   3  -4   4          6.93          8.82         0.95 o                         
   4  -4   4         26.49         30.34         1.63 o                         
   5  -4   4        289.72        249.87         4.06 o                         
   6  -4   4        148.23        139.55         4.33 o                         
   7  -4   4         96.99         95.09         5.90 o                         
   8  -4   4          2.53         -3.14         5.07 o                         
   9  -4   4          0.14          9.68         5.98 o                         
 -10  -3   4          1.71         -6.26         7.14 o                         
  -9  -3   4          1.03         -4.82         4.82 o                         
  -8  -3   4          5.36         -1.01         4.03 o                         
  -7  -3   4         88.94         78.50         4.84 o                         
  -6  -3   4         67.23         64.20         2.88 o                         
  -5  -3   4        173.74        181.12         5.15 o                         
  -4  -3   4        125.18        107.51         5.11 o                         
  -3  -3   4         89.76         92.51         3.09 o                         
  -2  -3   4         29.87         31.09         1.86 o                         
  -1  -3   4         92.11         96.11         2.17 o                         
   0  -3   4         57.61         62.88         1.66 o                         
   1  -3   4       1924.37       1940.14        14.51 o                         
   2  -3   4        120.81        110.29         2.26 o                         
   3  -3   4        210.87        194.27         3.49 o                         
   4  -3   4        160.55        163.24         3.92 o                         
   5  -3   4        305.99        315.47         5.09 o                         
   6  -3   4        271.46        261.66         5.95 o                         
   7  -3   4        296.81        293.50         8.73 o                         
   8  -3   4          5.08          4.63         4.13 o                         
   9  -3   4         25.96         23.23         7.91 o                         
 -10  -2   4          3.45         -6.00         6.00 o                         
  -9  -2   4         25.31         16.83         5.22 o                         
  -8  -2   4         53.72         59.61         5.27 o                         
  -7  -2   4        148.65        141.72         5.92 o                         
  -6  -2   4          0.01         -0.58         1.91 o                         
  -5  -2   4          8.29          8.87         2.72 o                         
  -4  -2   4        590.91        586.91         8.26 o                         
  -3  -2   4          1.67         -0.43         0.82 o                         
  -2  -2   4       1277.02       1163.78        10.90 o                         
  -1  -2   4          0.11          0.44         1.19 o                         
   0  -2   4         89.31         78.72         2.20 o                         
   1  -2   4        827.59        760.92         7.27 o                         
   2  -2   4       1490.42       1547.83        14.18 o                         
   3  -2   4         57.37         62.34         3.23 o                         
   4  -2   4         66.14         60.15         2.50 o                         
   5  -2   4         48.24         60.20         3.23 o                         
   6  -2   4        483.82        466.62         8.02 o                         
   7  -2   4          1.33          2.82         4.36 o                         
   8  -2   4          0.18          0.27         4.26 o                         
   9  -2   4          3.24          5.98         5.12 o                         
 -10  -1   4          5.49          4.11         6.79 o                         
  -9  -1   4        265.69        252.95        10.48 o                         
  -8  -1   4         12.14          5.38         4.93 o                         
  -7  -1   4         56.43         54.00         4.07 o                         
  -6  -1   4         35.77         37.31         3.39 o                         
  -5  -1   4          5.80          1.58         2.17 o                         
  -4  -1   4       1116.95       1185.37        12.99 o                         
  -3  -1   4       2645.49       2606.52        21.87 o                         
  -2  -1   4         24.30         16.70         1.93 o                         
  -1  -1   4       1021.32       1009.49        10.92 o                         
   0  -1   4       2661.43       2578.37        23.60 o                         
   1  -1   4       1827.05       1848.86        15.70 o                         
   2  -1   4        556.42        603.99         6.28 o                         
   3  -1   4         11.12         16.03         2.19 o                         
   4  -1   4         51.22         46.45         3.15 o                         
   5  -1   4         41.40         47.08         3.57 o                         
   6  -1   4        280.10        270.59         7.59 o                         
   7  -1   4        180.81        167.35         9.18 o                         
   8  -1   4          0.11         -3.83         4.39 o                         
   9  -1   4          0.65         -2.96         7.57 o                         
 -10   0   4         52.49         49.47        11.35 o                         
  -9   0   4         43.44         43.94         6.32 o                         
  -8   0   4        125.68        148.05        11.58 o                         
  -7   0   4         25.85         18.96         3.93 o                         
  -6   0   4        419.99        486.78        10.44 o                         
  -5   0   4         39.48         47.29         2.55 o                         
  -4   0   4       4005.66       4733.58        40.39 o                         
  -3   0   4        181.18        219.04         3.74 o                         
  -2   0   4        768.84        903.08         8.46 o                         
  -1   0   4         45.67         45.79         2.01 o                         
   0   0   4       1471.85       1719.10        15.82 o                         
   1   0   4         28.26         68.11         1.95 o                         
   2   0   4        145.15        175.16         3.47 o                         
   3   0   4        210.59        263.33         4.74 o                         
   4   0   4          8.56         10.02         2.46 o                         
   5   0   4        170.34        163.45         5.15 o                         
   6   0   4        223.97        261.96         6.85 o                         
   7   0   4        105.79        104.90         5.79 o                         
   8   0   4          1.31          3.12         7.80 o                         
   9   0   4          3.04         -8.85         8.85 o                         
 -10   1   4         17.23          7.52        11.56 o                         
  -9   1   4          5.22          2.12         5.03 o                         
  -8   1   4         40.29         41.88         4.97 o                         
  -7   1   4          1.34          3.78         2.45 o                         
  -6   1   4         75.20         76.08         3.37 o                         
  -5   1   4        706.00        688.53         8.76 o                         
  -4   1   4        249.28        246.31         4.39 o                         
  -3   1   4        191.51        174.61         3.37 o                         
  -2   1   4         48.45         47.19         2.03 o                         
  -1   1   4        114.82        105.80         2.89 o                         
   0   1   4         20.65         18.31         1.34 o                         
   1   1   4        717.99        795.50         8.45 o                         
   2   1   4        450.19        396.33         5.91 o                         
   3   1   4         14.54         16.36         1.89 o                         
   4   1   4        132.56        138.63         3.80 o                         
   5   1   4        273.32        241.87         6.54 o                         
   6   1   4         18.80         14.44         3.25 o                         
   7   1   4        111.90        110.48        11.32 o                         
   8   1   4          0.01         -1.06         7.00 o                         
 -10   2   4         38.13         38.48         7.12 o                         
  -9   2   4         12.92         11.11         7.04 o                         
  -8   2   4         35.12         47.26         7.60 o                         
  -7   2   4          8.91          7.94         2.82 o                         
  -6   2   4         55.46         60.69         2.73 o                         
  -5   2   4         15.57         14.26         2.18 o                         
  -4   2   4        256.96        236.53         6.14 o                         
  -3   2   4         33.95         35.78         2.51 o                         
  -2   2   4        266.61        266.80         3.75 o                         
  -1   2   4        259.07        285.55         4.30 o                         
   0   2   4         39.31         59.65         2.37 o                         
   1   2   4        126.77        127.35         3.57 o                         
   2   2   4         66.48         63.32         2.34 o                         
   3   2   4        156.76        165.93         4.07 o                         
   4   2   4        119.04        120.26         6.03 o                         
   5   2   4         91.45         95.37         4.99 o                         
   6   2   4         26.94         20.25         3.51 o                         
   7   2   4          4.80          9.47         6.00 o                         
   8   2   4         10.78         20.21         7.42 o                         
 -10   3   4         64.10         57.14         9.44 o                         
  -9   3   4          5.34         -2.28         7.52 o                         
  -8   3   4         21.35         14.54         4.24 o                         
  -7   3   4          1.68         -0.66         2.79 o                         
  -6   3   4          7.59          5.93         3.29 o                         
  -5   3   4        151.80        141.48         3.91 o                         
  -4   3   4          1.43          2.14         1.79 o                         
  -3   3   4         37.38         35.51         1.73 o                         
  -2   3   4         18.54         19.03         1.60 o                         
  -1   3   4        271.44        267.52         4.30 o                         
   0   3   4          0.09         -0.98         2.09 o                         
   1   3   4         11.60          9.33         2.97 o                         
   2   3   4        162.87        172.26         5.08 o                         
   3   3   4         10.33         11.48         2.46 o                         
   4   3   4          0.00         -2.99         2.99 o                         
   5   3   4        134.46        118.76         4.78 o                         
   6   3   4         27.28         31.43         5.17 o                         
   7   3   4         48.69         61.57         8.27 o                         
 -10   4   4         16.06         18.84         7.21 o                         
  -9   4   4         12.97          7.18        10.62 o                         
  -8   4   4          7.42          5.92         5.81 o                         
  -7   4   4        104.55        109.00         5.59 o                         
  -6   4   4         27.52         23.12         2.69 o                         
  -5   4   4         53.88         51.83         3.01 o                         
  -4   4   4         84.30         84.08         3.46 o                         
  -3   4   4         15.26         16.61         1.62 o                         
  -2   4   4        399.82        408.74         4.97 o                         
  -1   4   4         39.56         38.39         2.55 o                         
   0   4   4        313.01        305.52         5.83 o                         
   1   4   4         54.87         61.77         5.13 o                         
   2   4   4        344.60        309.85         8.31 o                         
   3   4   4        135.55        138.47         6.65 o                         
   4   4   4          1.34          0.67         3.84 o                         
   5   4   4         49.47         51.89         5.82 o                         
   6   4   4         64.42         86.20        10.43 o                         
  -9   5   4          0.35          4.09         9.20 o                         
  -8   5   4        125.59        127.85        10.11 o                         
  -7   5   4         20.68         16.33         4.47 o                         
  -6   5   4         23.42         20.29         3.98 o                         
  -5   5   4        531.75        516.96        10.26 o                         
  -4   5   4         16.65         19.36         3.53 o                         
  -3   5   4          9.73          8.52         2.86 o                         
  -2   5   4         52.12         47.97         2.01 o                         
  -1   5   4          6.26          6.15         2.18 o                         
   0   5   4          6.19          0.53         2.71 o                         
   1   5   4       1140.28       1069.92        15.94 o                         
   2   5   4         12.03          9.46         3.96 o                         
   3   5   4         47.06         52.71         5.14 o                         
   4   5   4         34.91         28.71         5.27 o                         
   5   5   4         81.30         95.93        11.08 o                         
   6   5   4          9.53         22.40         6.96 o                         
  -8   6   4          4.07          2.76        10.58 o                         
  -7   6   4          0.00          2.86         8.77 o                         
  -6   6   4         17.81         20.21         8.08 o                         
  -5   6   4          1.35          2.78         3.79 o                         
  -4   6   4        103.45         94.93         5.20 o                         
  -3   6   4        546.98        520.37         9.99 o                         
  -2   6   4         84.84         81.47         4.81 o                         
  -1   6   4         14.28         19.83         4.41 o                         
   0   6   4        120.86         97.71         7.12 o                         
   1   6   4          0.00          0.54         3.55 o                         
   2   6   4          1.81          0.49         4.08 o                         
   3   6   4        110.94        110.42         7.88 o                         
   4   6   4         11.15          7.68         5.03 o                         
   5   6   4         25.12         25.74         5.72 o                         
  -7   7   4         26.80         28.91         6.70 o                         
  -6   7   4         12.30         22.05         6.62 o                         
  -5   7   4         34.97         33.10         6.77 o                         
  -4   7   4         32.92         35.65         6.87 o                         
  -3   7   4         15.80         15.02         4.98 o                         
  -2   7   4          3.21          0.38         4.16 o                         
  -1   7   4          8.18          7.14         4.45 o                         
   0   7   4         12.20         18.43         5.49 o                         
   1   7   4         17.20         24.35         5.88 o                         
   2   7   4          5.75          3.38         5.70 o                         
   3   7   4          6.03          3.76         5.83 o                         
  -6   8   4          0.03         16.77         7.14 o                         
  -5   8   4         43.43         42.63         7.66 o                         
  -4   8   4         13.74         10.34         7.14 o                         
  -3   8   4         15.15         18.10         7.12 o                         
  -2   8   4         27.73         37.28         6.72 o                         
  -1   8   4         18.26         12.59         7.04 o                         
   0   8   4         40.39         46.12        15.43 o                         
   1   8   4          3.07          8.31         7.11 o                         
  -1 -11   5         19.70         37.31        10.23 o                         
   0 -11   5         10.67         25.95         8.15 o                         
   1 -11   5         13.67         24.39         8.09 o                         
   2 -11   5         17.78         48.97        11.39 o                         
   3 -11   5         21.86         33.60         8.86 o                         
  -4 -10   5          1.12         13.34        10.36 o                         
  -3 -10   5         33.98         39.78         8.70 o                         
  -2 -10   5          0.08         11.82         7.41 o                         
  -1 -10   5         45.19         57.32         8.70 o                         
   0 -10   5         53.64         66.50         8.75 o                         
   1 -10   5         16.43         20.19         7.57 o                         
   2 -10   5        134.12        165.79        12.45 o                         
   3 -10   5         10.98         33.68         9.19 o                         
   4 -10   5          2.68          8.91         8.22 o                         
   5 -10   5         21.46         28.56        11.88 o                         
  -5  -9   5         10.32         21.76         6.53 o                         
  -4  -9   5         53.77         58.27         6.63 o                         
  -3  -9   5         57.15         66.29         6.45 o                         
  -2  -9   5         14.70         17.92         5.33 o                         
  -1  -9   5         37.67         41.68         7.89 o                         
   0  -9   5         59.10         61.17         5.87 o                         
   1  -9   5          6.49         19.22         4.41 o                         
   2  -9   5          0.01          5.31         5.12 o                         
   3  -9   5         66.41         74.23         5.79 o                         
   4  -9   5          8.37         16.42         4.73 o                         
   5  -9   5         12.65          7.27         5.90 o                         
   6  -9   5          2.58          0.10         8.26 o                         
  -6  -8   5         23.25         27.89         6.90 o                         
  -5  -8   5         15.88         24.13         6.17 o                         
  -4  -8   5        196.48        200.66         9.81 o                         
  -3  -8   5         93.88         83.93         6.46 o                         
  -2  -8   5        115.55        110.60         5.40 o                         
  -1  -8   5         14.68         14.81         3.30 o                         
   0  -8   5         60.19         57.15         3.70 o                         
   1  -8   5         29.58         19.70         3.22 o                         
   2  -8   5        237.22        195.93         7.54 o                         
   3  -8   5          1.32         -1.57         4.36 o                         
   4  -8   5         59.88         65.41         5.87 o                         
   5  -8   5         71.78         71.35         7.29 o                         
   6  -8   5         30.48         29.75         6.70 o                         
   7  -8   5          6.21          7.70         7.34 o                         
  -7  -7   5         52.22         54.21        10.22 o                         
  -6  -7   5         90.56         88.18         6.27 o                         
  -5  -7   5          0.59          6.74         4.51 o                         
  -4  -7   5         70.49         66.66         4.23 o                         
  -3  -7   5        118.53        117.40         4.36 o                         
  -2  -7   5        211.22        229.10         4.30 o                         
  -1  -7   5         27.29         29.65         2.69 o                         
   0  -7   5        208.21        196.45         5.30 o                         
   1  -7   5          2.84          3.29         2.18 o                         
   2  -7   5        254.86        210.00         4.75 o                         
   3  -7   5          1.04          4.19         2.88 o                         
   4  -7   5          0.53         26.37         3.80 o                         
   5  -7   5         17.15         16.97         4.94 o                         
   6  -7   5          0.61          5.54         5.71 o                         
   7  -7   5         72.51         82.29         9.26 o                         
   8  -7   5         19.55         16.51         7.40 o                         
  -8  -6   5         13.99         19.99         5.72 o                         
  -7  -6   5         87.03         94.76         6.98 o                         
  -6  -6   5         14.94         13.71         5.05 o                         
  -5  -6   5        172.17        161.60         7.19 o                         
  -4  -6   5          7.47          7.68         2.45 o                         
  -3  -6   5         49.38         62.13         2.43 o                         
  -2  -6   5         47.87         48.89         2.11 o                         
  -1  -6   5          7.68          4.67         1.05 o                         
   0  -6   5        120.60        104.58         3.13 o                         
   1  -6   5        100.93        103.73         3.23 o                         
   2  -6   5         53.78         64.98         3.88 o                         
   3  -6   5        481.42        412.44         7.16 o                         
   4  -6   5         85.24         70.93         4.26 o                         
   5  -6   5         20.51         20.02         3.84 o                         
   6  -6   5         55.32         52.69         5.08 o                         
   7  -6   5         20.75         24.20         6.40 o                         
   8  -6   5         11.62          5.17         7.98 o                         
  -9  -5   5          1.63          9.53         7.98 o                         
  -8  -5   5         72.90         59.75         5.69 o                         
  -7  -5   5         11.66          6.58         4.90 o                         
  -6  -5   5         12.75         14.19         4.58 o                         
  -5  -5   5          0.09          0.84         1.99 o                         
  -4  -5   5        554.70        591.77         9.97 o                         
  -3  -5   5        134.87        134.12         3.48 o                         
  -2  -5   5         94.04        123.04         3.41 o                         
  -1  -5   5         93.97        111.50         2.94 o                         
   0  -5   5        201.03        201.67         2.87 o                         
   1  -5   5          4.93          3.94         1.67 o                         
   2  -5   5         54.48         66.57         2.49 o                         
   3  -5   5         45.84         49.92         2.85 o                         
   4  -5   5        180.63        205.38         6.22 o                         
   5  -5   5         22.60         21.77         3.83 o                         
   6  -5   5         21.95         18.13         4.45 o                         
   7  -5   5          0.69         -0.56         4.57 o                         
   8  -5   5         14.80         10.69         6.82 o                         
  -9  -4   5         65.88         55.86         6.27 o                         
  -8  -4   5          0.18         -1.75         4.27 o                         
  -7  -4   5         79.42         85.54         5.22 o                         
  -6  -4   5          9.36          9.05         3.59 o                         
  -5  -4   5        163.38        147.28         5.69 o                         
  -4  -4   5         65.97         65.78         4.54 o                         
  -3  -4   5        269.73        296.26         6.13 o                         
  -2  -4   5        377.43        364.98         5.38 o                         
  -1  -4   5        117.66        119.37         3.10 o                         
   0  -4   5         26.86         25.90         1.38 o                         
   1  -4   5         68.53         82.55         2.78 o                         
   2  -4   5        563.88        528.33         5.54 o                         
   3  -4   5        239.35        235.17         3.80 o                         
   4  -4   5         27.04         21.42         2.13 o                         
   5  -4   5         58.65         62.52         3.56 o                         
   6  -4   5        119.02        109.72         5.56 o                         
   7  -4   5          9.22         14.31         3.83 o                         
   8  -4   5         20.38         18.30         6.41 o                         
   9  -4   5          0.35         -1.80         5.47 o                         
 -10  -3   5         18.35         20.51        11.83 o                         
  -9  -3   5         35.44         39.36         6.28 o                         
  -8  -3   5         38.77         34.34         4.52 o                         
  -7  -3   5        101.98        118.20         5.44 o                         
  -6  -3   5          0.16         -0.36         3.20 o                         
  -5  -3   5         62.58         65.47         3.29 o                         
  -4  -3   5        826.93        817.60        11.43 o                         
  -3  -3   5        117.79        131.91         3.20 o                         
  -2  -3   5        120.00        116.96         3.56 o                         
  -1  -3   5        272.83        248.08         4.85 o                         
   0  -3   5        143.60        156.54         2.52 o                         
   1  -3   5        533.67        540.97         5.55 o                         
   2  -3   5          2.97          5.55         1.32 o                         
   3  -3   5         10.54         11.08         1.98 o                         
   4  -3   5         37.48         34.06         2.56 o                         
   5  -3   5        135.91        143.39         4.89 o                         
   6  -3   5        289.93        271.40         7.32 o                         
   7  -3   5        149.04        134.38         6.00 o                         
   8  -3   5          8.56         10.48         4.95 o                         
   9  -3   5         17.38         12.13         6.10 o                         
 -10  -2   5          2.77         -1.47         6.18 o                         
  -9  -2   5          0.33         -5.33         5.33 o                         
  -8  -2   5         22.42         22.05         4.55 o                         
  -7  -2   5        138.21        142.80         6.02 o                         
  -6  -2   5        171.59        181.51         5.70 o                         
  -5  -2   5         30.45         32.72         2.66 o                         
  -4  -2   5          0.33          2.96         2.29 o                         
  -3  -2   5        278.34        262.36         4.51 o                         
  -2  -2   5        149.32        124.73         3.04 o                         
  -1  -2   5        316.63        285.35         4.53 o                         
   0  -2   5         43.77         42.22         1.77 o                         
   1  -2   5         16.57         12.56         1.63 o                         
   2  -2   5        333.00        367.57         4.79 o                         
   3  -2   5          5.35          6.08         2.41 o                         
   4  -2   5         96.17        102.21         4.32 o                         
   5  -2   5          0.08          9.09         5.64 o                         
   6  -2   5        229.54        223.42         7.21 o                         
   7  -2   5         17.13          9.33         4.69 o                         
   8  -2   5         55.62         69.15         6.14 o                         
   9  -2   5         26.48         18.24        14.47 o                         
 -10  -1   5         29.52         31.35         9.97 o                         
  -9  -1   5         11.37          5.97         5.45 o                         
  -8  -1   5          0.99         -1.04         4.00 o                         
  -7  -1   5        106.98        106.23         4.95 o                         
  -6  -1   5        113.76        113.91         5.60 o                         
  -5  -1   5        118.58        114.12         4.10 o                         
  -4  -1   5       1616.04       1699.58        19.14 o                         
  -3  -1   5        217.90        209.44         3.85 o                         
  -2  -1   5        346.51        315.74         4.09 o                         
  -1  -1   5         52.78         57.47         2.12 o                         
   0  -1   5        320.00        325.50         4.28 o                         
   1  -1   5        924.56        904.20         8.33 o                         
   2  -1   5         97.52         95.12         4.13 o                         
   3  -1   5        305.46        257.21         5.13 o                         
   4  -1   5         73.67         69.26         2.48 o                         
   5  -1   5          0.12         -0.23         3.45 o                         
   6  -1   5          5.58          4.89         3.46 o                         
   7  -1   5         67.42         74.49         6.96 o                         
   8  -1   5         13.37          6.58         4.65 o                         
 -10   0   5         27.63         28.84        11.10 o                         
  -9   0   5          9.81          3.52         7.52 o                         
  -8   0   5          1.02          5.38         4.86 o                         
  -7   0   5          5.02          2.59         3.06 o                         
  -6   0   5        436.15        476.22         7.56 o                         
  -5   0   5          9.80         11.78         1.82 o                         
  -4   0   5         11.27         16.22         2.14 o                         
  -3   0   5        871.33        938.28        13.43 o                         
  -2   0   5          2.13          3.41         1.70 o                         
  -1   0   5        535.55        519.72         5.56 o                         
   0   0   5        139.26        124.90         3.19 o                         
   1   0   5         41.04         56.62         2.03 o                         
   2   0   5         10.27         16.53         1.90 o                         
   3   0   5         39.43         72.13         3.16 o                         
   4   0   5        409.18        489.64         7.31 o                         
   5   0   5         21.15         24.21         4.77 o                         
   6   0   5          0.26         -3.41         3.41 o                         
   7   0   5         33.61         40.66         6.46 o                         
   8   0   5          0.30         -6.14         6.14 o                         
 -10   1   5          2.33         -5.55         7.08 o                         
  -9   1   5          3.78          0.58         7.48 o                         
  -8   1   5         61.32         65.86         5.33 o                         
  -7   1   5         16.27         12.14         3.11 o                         
  -6   1   5        153.34        142.69         4.40 o                         
  -5   1   5          0.03          0.12         2.64 o                         
  -4   1   5        399.25        374.27         7.03 o                         
  -3   1   5        687.40        684.47         7.39 o                         
  -2   1   5         38.57         28.62         1.92 o                         
  -1   1   5         27.61         26.00         1.89 o                         
   0   1   5        127.29        134.11         3.21 o                         
   1   1   5          9.51          7.58         2.08 o                         
   2   1   5       1067.67       1054.54        15.78 o                         
   3   1   5       1744.09       1705.33        19.39 o                         
   4   1   5        110.45        100.12         4.71 o                         
   5   1   5          4.84          4.72         3.22 o                         
   6   1   5          1.00         -2.49         3.61 o                         
   7   1   5         30.69         28.02         6.77 o                         
   8   1   5         23.72         21.94         7.71 o                         
 -10   2   5          0.00         -5.60        10.15 o                         
  -9   2   5         25.46         21.13         6.40 o                         
  -8   2   5          1.40         -2.48         4.36 o                         
  -7   2   5         61.51         56.81         4.86 o                         
  -6   2   5         67.50         75.26         3.84 o                         
  -5   2   5         73.44         76.87         3.69 o                         
  -4   2   5          1.11          1.90         2.18 o                         
  -3   2   5          9.35         13.58         2.31 o                         
  -2   2   5        351.83        371.09         5.25 o                         
  -1   2   5         91.37         82.17         3.25 o                         
   0   2   5         69.80         73.66         2.37 o                         
   1   2   5          0.08          4.39         2.02 o                         
   2   2   5        127.15        134.57         4.30 o                         
   3   2   5        316.18        307.76         5.93 o                         
   4   2   5         52.27         44.27         3.64 o                         
   5   2   5          7.94          6.32         4.29 o                         
   6   2   5          7.34          3.90         5.81 o                         
   7   2   5          3.67          5.13         6.27 o                         
 -10   3   5         25.36         26.50        13.29 o                         
  -9   3   5          5.11          7.15         6.34 o                         
  -8   3   5         98.33         98.80        11.70 o                         
  -7   3   5         72.79         79.15         5.53 o                         
  -6   3   5         36.03         34.47         3.43 o                         
  -5   3   5         26.01         25.36         2.64 o                         
  -4   3   5         17.66         21.94         2.49 o                         
  -3   3   5        150.04        174.36         4.22 o                         
  -2   3   5          6.45          6.61         1.76 o                         
  -1   3   5         60.24         63.31         2.82 o                         
   0   3   5        302.94        281.40         6.31 o                         
   1   3   5        225.76        215.46         6.49 o                         
   2   3   5         37.34         39.68         4.32 o                         
   3   3   5         15.05         12.43         3.82 o                         
   4   3   5        192.86        189.18         7.55 o                         
   5   3   5          0.74          5.97         4.64 o                         
   6   3   5          1.33         12.84         6.05 o                         
   7   3   5          4.10         -0.01         9.41 o                         
  -9   4   5          0.12          0.70         6.37 o                         
  -8   4   5         15.72          3.44         6.88 o                         
  -7   4   5          0.30         -0.47         3.84 o                         
  -6   4   5          0.01         -1.32         2.70 o                         
  -5   4   5         25.17         20.51         3.46 o                         
  -4   4   5          5.18          8.20         2.31 o                         
  -3   4   5        362.42        367.12         4.72 o                         
  -2   4   5         80.83         81.14         2.90 o                         
  -1   4   5        103.40        103.56         3.77 o                         
   0   4   5          0.60          1.19         3.18 o                         
   1   4   5         72.35         71.45         4.88 o                         
   2   4   5         19.92         24.91         5.29 o                         
   3   4   5          0.63         -0.22         4.50 o                         
   4   4   5        112.13        121.91         6.76 o                         
   5   4   5         48.01         46.49         5.90 o                         
   6   4   5          9.06         17.98         7.31 o                         
  -9   5   5         50.28         37.36        15.23 o                         
  -8   5   5          1.78         -0.95         7.84 o                         
  -7   5   5         13.05         14.50         5.16 o                         
  -6   5   5         81.41         75.73         5.23 o                         
  -5   5   5          8.78          4.66         3.95 o                         
  -4   5   5         30.49         26.38         4.02 o                         
  -3   5   5          4.25          6.57         3.30 o                         
  -2   5   5         37.50         33.57         4.64 o                         
  -1   5   5          6.54          7.00         3.82 o                         
   0   5   5         20.98         24.90         4.68 o                         
   1   5   5         33.63         26.04         4.20 o                         
   2   5   5          1.38          2.83         4.25 o                         
   3   5   5        223.16        231.76        10.26 o                         
   4   5   5          1.58         -1.23         5.11 o                         
   5   5   5          1.14          6.24         5.75 o                         
  -8   6   5         42.68         49.57        28.04 o                         
  -7   6   5          0.45          7.71         5.97 o                         
  -6   6   5        113.05        119.72        16.61 o                         
  -5   6   5          0.38          1.72         5.09 o                         
  -4   6   5          5.92         11.82         4.61 o                         
  -3   6   5        250.40        248.83         7.56 o                         
  -2   6   5         30.28         19.48         4.19 o                         
  -1   6   5         54.15         50.87         5.21 o                         
   0   6   5          0.00         -1.68         3.98 o                         
   1   6   5          7.63          5.23         5.20 o                         
   2   6   5          0.10          1.94         4.33 o                         
   3   6   5          5.17          1.12         4.88 o                         
   4   6   5         14.46         14.95         6.40 o                         
  -7   7   5         62.81         73.69         8.25 o                         
  -6   7   5        150.77        163.58        13.15 o                         
  -5   7   5         93.03         95.91         8.65 o                         
  -4   7   5         69.34         74.72         8.01 o                         
  -3   7   5         12.48         10.22         6.85 o                         
  -2   7   5         20.70         16.74         4.76 o                         
  -1   7   5          2.11          1.21         4.81 o                         
   0   7   5         13.66         10.85         5.22 o                         
   1   7   5         13.22          7.02         6.51 o                         
   2   7   5         11.70         17.52         6.17 o                         
  -5   8   5         28.13         39.11         9.66 o                         
  -4   8   5          0.87          9.02         7.47 o                         
  -3   8   5          2.27          8.60         9.30 o                         
  -2   8   5         60.55         60.71        12.63 o                         
  -1   8   5         80.65         83.70         9.46 o                         
   0   8   5         36.64         42.38        12.32 o                         
  -1 -11   6          5.59         12.88         9.30 o                         
   0 -11   6         69.92         84.75        10.07 o                         
   1 -11   6         44.07         46.03         9.72 o                         
   2 -11   6          0.29         13.71         8.35 o                         
  -4 -10   6         12.41         31.52         9.73 o                         
  -3 -10   6         23.86         33.07         8.66 o                         
  -2 -10   6         14.84         10.48         7.58 o                         
  -1 -10   6          3.36          9.56         7.60 o                         
   0 -10   6         24.24         31.72         7.76 o                         
   1 -10   6        129.42        136.83         8.48 o                         
   2 -10   6          8.37         10.41         6.07 o                         
   3 -10   6         23.55         17.93         6.45 o                         
   4 -10   6          9.78         12.18         6.68 o                         
   5 -10   6         14.18         22.64         8.74 o                         
  -5  -9   6          5.21         14.02         6.25 o                         
  -4  -9   6         12.91         12.88         5.91 o                         
  -3  -9   6          0.05          1.15         5.42 o                         
  -2  -9   6          0.27          3.35         4.86 o                         
  -1  -9   6         23.28         27.71         5.22 o                         
   0  -9   6        193.58        164.89         8.47 o                         
   1  -9   6          3.97         11.25         5.40 o                         
   2  -9   6          0.35          7.31         5.54 o                         
   3  -9   6          0.02         -2.93         5.64 o                         
   4  -9   6          5.27          6.14         5.27 o                         
   5  -9   6          0.57         -1.47         5.95 o                         
   6  -9   6         17.88         20.41         6.98 o                         
  -6  -8   6          0.25         12.95         5.76 o                         
  -5  -8   6         34.33         30.96         6.47 o                         
  -4  -8   6         80.81         73.52         6.56 o                         
  -3  -8   6         85.60         76.81         6.52 o                         
  -2  -8   6        145.78        129.83         5.81 o                         
  -1  -8   6        146.31        131.71         5.99 o                         
   0  -8   6          0.05         -3.48         3.48 o                         
   1  -8   6         34.02         41.07         3.53 o                         
   2  -8   6         36.50         37.33         6.08 o                         
   3  -8   6         82.28         99.10         6.07 o                         
   4  -8   6         17.44         17.55         5.14 o                         
   5  -8   6          6.28          3.98         5.34 o                         
   6  -8   6         21.77         27.49         6.71 o                         
   7  -8   6          0.43         -2.06         6.74 o                         
  -7  -7   6          0.82         10.52         6.72 o                         
  -6  -7   6         43.32         45.30         5.48 o                         
  -5  -7   6        242.86        270.36         8.88 o                         
  -4  -7   6          5.56          4.92         3.95 o                         
  -3  -7   6        389.12        391.90         7.49 o                         
  -2  -7   6        188.03        178.18         4.33 o                         
  -1  -7   6        154.58        185.28         8.02 o                         
   0  -7   6          6.00         19.81         2.51 o                         
   1  -7   6          2.99         11.56         2.88 o                         
   2  -7   6          7.06         15.82         3.16 o                         
   3  -7   6        295.16        249.40         6.66 o                         
   4  -7   6         27.20         30.22         3.98 o                         
   5  -7   6         57.48         45.36         5.60 o                         
   6  -7   6          0.52         13.85         5.81 o                         
   7  -7   6         21.97         17.80         9.23 o                         
  -8  -6   6         42.55         51.37         6.81 o                         
  -7  -6   6          3.84          5.24         5.52 o                         
  -6  -6   6         19.41         22.04         5.45 o                         
  -5  -6   6        118.55        122.13         8.89 o                         
  -4  -6   6        358.98        338.65         7.02 o                         
  -3  -6   6        321.22        301.52         5.22 o                         
  -2  -6   6         10.18         13.45         1.93 o                         
  -1  -6   6          2.29          3.69         1.60 o                         
   0  -6   6         34.01         34.75         1.91 o                         
   1  -6   6        111.77        115.65         4.46 o                         
   2  -6   6        821.41        769.29         9.72 o                         
   3  -6   6        786.56        680.21         9.90 o                         
   4  -6   6         14.16          9.60         3.62 o                         
   5  -6   6          2.22         -2.70         3.65 o                         
   6  -6   6         11.33         16.02         4.71 o                         
   7  -6   6         89.88         98.81         7.12 o                         
   8  -6   6         45.53         44.75        12.83 o                         
  -9  -5   6         39.19         36.44         6.55 o                         
  -8  -5   6          6.19          3.26         5.39 o                         
  -7  -5   6         98.05         96.90         6.56 o                         
  -6  -5   6          0.30          1.88         4.19 o                         
  -5  -5   6         16.37         12.92         5.22 o                         
  -4  -5   6          8.90          5.96         2.58 o                         
  -3  -5   6         18.55         22.96         2.84 o                         
  -2  -5   6        343.36        369.02         5.96 o                         
  -1  -5   6         54.75         46.93         2.45 o                         
   0  -5   6          8.02          7.58         1.87 o                         
   1  -5   6         61.20         65.68         2.06 o                         
   2  -5   6         18.41         18.61         1.46 o                         
   3  -5   6        242.69        221.94         3.65 o                         
   4  -5   6         94.16         92.19         3.94 o                         
   5  -5   6        146.23        142.85         6.06 o                         
   6  -5   6          3.62         -0.30         4.40 o                         
   7  -5   6          7.56          3.38         4.99 o                         
   8  -5   6          4.84         -5.32         6.54 o                         
  -9  -4   6          1.12          7.32         7.44 o                         
  -8  -4   6        161.75        174.54         8.43 o                         
  -7  -4   6         30.12         31.71         4.36 o                         
  -6  -4   6         31.62         36.68         4.10 o                         
  -5  -4   6          0.51         -2.23         2.59 o                         
  -4  -4   6          9.17          9.57         2.67 o                         
  -3  -4   6        274.25        257.60         5.85 o                         
  -2  -4   6          9.10         18.36         2.54 o                         
  -1  -4   6         25.83         29.63         2.45 o                         
   0  -4   6         84.76         83.13         3.13 o                         
   1  -4   6        204.69        198.23         3.58 o                         
   2  -4   6         55.57         44.91         1.95 o                         
   3  -4   6          3.36          3.97         1.88 o                         
   4  -4   6        112.33        105.34         4.83 o                         
   5  -4   6         50.64         40.62         3.60 o                         
   6  -4   6         24.14         23.71         3.92 o                         
   7  -4   6         10.55         14.39         5.24 o                         
   8  -4   6         10.84         10.21         6.65 o                         
  -9  -3   6         33.92         32.10         8.03 o                         
  -8  -3   6         73.59         68.83         5.08 o                         
  -7  -3   6         60.82         54.65         4.43 o                         
  -6  -3   6          0.01         -3.07         3.07 o                         
  -5  -3   6          0.19         -2.04         2.31 o                         
  -4  -3   6        254.44        254.16         4.92 o                         
  -3  -3   6        272.65        284.39         5.36 o                         
  -2  -3   6        733.18        729.41         9.81 o                         
  -1  -3   6        123.83        121.82         2.98 o                         
   0  -3   6          1.31         -0.24         1.44 o                         
   1  -3   6          4.34          2.27         1.75 o                         
   2  -3   6         21.75         18.44         2.21 o                         
   3  -3   6       1079.13       1076.89        13.21 o                         
   4  -3   6          8.97         15.18         3.10 o                         
   5  -3   6        472.46        455.02         8.42 o                         
   6  -3   6          5.06          3.29         3.77 o                         
   7  -3   6         52.08         63.03         5.21 o                         
   8  -3   6         17.21         11.82         5.34 o                         
 -10  -2   6          0.14         -3.43         7.74 o                         
  -9  -2   6         17.16         14.37         6.09 o                         
  -8  -2   6         22.43         15.86         6.87 o                         
  -7  -2   6          8.61         12.43         3.68 o                         
  -6  -2   6         51.93         53.14         3.71 o                         
  -5  -2   6         85.79         79.78         3.96 o                         
  -4  -2   6         71.82         64.12         3.03 o                         
  -3  -2   6        347.63        328.85         6.44 o                         
  -2  -2   6         39.93         43.07         2.12 o                         
  -1  -2   6        639.82        635.15         8.44 o                         
   0  -2   6        199.81        219.43         4.18 o                         
   1  -2   6         79.69         80.19         2.38 o                         
   2  -2   6        379.98        373.64         6.45 o                         
   3  -2   6        433.95        441.22         7.69 o                         
   4  -2   6        402.51        379.68         7.54 o                         
   5  -2   6         18.25         10.39         4.07 o                         
   6  -2   6          5.49          6.93         4.31 o                         
   7  -2   6          6.43          3.97         4.37 o                         
   8  -2   6        188.63        218.18        15.07 o                         
 -10  -1   6          0.90         -5.31         6.50 o                         
  -9  -1   6          3.45          1.35         9.28 o                         
  -8  -1   6         17.83         11.69         6.73 o                         
  -7  -1   6        182.42        188.47         6.14 o                         
  -6  -1   6        149.93        159.33         6.87 o                         
  -5  -1   6        360.21        364.95         6.81 o                         
  -4  -1   6        103.08        104.13         5.97 o                         
  -3  -1   6        347.85        336.05         5.11 o                         
  -2  -1   6         18.62         17.62         1.91 o                         
  -1  -1   6         17.69         26.03         2.03 o                         
   0  -1   6          1.69          3.91         1.81 o                         
   1  -1   6        216.91        232.13         4.25 o                         
   2  -1   6        172.17        169.38         4.98 o                         
   3  -1   6        223.62        244.44         5.44 o                         
   4  -1   6          6.05          8.43         3.47 o                         
   5  -1   6        100.98        105.07         5.26 o                         
   6  -1   6          0.29         -3.75         3.75 o                         
   7  -1   6          3.79          5.82         5.33 o                         
   8  -1   6          2.94         -2.90         5.37 o                         
 -10   0   6          0.20         -5.18         7.74 o                         
  -9   0   6          1.68          0.57         5.79 o                         
  -8   0   6        247.24        285.44        17.35 o                         
  -7   0   6          0.13         -2.56         4.16 o                         
  -6   0   6       1761.53       1974.23        24.50 o                         
  -5   0   6        414.22        468.98         7.30 o                         
  -4   0   6         56.76         64.04         3.23 o                         
  -3   0   6         38.36         39.39         2.54 o                         
  -2   0   6        456.97        538.63        10.22 o                         
  -1   0   6          0.26          1.86         1.78 o                         
   0   0   6        786.85        832.40         9.89 o                         
   1   0   6         17.15         17.70         2.24 o                         
   2   0   6         23.99         21.22         2.15 o                         
   3   0   6         26.36         30.46         2.64 o                         
   4   0   6        185.48        200.62         6.57 o                         
   5   0   6         19.25         18.09         3.58 o                         
   6   0   6         14.20         18.69         4.47 o                         
   7   0   6          5.42          2.47         5.43 o                         
 -10   1   6          1.79         -7.45         8.59 o                         
  -9   1   6          0.06         -1.96         7.45 o                         
  -8   1   6          0.14         -5.17         5.17 o                         
  -7   1   6        449.60        471.05         9.72 o                         
  -6   1   6        388.80        385.65         8.43 o                         
  -5   1   6         12.84          9.66         3.35 o                         
  -4   1   6         35.08         28.40         3.28 o                         
  -3   1   6          0.38         -2.16         2.16 o                         
  -2   1   6        251.17        245.25         5.12 o                         
  -1   1   6       1210.85       1242.55        12.88 o                         
   0   1   6         45.04         44.68         2.26 o                         
   1   1   6        119.06        115.07         5.48 o                         
   2   1   6         97.28        111.38         5.24 o                         
   3   1   6        411.95        359.65         6.70 o                         
   4   1   6        462.20        427.96         8.06 o                         
   5   1   6         11.65          5.22         3.47 o                         
   6   1   6          8.04          3.84         4.62 o                         
   7   1   6         39.85         45.59         7.01 o                         
 -10   2   6          0.00         -6.70         6.70 o                         
  -9   2   6         12.87          3.87         4.96 o                         
  -8   2   6          0.06         -0.29         5.87 o                         
  -7   2   6          0.56          0.62         3.43 o                         
  -6   2   6          5.33          1.19         3.42 o                         
  -5   2   6         46.09         49.73         3.80 o                         
  -4   2   6         80.87         89.93         4.46 o                         
  -3   2   6        106.34        114.31         3.46 o                         
  -2   2   6          0.01          4.12         2.31 o                         
  -1   2   6        136.66        134.34         3.41 o                         
   0   2   6         68.84         78.75         3.63 o                         
   1   2   6         41.46         40.02         3.15 o                         
   2   2   6        139.02        138.79         5.51 o                         
   3   2   6        105.51        104.26         5.11 o                         
   4   2   6          7.17          5.43         3.46 o                         
   5   2   6          4.68         -1.42         5.35 o                         
   6   2   6          4.49          5.02         6.08 o                         
  -9   3   6          6.90          0.32         8.26 o                         
  -8   3   6         42.58         48.74         6.41 o                         
  -7   3   6        104.33        106.78         4.96 o                         
  -6   3   6         65.72         66.03         4.18 o                         
  -5   3   6         12.34         12.18         3.31 o                         
  -4   3   6          5.08          3.51         2.83 o                         
  -3   3   6         13.78         17.48         2.08 o                         
  -2   3   6         80.57         85.65         3.34 o                         
  -1   3   6        171.81        164.59         5.56 o                         
   0   3   6         85.55         82.43         4.34 o                         
   1   3   6         66.11         64.37         4.72 o                         
   2   3   6          3.54          0.14         4.16 o                         
   3   3   6        173.17        162.37         7.00 o                         
   4   3   6        217.30        215.39         7.90 o                         
   5   3   6          6.15         16.51         5.10 o                         
   6   3   6          0.00          3.17         6.51 o                         
  -9   4   6        151.42        178.92        10.37 o                         
  -8   4   6          4.60         -6.80        10.19 o                         
  -7   4   6         23.86         28.77         4.75 o                         
  -6   4   6        146.97        149.52         6.04 o                         
  -5   4   6          8.63          2.04         3.06 o                         
  -4   4   6          1.16          0.92         2.96 o                         
  -3   4   6         55.89         63.97         3.66 o                         
  -2   4   6        193.98        199.66         5.60 o                         
  -1   4   6         27.28         30.55         3.60 o                         
   0   4   6        665.73        612.20        10.84 o                         
   1   4   6          9.53         -0.24         4.22 o                         
   2   4   6          5.60         11.55         5.64 o                         
   3   4   6         19.26         19.32         5.97 o                         
   4   4   6        129.07        144.66         7.98 o                         
   5   4   6          9.88         16.05         5.75 o                         
  -8   5   6         18.34         28.95         7.91 o                         
  -7   5   6        155.78        142.73         9.90 o                         
  -6   5   6         54.54         55.66         8.15 o                         
  -5   5   6         18.40         19.85         4.93 o                         
  -4   5   6         41.40         40.71         5.63 o                         
  -3   5   6         66.03         68.57         3.98 o                         
  -2   5   6          0.02          0.94         3.05 o                         
  -1   5   6       1006.44        939.86        15.16 o                         
   0   5   6        296.07        259.82         9.28 o                         
   1   5   6         14.81          8.69         5.27 o                         
   2   5   6         24.96         24.75         7.21 o                         
   3   5   6        133.10        127.71         6.72 o                         
   4   5   6          0.81         -3.61         5.70 o                         
  -7   6   6          3.19          8.48         6.44 o                         
  -6   6   6          9.47         18.96         6.67 o                         
  -5   6   6        168.55        175.99         9.32 o                         
  -4   6   6          1.39          2.61         4.93 o                         
  -3   6   6          1.55         -4.86         4.94 o                         
  -2   6   6         58.28         54.46         5.70 o                         
  -1   6   6          0.14         -0.01         4.71 o                         
   0   6   6         40.98         47.46         5.84 o                         
   1   6   6          1.39         -2.35         5.47 o                         
   2   6   6          0.01         -1.81         4.88 o                         
   3   6   6          7.87         10.02         6.25 o                         
  -6   7   6         13.76         31.33         8.31 o                         
  -5   7   6         10.64         25.06         7.70 o                         
  -4   7   6          1.98          5.15         7.18 o                         
  -3   7   6         16.15         18.63         7.46 o                         
  -2   7   6          1.93         -4.29         5.81 o                         
  -1   7   6         10.68         10.27         6.94 o                         
   0   7   6         22.26         15.10         6.60 o                         
   1   7   6         20.50         24.14         6.52 o                         
   0 -11   7         21.91         49.50         9.52 o                         
   1 -11   7        113.72        102.96        11.05 o                         
   2 -11   7         63.72         62.33         7.94 o                         
  -3 -10   7          4.36         16.95         8.32 o                         
  -2 -10   7          0.38         -2.76         7.72 o                         
  -1 -10   7         16.55         26.57         8.49 o                         
   0 -10   7        173.27        189.05        10.70 o                         
   1 -10   7          9.68         10.41         5.98 o                         
   2 -10   7         30.07         26.50         6.71 o                         
   3 -10   7          1.43          3.03         6.34 o                         
   4 -10   7         11.27         18.53         8.17 o                         
  -5  -9   7         59.99         59.42         7.57 o                         
  -4  -9   7          2.48         14.44         6.30 o                         
  -3  -9   7          0.00          3.84         6.23 o                         
  -2  -9   7         10.67         13.11         5.55 o                         
  -1  -9   7          8.73         14.22         5.17 o                         
   0  -9   7          1.48         12.31         5.45 o                         
   1  -9   7        248.16        254.95        10.74 o                         
   2  -9   7         11.11         23.92         5.98 o                         
   3  -9   7         51.57         59.67         7.23 o                         
   4  -9   7          0.45          2.79         5.22 o                         
   5  -9   7        104.82         99.77         7.97 o                         
  -6  -8   7        119.44        111.91         7.29 o                         
  -5  -8   7        139.81        125.90         7.32 o                         
  -4  -8   7         80.09         65.27         6.76 o                         
  -3  -8   7         72.95         71.07         6.58 o                         
  -2  -8   7         37.48         36.31         4.28 o                         
  -1  -8   7          0.11         -1.23         3.76 o                         
   0  -8   7        233.06        202.04         7.55 o                         
   1  -8   7          5.45          0.94         3.87 o                         
   2  -8   7         12.86         12.21         5.77 o                         
   3  -8   7          3.53          4.51         4.45 o                         
   4  -8   7          1.07          8.90         4.99 o                         
   5  -8   7         34.11         30.88         6.30 o                         
   6  -8   7         11.36         13.24         6.97 o                         
  -7  -7   7          2.70          3.07         6.37 o                         
  -6  -7   7        176.25        161.53         7.54 o                         
  -5  -7   7         65.94         73.42         6.57 o                         
  -4  -7   7        175.20        215.02         7.75 o                         
  -3  -7   7         88.82        123.45         4.97 o                         
  -2  -7   7        138.24        131.75         4.82 o                         
  -1  -7   7          2.99          4.44         3.59 o                         
   0  -7   7        394.59        359.01         8.79 o                         
   1  -7   7         73.26         78.12         4.06 o                         
   2  -7   7         36.67        109.05         5.91 o                         
   3  -7   7          9.91         14.86         3.68 o                         
   4  -7   7          0.03         -1.77         3.71 o                         
   5  -7   7         99.84        100.68         8.52 o                         
   6  -7   7        150.72        157.51        20.53 o                         
   7  -7   7          5.02          8.75         6.46 o                         
  -8  -6   7          0.46          5.24         8.99 o                         
  -7  -6   7          0.73          2.81         5.46 o                         
  -6  -6   7          0.23         -2.91         5.00 o                         
  -5  -6   7          0.46         -3.65         4.26 o                         
  -4  -6   7         64.98         63.39         4.13 o                         
  -3  -6   7         72.55         78.52         4.29 o                         
  -2  -6   7        150.63        152.59         5.92 o                         
  -1  -6   7        459.26        433.26         7.21 o                         
   0  -6   7         28.58         34.26         2.17 o                         
   1  -6   7        888.33        783.36        10.52 o                         
   2  -6   7          2.14          3.48         2.82 o                         
   3  -6   7          3.62          0.42         3.33 o                         
   4  -6   7         18.64         18.74         3.93 o                         
   5  -6   7         11.72         13.66         5.34 o                         
   6  -6   7         34.40         32.85         5.06 o                         
   7  -6   7          5.37          4.45         6.11 o                         
  -9  -5   7          7.45         17.98        15.67 o                         
  -8  -5   7          1.26         -4.19         5.19 o                         
  -7  -5   7          8.29          1.75         5.43 o                         
  -6  -5   7         25.62         32.61         5.40 o                         
  -5  -5   7         19.60         20.60         4.87 o                         
  -4  -5   7        108.89        108.07         5.41 o                         
  -3  -5   7         10.07          8.72         4.20 o                         
  -2  -5   7         62.65         71.16         3.34 o                         
  -1  -5   7         76.73         79.68         3.37 o                         
   0  -5   7        253.57        262.84         5.13 o                         
   1  -5   7          0.55          2.40         1.62 o                         
   2  -5   7         36.15         48.43         4.45 o                         
   3  -5   7          6.49          5.42         2.61 o                         
   4  -5   7         29.64         26.52         3.17 o                         
   5  -5   7         37.45         32.63         4.61 o                         
   6  -5   7          3.71          4.85         4.71 o                         
   7  -5   7         26.53         24.94         5.64 o                         
  -9  -4   7         57.52         61.24        15.72 o                         
  -8  -4   7          1.63         -4.68         5.09 o                         
  -7  -4   7          2.15         -0.75         4.66 o                         
  -6  -4   7          0.01         -3.35         3.35 o                         
  -5  -4   7         85.16         86.60         4.16 o                         
  -4  -4   7         66.24         59.01         3.59 o                         
  -3  -4   7         98.15         94.67         5.02 o                         
  -2  -4   7        481.20        457.40         9.11 o                         
  -1  -4   7        480.40        483.38         8.05 o                         
   0  -4   7        124.33        115.42         2.91 o                         
   1  -4   7         39.87         36.29         2.22 o                         
   2  -4   7        257.52        229.74         4.50 o                         
   3  -4   7          2.84         -0.86         2.34 o                         
   4  -4   7        878.54        840.84        12.10 o                         
   5  -4   7          2.46         -0.19         3.38 o                         
   6  -4   7         52.31         52.67         4.97 o                         
   7  -4   7          2.78          8.72         5.49 o                         
   8  -4   7          7.09         -1.33         8.58 o                         
  -9  -3   7         65.91         83.26         9.15 o                         
  -8  -3   7          0.06         -1.99         6.78 o                         
  -7  -3   7         20.51         20.33         4.96 o                         
  -6  -3   7          3.98          4.02         3.23 o                         
  -5  -3   7          3.44          1.24         2.34 o                         
  -4  -3   7          0.02         -2.06         2.19 o                         
  -3  -3   7        351.32        348.75         6.76 o                         
  -2  -3   7         48.64         50.43         3.14 o                         
  -1  -3   7         26.27         22.83         1.81 o                         
   0  -3   7        328.36        341.55         5.80 o                         
   1  -3   7          5.27         -0.95         2.21 o                         
   2  -3   7          8.22          9.51         2.79 o                         
   3  -3   7        131.07        123.29         5.81 o                         
   4  -3   7        364.86        323.44         8.04 o                         
   5  -3   7          5.57          1.08         3.62 o                         
   6  -3   7         67.03         77.42         6.25 o                         
   7  -3   7          7.08          7.51         4.43 o                         
   8  -3   7          6.11         -5.31         6.52 o                         
 -10  -2   7          0.00          8.63        11.83 o                         
  -9  -2   7         14.34          9.39         7.12 o                         
  -8  -2   7         15.32          9.60         5.18 o                         
  -7  -2   7         42.73         43.50         4.28 o                         
  -6  -2   7         77.50         73.89         5.24 o                         
  -5  -2   7        148.20        143.82         4.92 o                         
  -4  -2   7        131.82        119.03        10.12 o                         
  -3  -2   7          1.09          1.10         1.63 o                         
  -2  -2   7        190.98        200.18         3.91 o                         
  -1  -2   7        237.29        254.57         4.64 o                         
   0  -2   7        740.27        765.26         9.25 o                         
   1  -2   7         83.10         79.23         2.68 o                         
   2  -2   7          3.12          5.69         2.82 o                         
   3  -2   7         65.37         69.52         4.53 o                         
   4  -2   7          1.36          3.39         3.55 o                         
   5  -2   7         18.38         16.35         4.25 o                         
   6  -2   7         43.76         62.25         5.45 o                         
   7  -2   7          8.20         11.88         6.05 o                         
 -10  -1   7         24.18         14.54         9.61 o                         
  -9  -1   7         28.04         20.99         5.96 o                         
  -8  -1   7         60.97         63.81         5.84 o                         
  -7  -1   7         44.56         49.65         5.05 o                         
  -6  -1   7         82.91         86.88         5.07 o                         
  -5  -1   7          2.97         -1.40         3.22 o                         
  -4  -1   7         31.04         30.37         3.42 o                         
  -3  -1   7         16.86         18.05         2.02 o                         
  -2  -1   7        118.55        110.50         3.14 o                         
  -1  -1   7         15.88         21.30         2.22 o                         
   0  -1   7         99.98         94.26         3.72 o                         
   1  -1   7          8.90          6.80         2.12 o                         
   2  -1   7        187.36        187.88         6.54 o                         
   3  -1   7          1.29          1.91         3.17 o                         
   4  -1   7          0.04          0.50         3.54 o                         
   5  -1   7         16.97         10.91         4.04 o                         
   6  -1   7         27.40         34.21         5.22 o                         
   7  -1   7          2.67          6.77         5.89 o                         
 -10   0   7         10.10          4.12         9.28 o                         
  -9   0   7         33.16         16.72         6.24 o                         
  -8   0   7         86.21         77.36         5.70 o                         
  -7   0   7         26.80         30.30         4.56 o                         
  -6   0   7         44.40         48.42         3.79 o                         
  -5   0   7        544.97        574.90         9.25 o                         
  -4   0   7          5.20          3.91         2.42 o                         
  -3   0   7          2.00         -0.59         1.74 o                         
  -2   0   7         84.05         92.99         3.59 o                         
  -1   0   7          9.25         10.09         2.16 o                         
   0   0   7        241.34        263.00         5.31 o                         
   1   0   7         20.83         29.15         4.25 o                         
   2   0   7        357.76        405.21        10.41 o                         
   3   0   7          1.08          2.23         3.49 o                         
   4   0   7        161.14        153.35         6.91 o                         
   5   0   7        242.59        253.66         8.53 o                         
   6   0   7          0.76         -0.33         4.42 o                         
   7   0   7          0.98          3.07        10.82 o                         
 -10   1   7          2.69         -4.22         7.45 o                         
  -9   1   7          1.03         -1.20         5.21 o                         
  -8   1   7         21.04         18.00         4.96 o                         
  -7   1   7         15.11         13.24         4.32 o                         
  -6   1   7         25.21         23.24         4.65 o                         
  -5   1   7         22.47         21.25         3.97 o                         
  -4   1   7        144.11        152.48         5.87 o                         
  -3   1   7         31.54         34.96         3.32 o                         
  -2   1   7         92.87         95.74         3.71 o                         
  -1   1   7         74.02         84.03         3.43 o                         
   0   1   7        230.57        238.05         4.96 o                         
   1   1   7        372.59        353.69         8.22 o                         
   2   1   7        204.99        191.00         7.16 o                         
   3   1   7          1.13          2.72         3.78 o                         
   4   1   7          6.97          4.42         3.65 o                         
   5   1   7         24.16         30.41         4.43 o                         
   6   1   7          5.85         17.14         6.47 o                         
  -9   2   7          2.52         -5.35         5.68 o                         
  -8   2   7          0.73         -1.37         4.60 o                         
  -7   2   7          2.34         -0.32         4.04 o                         
  -6   2   7         60.75         69.01         4.59 o                         
  -5   2   7          0.18         -2.68         3.80 o                         
  -4   2   7        199.41        234.00         7.18 o                         
  -3   2   7         65.88         70.03         4.29 o                         
  -2   2   7         84.81         89.98         3.79 o                         
  -1   2   7         19.18         19.25         1.96 o                         
   0   2   7         11.79         10.15         2.31 o                         
   1   2   7        326.41        313.78         7.96 o                         
   2   2   7        158.62        157.04         6.97 o                         
   3   2   7         13.24          9.08         4.79 o                         
   4   2   7         40.92         40.86         4.54 o                         
   5   2   7         17.37         13.88         4.82 o                         
   6   2   7          9.33         12.80         6.87 o                         
  -9   3   7         21.99         19.29        10.25 o                         
  -8   3   7          2.27         -7.36         9.65 o                         
  -7   3   7          2.40          3.42         4.73 o                         
  -6   3   7          0.82         -3.56         3.60 o                         
  -5   3   7        331.65        342.04         7.85 o                         
  -4   3   7        241.04        240.14         6.75 o                         
  -3   3   7          4.39          4.53         2.64 o                         
  -2   3   7         99.32         97.42         4.34 o                         
  -1   3   7         35.30         39.45         3.90 o                         
   0   3   7        178.41        181.94         6.30 o                         
   1   3   7        420.26        417.45         9.80 o                         
   2   3   7        126.80        118.62         6.22 o                         
   3   3   7          1.26          2.25         5.24 o                         
   4   3   7          1.12         -1.98         4.47 o                         
   5   3   7         10.56         10.62         5.55 o                         
  -8   4   7         13.40         17.82        10.71 o                         
  -7   4   7         12.65         14.36         4.88 o                         
  -6   4   7          3.40          4.95         4.57 o                         
  -5   4   7        160.52        171.79         6.26 o                         
  -4   4   7         28.87         29.14         3.97 o                         
  -3   4   7          3.52          1.80         3.70 o                         
  -2   4   7          0.03         -1.18         3.23 o                         
  -1   4   7         80.71         83.88         4.55 o                         
   0   4   7         77.63         90.42         5.52 o                         
   1   4   7          1.65          0.57         4.65 o                         
   2   4   7         17.44         10.02         7.26 o                         
   3   4   7         34.52         39.95         7.83 o                         
   4   4   7          7.08          9.02         5.63 o                         
  -8   5   7         11.73         38.05        13.75 o                         
  -7   5   7         32.24         40.51         7.40 o                         
  -6   5   7          4.80          8.72         5.20 o                         
  -5   5   7         69.34         63.81         6.06 o                         
  -4   5   7        196.42        206.11         8.85 o                         
  -3   5   7          4.18          1.72         5.11 o                         
  -2   5   7         21.16         22.44         4.63 o                         
  -1   5   7         39.24         36.77         4.36 o                         
   0   5   7          6.50          5.31         5.13 o                         
   1   5   7          0.03         -3.84         5.41 o                         
   2   5   7          4.47          4.14         4.93 o                         
   3   5   7          4.75          4.12         8.80 o                         
  -6   6   7          0.85          4.22         7.04 o                         
  -5   6   7         75.87         79.32         7.32 o                         
  -4   6   7          3.06          1.21         5.25 o                         
  -3   6   7        121.84        114.84         7.41 o                         
  -2   6   7         16.42          5.23         5.58 o                         
  -1   6   7          1.02          0.61         6.11 o                         
   0   6   7          5.27         12.74         8.81 o                         
   1   6   7          1.20         -4.15         5.68 o                         
  -4   7   7         59.69         78.34        14.39 o                         
  -3   7   7         21.56         16.48         8.60 o                         
  -2   7   7          5.49          8.63        13.11 o                         
  -3 -10   8          8.86         18.47         8.80 o                         
  -2 -10   8          7.18          3.96         8.35 o                         
  -1 -10   8         63.73         65.89        14.71 o                         
   0 -10   8         22.93         28.08         8.35 o                         
   1 -10   8          1.09         -1.63         5.88 o                         
   2 -10   8         40.85         55.19         7.53 o                         
   3 -10   8          0.03          5.27         6.48 o                         
  -5  -9   8          0.16          1.84         6.51 o                         
  -4  -9   8          0.20         -0.25         6.23 o                         
  -3  -9   8          4.56          6.13         6.02 o                         
  -2  -9   8          8.42          6.58         6.37 o                         
  -1  -9   8          0.79          4.96         6.44 o                         
   0  -9   8          5.36         13.51         6.41 o                         
   1  -9   8          0.95          5.88         5.68 o                         
   2  -9   8         19.84         25.72         6.46 o                         
   3  -9   8         30.01         22.35         6.46 o                         
   4  -9   8          0.10          6.26         8.16 o                         
   5  -9   8          0.43          9.48         8.05 o                         
  -6  -8   8          0.02          2.51         6.40 o                         
  -5  -8   8         36.06         35.89         6.85 o                         
  -4  -8   8         34.30         37.60         7.15 o                         
  -3  -8   8         26.91         27.11         6.20 o                         
  -2  -8   8         96.48         92.64         5.50 o                         
  -1  -8   8         15.28         13.72         4.39 o                         
   0  -8   8          5.56          3.15         4.08 o                         
   1  -8   8        121.79        131.80         6.41 o                         
   2  -8   8          8.95         10.38         5.96 o                         
   3  -8   8          1.90          0.14         4.41 o                         
   4  -8   8         11.54         15.62         5.40 o                         
   5  -8   8          1.19          5.89         5.99 o                         
   6  -8   8          1.98          2.45         7.63 o                         
  -7  -7   8        272.91        317.62        11.36 o                         
  -6  -7   8          2.85         -2.73         4.99 o                         
  -5  -7   8        131.22        137.91         7.08 o                         
  -4  -7   8         92.42         94.11         5.71 o                         
  -3  -7   8         11.30         39.54         3.76 o                         
  -2  -7   8        223.91        231.99         6.37 o                         
  -1  -7   8          0.04         39.58         4.61 o                         
   0  -7   8          2.71          9.98         4.17 o                         
   1  -7   8        219.11        180.88         7.35 o                         
   2  -7   8        218.29        205.05         6.66 o                         
   3  -7   8          4.07          4.59         3.69 o                         
   4  -7   8         10.99         13.78         4.23 o                         
   5  -7   8         61.71         79.86         7.38 o                         
   6  -7   8          1.72         -1.87         5.95 o                         
  -8  -6   8          6.27          1.76         9.68 o                         
  -7  -6   8         40.38         36.99         8.83 o                         
  -6  -6   8          0.70         -3.08         4.88 o                         
  -5  -6   8         73.12         68.40         6.61 o                         
  -4  -6   8         39.94         37.77         3.95 o                         
  -3  -6   8         23.91         21.94         3.70 o                         
  -2  -6   8         21.69         22.93         3.74 o                         
  -1  -6   8         53.27         52.76         3.86 o                         
   0  -6   8        238.05        232.27         6.14 o                         
   1  -6   8        598.13        548.35         8.44 o                         
   2  -6   8         56.76         68.50         4.67 o                         
   3  -6   8         11.55         15.26         3.74 o                         
   4  -6   8          1.97          3.98         4.04 o                         
   5  -6   8         13.94         13.76         4.60 o                         
   6  -6   8         89.27         76.18         8.00 o                         
   7  -6   8         85.91         69.59         9.37 o                         
  -8  -5   8          0.00         -2.62         9.27 o                         
  -7  -5   8         11.30          6.53         5.39 o                         
  -6  -5   8          6.42          3.48         5.09 o                         
  -5  -5   8         93.33         93.15         7.90 o                         
  -4  -5   8        204.72        213.65         7.51 o                         
  -3  -5   8         26.27         22.28         4.01 o                         
  -2  -5   8        269.24        298.36         7.47 o                         
  -1  -5   8        164.22        224.17         6.28 o                         
   0  -5   8         22.25         26.32         2.29 o                         
   1  -5   8        312.05        280.58         4.43 o                         
   2  -5   8          1.06          4.18         2.74 o                         
   3  -5   8          0.75          3.06         2.95 o                         
   4  -5   8         26.22         38.92         3.58 o                         
   5  -5   8          1.94          4.89         4.42 o                         
   6  -5   8         10.75         17.56         5.27 o                         
   7  -5   8          2.61          0.50         5.26 o                         
  -9  -4   8          3.75          9.53         9.29 o                         
  -8  -4   8          3.96         -4.73         7.22 o                         
  -7  -4   8          0.97         -0.64         4.92 o                         
  -6  -4   8        138.99        153.68         7.60 o                         
  -5  -4   8          0.41         -1.93         4.32 o                         
  -4  -4   8         17.30         23.13         3.27 o                         
  -3  -4   8         92.23         91.15         5.23 o                         
  -2  -4   8         44.97         44.12         4.30 o                         
  -1  -4   8         35.79         36.15         4.00 o                         
   0  -4   8         51.60         56.68         2.67 o                         
   1  -4   8        115.55         94.33         3.64 o                         
   2  -4   8          0.37         -0.68         2.94 o                         
   3  -4   8          9.07          7.62         3.16 o                         
   4  -4   8          5.22          6.10         3.50 o                         
   5  -4   8         35.90         30.60         4.03 o                         
   6  -4   8          1.01          1.45         5.41 o                         
   7  -4   8         31.99         29.38         8.73 o                         
  -9  -3   8          5.63         -2.59         7.44 o                         
  -8  -3   8          0.85         -4.74         7.52 o                         
  -7  -3   8         16.82         13.26         6.05 o                         
  -6  -3   8         33.42         36.47         4.67 o                         
  -5  -3   8          0.41         -2.13         3.90 o                         
  -4  -3   8        116.13        119.87         7.41 o                         
  -3  -3   8        131.59        118.00         4.14 o                         
  -2  -3   8        311.09        311.02         6.56 o                         
  -1  -3   8         82.47         80.43         4.01 o                         
   0  -3   8          9.22         12.94         2.61 o                         
   1  -3   8        494.89        497.60         6.66 o                         
   2  -3   8         34.80         42.64         3.59 o                         
   3  -3   8         98.16         87.28         4.53 o                         
   4  -3   8         45.03         45.24         4.43 o                         
   5  -3   8          6.97         11.54         3.85 o                         
   6  -3   8          0.25          2.02         4.23 o                         
   7  -3   8          3.17         -4.64         4.64 o                         
  -9  -2   8          1.10         -1.12         7.28 o                         
  -8  -2   8         45.30         48.38         7.68 o                         
  -7  -2   8          1.60         -4.16         6.46 o                         
  -6  -2   8         78.83         77.49         6.72 o                         
  -5  -2   8         10.15         13.28         3.75 o                         
  -4  -2   8        116.12        123.66         5.59 o                         
  -3  -2   8        264.08        273.00         5.77 o                         
  -2  -2   8        219.19        237.82         4.69 o                         
  -1  -2   8        138.04        142.94         4.20 o                         
   0  -2   8          5.54          5.12         2.29 o                         
   1  -2   8         26.09         32.79         2.41 o                         
   2  -2   8        151.27        142.48         5.12 o                         
   3  -2   8         47.83         36.99         4.03 o                         
   4  -2   8          6.58         16.62         3.86 o                         
   5  -2   8        207.82        225.69         7.93 o                         
   6  -2   8         89.97         98.09        13.22 o                         
   7  -2   8         48.56         53.05         6.67 o                         
  -9  -1   8         17.99          8.36         7.66 o                         
  -8  -1   8        177.77        173.78         8.36 o                         
  -7  -1   8        113.03        110.79         6.32 o                         
  -6  -1   8          3.93          5.99         4.14 o                         
  -5  -1   8          1.02         -1.11         3.43 o                         
  -4  -1   8         32.23         34.54         3.19 o                         
  -3  -1   8        191.08        177.26         5.14 o                         
  -2  -1   8         29.90         31.72         2.39 o                         
  -1  -1   8         12.03         16.85         2.78 o                         
   0  -1   8        113.33        108.02         4.15 o                         
   1  -1   8         39.81         49.09         3.78 o                         
   2  -1   8         11.84         12.08         4.45 o                         
   3  -1   8          0.29         -3.17         3.72 o                         
   4  -1   8         29.93         26.47         4.25 o                         
   5  -1   8         17.54         16.34         4.38 o                         
   6  -1   8         39.45         51.28         8.36 o                         
  -9   0   8          1.25         -2.10         7.85 o                         
  -8   0   8        581.76        624.44        12.35 o                         
  -7   0   8         88.72         82.79         6.37 o                         
  -6   0   8        197.11        217.73         7.66 o                         
  -5   0   8         95.27        104.09         5.40 o                         
  -4   0   8          1.94          2.90         3.33 o                         
  -3   0   8          5.31          1.27         2.26 o                         
  -2   0   8         45.20         47.27         3.39 o                         
  -1   0   8         79.95         83.82         3.76 o                         
   0   0   8         59.20         64.60         3.32 o                         
   1   0   8        471.51        478.84        10.73 o                         
   2   0   8        189.49        228.28         7.69 o                         
   3   0   8         11.26          9.61         3.97 o                         
   4   0   8          7.30         13.34         4.47 o                         
   5   0   8         15.94         13.13         4.79 o                         
   6   0   8         11.35         16.77         5.33 o                         
  -9   1   8         29.88         21.94         8.17 o                         
  -8   1   8         67.34         71.85         6.98 o                         
  -7   1   8          0.40          5.65         5.04 o                         
  -6   1   8          0.23          1.23         4.18 o                         
  -5   1   8         48.80         48.26         4.72 o                         
  -4   1   8         12.01         11.65         4.10 o                         
  -3   1   8        109.40        107.02         5.04 o                         
  -2   1   8         63.04         65.12         3.55 o                         
  -1   1   8          9.59          6.30         3.01 o                         
   0   1   8          8.61          9.69         3.88 o                         
   1   1   8        141.75        132.62         6.19 o                         
   2   1   8         98.45         89.20         5.90 o                         
   3   1   8          1.04         -4.44         4.51 o                         
   4   1   8         44.47         34.96         4.59 o                         
   5   1   8          3.91          4.05         4.22 o                         
  -9   2   8          2.08         -8.41        10.20 o                         
  -8   2   8          1.82         10.99         5.36 o                         
  -7   2   8          0.13          1.63         4.74 o                         
  -6   2   8         58.23         53.93         4.45 o                         
  -5   2   8         13.43         13.62         4.18 o                         
  -4   2   8         96.87        106.56         7.11 o                         
  -3   2   8          7.73          9.90         4.37 o                         
  -2   2   8          0.70          0.46         2.80 o                         
  -1   2   8        183.86        186.23         7.43 o                         
   0   2   8          5.66          3.25         3.66 o                         
   1   2   8         23.42         25.30         4.62 o                         
   2   2   8         51.74         53.14         7.52 o                         
   3   2   8          0.38         -1.65         4.92 o                         
   4   2   8          0.22         -1.72         4.37 o                         
   5   2   8         24.58         16.89         6.21 o                         
  -8   3   8          0.09          0.82         9.42 o                         
  -7   3   8          4.21          2.89         4.10 o                         
  -6   3   8         22.49         24.53         4.23 o                         
  -5   3   8          0.87          2.68         3.78 o                         
  -4   3   8          5.87         -0.45         4.00 o                         
  -3   3   8          8.41          3.98         4.05 o                         
  -2   3   8         11.81          8.20         3.47 o                         
  -1   3   8         13.81         14.89         3.89 o                         
   0   3   8         11.81         14.11         4.60 o                         
   1   3   8         96.17         98.01         6.13 o                         
   2   3   8         12.21          5.68         4.86 o                         
   3   3   8         12.22         15.70         5.42 o                         
   4   3   8          6.41          1.33         5.79 o                         
  -8   4   8         74.71         94.50        13.00 o                         
  -7   4   8          1.15          2.05         5.23 o                         
  -6   4   8          5.23         12.75         5.44 o                         
  -5   4   8         56.98         56.82         5.89 o                         
  -4   4   8         46.64         40.49         4.60 o                         
  -3   4   8          4.29          1.10         4.08 o                         
  -2   4   8        239.25        232.07         7.67 o                         
  -1   4   8         33.38         30.28         4.20 o                         
   0   4   8         23.73         23.06         4.71 o                         
   1   4   8         27.50         21.70         5.45 o                         
   2   4   8         33.58         42.51         6.05 o                         
   3   4   8         21.08         29.87         7.57 o                         
  -7   5   8          0.23          7.59         5.75 o                         
  -6   5   8         36.19         42.64         6.97 o                         
  -5   5   8         64.79         70.67         6.84 o                         
  -4   5   8         35.64         32.44         6.02 o                         
  -3   5   8        213.71        192.16         8.80 o                         
  -2   5   8         94.67         88.31        12.43 o                         
  -1   5   8          0.36          3.11         4.78 o                         
   0   5   8         15.50         18.86         5.95 o                         
   1   5   8        124.25        120.57        12.97 o                         
  -5   6   8          2.22          4.00        12.47 o                         
  -4   6   8         24.50         20.89         6.09 o                         
  -3   6   8          6.33          5.80         6.00 o                         
  -2   6   8          7.54          6.13         6.48 o                         
  -1   6   8          3.52         -0.93        11.07 o                         
  -3 -10   9         55.40         68.90        12.20 o                         
  -2 -10   9         28.19         30.98        12.18 o                         
  -1 -10   9         15.08         20.90        10.75 o                         
   0 -10   9         11.15         15.75         7.29 o                         
   1 -10   9          2.10          0.91         6.42 o                         
   2 -10   9          8.05          8.09         7.71 o                         
   3 -10   9         52.17         64.20        11.35 o                         
  -5  -9   9          4.61          3.98        10.07 o                         
  -4  -9   9         12.50         10.50         6.62 o                         
  -3  -9   9          1.26         -3.42         5.89 o                         
  -2  -9   9         34.44         45.02         7.33 o                         
  -1  -9   9          6.91         15.98         6.14 o                         
   0  -9   9          1.25          5.39         5.91 o                         
   1  -9   9         54.22         51.52         8.81 o                         
   2  -9   9         23.15         22.47         8.68 o                         
   3  -9   9        168.80        206.89        12.30 o                         
   4  -9   9          0.43         10.21        10.55 o                         
  -6  -8   9         31.31         31.78         7.21 o                         
  -5  -8   9          1.31          0.70         6.21 o                         
  -4  -8   9         29.80         29.30         6.71 o                         
  -3  -8   9         43.03         44.11         6.56 o                         
  -2  -8   9         11.21          5.91         4.88 o                         
  -1  -8   9         17.69         17.21         4.92 o                         
   0  -8   9          0.01          0.41         4.60 o                         
   1  -8   9          1.80          7.13         4.71 o                         
   2  -8   9          8.39          5.63         6.11 o                         
   3  -8   9         11.24          3.62         6.11 o                         
   4  -8   9         27.21         23.19        12.46 o                         
   5  -8   9         45.18         45.14        16.82 o                         
  -7  -7   9         53.06         51.21         6.78 o                         
  -6  -7   9          1.68          6.21         5.28 o                         
  -5  -7   9          0.16          4.41         4.86 o                         
  -4  -7   9        136.83        132.32         7.88 o                         
  -3  -7   9          3.33          2.60         3.59 o                         
  -2  -7   9        400.56        387.08         8.53 o                         
  -1  -7   9         25.34         30.47         3.54 o                         
   0  -7   9          0.24         19.57         4.76 o                         
   1  -7   9         12.96         21.28         4.79 o                         
   2  -7   9         11.09          0.04         4.47 o                         
   3  -7   9         46.60         64.69         6.83 o                         
   4  -7   9         52.43         75.97         9.49 o                         
   5  -7   9          0.18         -1.01         8.35 o                         
   6  -7   9         32.15         30.75         9.29 o                         
  -7  -6   9          2.23         -5.72         5.72 o                         
  -6  -6   9         29.89         16.63         7.32 o                         
  -5  -6   9         27.89         24.18         4.92 o                         
  -4  -6   9         23.12         24.06         3.99 o                         
  -3  -6   9        406.29        393.63         9.23 o                         
  -2  -6   9         40.52         42.30         4.20 o                         
  -1  -6   9        533.03        501.23         9.56 o                         
   0  -6   9         32.41         25.03         3.74 o                         
   1  -6   9         27.22         26.92         3.17 o                         
   2  -6   9         29.04         33.29         3.14 o                         
   3  -6   9         99.33         77.55         4.97 o                         
   4  -6   9         22.85         23.09         7.28 o                         
   5  -6   9          5.56          5.00         5.54 o                         
   6  -6   9          2.04          0.63         6.27 o                         
  -8  -5   9         21.69          2.26        13.18 o                         
  -7  -5   9          7.20          6.49        12.76 o                         
  -6  -5   9        276.54        298.15        16.20 o                         
  -5  -5   9         58.75         64.23         5.30 o                         
  -4  -5   9         39.51         28.85         5.79 o                         
  -3  -5   9         35.15         43.49         4.90 o                         
  -2  -5   9        151.26        158.21         6.79 o                         
  -1  -5   9        232.19        236.32         7.44 o                         
   0  -5   9        302.93        357.04         9.67 o                         
   1  -5   9         43.62         46.06         3.35 o                         
   2  -5   9         66.57         67.59         3.90 o                         
   3  -5   9        123.67        122.79         4.98 o                         
   4  -5   9         34.75         30.91         3.97 o                         
   5  -5   9          0.46         -1.40         4.71 o                         
   6  -5   9          4.85          3.30         5.57 o                         
  -8  -4   9          0.03          2.87         7.97 o                         
  -7  -4   9         51.97         44.61        11.64 o                         
  -6  -4   9        100.78         92.93        11.87 o                         
  -5  -4   9         16.59          9.74         6.06 o                         
  -4  -4   9         38.90         46.03         5.06 o                         
  -3  -4   9        169.29        172.29         8.98 o                         
  -2  -4   9          0.12          3.83         4.01 o                         
  -1  -4   9         81.14         71.06         4.91 o                         
   0  -4   9         34.82         28.91         2.97 o                         
   1  -4   9         35.41         26.84         2.93 o                         
   2  -4   9        641.19        616.69         9.82 o                         
   3  -4   9        185.14        154.31         6.06 o                         
   4  -4   9         22.36         24.76         4.03 o                         
   5  -4   9          9.19          8.41         3.99 o                         
   6  -4   9          9.21          6.18         4.83 o                         
  -9  -3   9          3.20         11.05         7.80 o                         
  -8  -3   9          4.17          5.35         7.16 o                         
  -7  -3   9          1.54          5.15         6.62 o                         
  -6  -3   9         41.02         53.63         9.59 o                         
  -5  -3   9          0.67          6.56         4.24 o                         
  -4  -3   9         30.04         36.35         3.68 o                         
  -3  -3   9         13.36         10.94         3.18 o                         
  -2  -3   9        103.30        121.82         5.43 o                         
  -1  -3   9        231.62        231.89         6.51 o                         
   0  -3   9        102.89        103.08         3.85 o                         
   1  -3   9          0.68          0.91         3.45 o                         
   2  -3   9        420.41        406.86         7.96 o                         
   3  -3   9          0.31          2.55         3.83 o                         
   4  -3   9          0.19          6.58         4.22 o                         
   5  -3   9         63.93         66.87         5.72 o                         
   6  -3   9         11.99          8.47         6.67 o                         
  -9  -2   9         10.03          9.41         7.97 o                         
  -8  -2   9         16.79         20.78         6.94 o                         
  -7  -2   9         64.45         54.34         7.71 o                         
  -6  -2   9          0.00          5.78         4.17 o                         
  -5  -2   9        170.08        186.38        10.77 o                         
  -4  -2   9         44.49         37.41         4.26 o                         
  -3  -2   9         16.09         14.44         2.82 o                         
  -2  -2   9        499.67        508.31         7.45 o                         
  -1  -2   9          3.97          8.90         2.97 o                         
   0  -2   9         24.37         26.83         3.12 o                         
   1  -2   9         10.77         13.59         3.67 o                         
   2  -2   9        124.61        120.78         5.67 o                         
   3  -2   9        156.67        169.42         6.53 o                         
   4  -2   9         74.51         93.11         7.68 o                         
   5  -2   9          0.11          0.23         4.41 o                         
   6  -2   9         15.93         15.24         5.86 o                         
  -9  -1   9         31.14         21.59         9.60 o                         
  -8  -1   9         72.20         51.59         7.16 o                         
  -7  -1   9          4.54          2.77         5.98 o                         
  -6  -1   9         45.66         46.26         5.65 o                         
  -5  -1   9         92.24         95.06         5.17 o                         
  -4  -1   9         53.82         45.86         4.13 o                         
  -3  -1   9          3.70          1.26         3.19 o                         
  -2  -1   9          0.01          0.86         2.26 o                         
  -1  -1   9         45.28         45.67         3.58 o                         
   0  -1   9          7.70          6.07         2.91 o                         
   1  -1   9         42.29         37.33         3.97 o                         
   2  -1   9         11.61         15.00         4.36 o                         
   3  -1   9         20.66         17.22         4.39 o                         
   4  -1   9        146.79        157.76        10.20 o                         
   5  -1   9         44.45         52.86         5.38 o                         
   6  -1   9          1.24          2.48         7.15 o                         
  -9   0   9         18.25         11.51         6.98 o                         
  -8   0   9          0.24         -5.72         5.72 o                         
  -7   0   9        267.89        285.64         9.24 o                         
  -6   0   9         18.86         25.57         4.71 o                         
  -5   0   9         38.34         41.98         4.99 o                         
  -4   0   9         34.41         31.20         4.17 o                         
  -3   0   9        116.42        114.49         4.64 o                         
  -2   0   9         25.90         27.70         3.46 o                         
  -1   0   9        208.61        216.63         6.20 o                         
   0   0   9        118.70        151.56         5.11 o                         
   1   0   9         88.45         92.77         7.34 o                         
   2   0   9          2.37          1.59         4.29 o                         
   3   0   9        286.72        297.90         9.79 o                         
   4   0   9          0.36         -4.69         4.69 o                         
   5   0   9         27.79         38.79         5.42 o                         
  -9   1   9          4.44         -6.39         6.39 o                         
  -8   1   9         67.86         70.08         9.92 o                         
  -7   1   9         52.44         63.23         9.27 o                         
  -6   1   9         30.71         29.70         4.78 o                         
  -5   1   9         11.34         11.45         4.68 o                         
  -4   1   9         83.16         89.62         5.54 o                         
  -3   1   9         69.25         75.92         4.80 o                         
  -2   1   9        369.31        374.44         7.50 o                         
  -1   1   9        137.21        136.33         6.23 o                         
   0   1   9         25.85         24.71         4.44 o                         
   1   1   9          6.86          8.01         5.10 o                         
   2   1   9          3.69          1.69         6.05 o                         
   3   1   9          8.33          9.92         5.42 o                         
   4   1   9          0.84         -2.57         5.24 o                         
   5   1   9          0.54         -4.14         6.41 o                         
  -8   2   9          0.10          2.71         6.76 o                         
  -7   2   9         11.08          7.31         4.92 o                         
  -6   2   9         38.39         39.23         4.60 o                         
  -5   2   9         39.28         40.68         5.24 o                         
  -4   2   9         17.50         28.75         5.06 o                         
  -3   2   9         72.30         86.18         5.84 o                         
  -2   2   9         26.46         19.29         4.42 o                         
  -1   2   9         71.62         78.49         5.29 o                         
   0   2   9        184.37        184.30         6.72 o                         
   1   2   9          5.59         -2.22         4.72 o                         
   2   2   9         39.54         41.22         5.38 o                         
   3   2   9          0.03         -1.77         5.19 o                         
   4   2   9         12.03          4.55         4.85 o                         
  -8   3   9         18.38         29.84        17.36 o                         
  -7   3   9         68.10         72.94         6.84 o                         
  -6   3   9         55.29         51.17         5.25 o                         
  -5   3   9         11.76          9.42         4.59 o                         
  -4   3   9         52.88         54.60         5.05 o                         
  -3   3   9         18.34         13.42         4.63 o                         
  -2   3   9         10.73          5.89         4.94 o                         
  -1   3   9        229.90        243.73        11.08 o                         
   0   3   9          8.30          8.50         4.87 o                         
   1   3   9         23.85         16.62         5.25 o                         
   2   3   9          0.00         -4.78         5.16 o                         
   3   3   9          2.05          0.56         5.70 o                         
  -7   4   9         22.46         30.89         6.37 o                         
  -6   4   9          9.64          9.69         5.72 o                         
  -5   4   9          0.10          3.22         5.76 o                         
  -4   4   9          9.79         14.80         4.74 o                         
  -3   4   9        240.63        261.62        12.16 o                         
  -2   4   9          4.58          5.61         4.72 o                         
  -1   4   9          2.03          1.93         4.58 o                         
   0   4   9          0.69         -4.88         5.31 o                         
   1   4   9          4.46          2.50         5.57 o                         
  -5   5   9          1.51          3.89         5.83 o                         
  -4   5   9          3.17          2.72         8.26 o                         
  -3   5   9         17.87         14.06         6.20 o                         
  -2   5   9         28.11         23.81         6.05 o                         
  -1   5   9          7.96          1.63         7.98 o                         
  -1 -10  10         72.14         67.31        19.71 o                         
   0 -10  10         18.44         22.52        11.36 o                         
   1 -10  10          2.31        -13.14        16.47 o                         
  -4  -9  10         18.48          5.96         6.88 o                         
  -3  -9  10          1.09         -2.90         7.29 o                         
  -2  -9  10         59.11         65.13         9.80 o                         
  -1  -9  10          1.15          4.01         6.46 o                         
   0  -9  10         10.27         10.05         7.75 o                         
   1  -9  10         16.88         15.31         8.35 o                         
   2  -9  10          2.37          4.44         9.09 o                         
   3  -9  10         59.67         74.61         9.19 o                         
  -5  -8  10         27.18         17.81         7.92 o                         
  -4  -8  10         40.70         36.28         9.13 o                         
  -3  -8  10         19.40         20.68         6.80 o                         
  -2  -8  10          6.66          2.90         7.26 o                         
  -1  -8  10         10.99         13.95         6.73 o                         
   0  -8  10          0.05          3.09         4.92 o                         
   1  -8  10          2.01         -4.83         5.10 o                         
   2  -8  10          9.50          6.70         8.31 o                         
   3  -8  10         23.18         10.65         7.29 o                         
   4  -8  10         30.44         39.34        19.22 o                         
  -6  -7  10         37.92         34.61         9.74 o                         
  -5  -7  10         71.19         70.45         6.06 o                         
  -4  -7  10         19.87         13.26         4.55 o                         
  -3  -7  10          0.69         14.35         4.23 o                         
  -2  -7  10         50.01         52.31         4.50 o                         
  -1  -7  10        216.00        205.74         7.75 o                         
   0  -7  10         24.06         29.30         5.49 o                         
   1  -7  10          0.80          0.20         5.06 o                         
   2  -7  10          0.00          5.57         6.29 o                         
   3  -7  10        183.05        207.68         9.17 o                         
   4  -7  10          4.07          4.14         7.20 o                         
   5  -7  10          0.18         -4.52         9.92 o                         
  -7  -6  10         12.24         -3.48         8.40 o                         
  -6  -6  10          0.56         -5.40         5.50 o                         
  -5  -6  10          3.49         -3.26         5.84 o                         
  -4  -6  10          0.74          2.62         4.76 o                         
  -3  -6  10         27.39         29.40         4.41 o                         
  -2  -6  10         69.83         83.86         5.16 o                         
  -1  -6  10         51.58         48.02         4.51 o                         
   0  -6  10          2.21          2.06         3.73 o                         
   1  -6  10         15.41         12.49         5.36 o                         
   2  -6  10          2.62          2.98         4.82 o                         
   3  -6  10          1.68          1.53         5.28 o                         
   4  -6  10          1.30          1.00         7.87 o                         
   5  -6  10         37.55         45.72         6.05 o                         
  -8  -5  10          7.32         17.59        11.83 o                         
  -7  -5  10         29.37         37.42         9.91 o                         
  -6  -5  10         92.69         68.12         9.37 o                         
  -5  -5  10         21.02         12.87         7.29 o                         
  -4  -5  10          0.00          3.57         5.04 o                         
  -3  -5  10         52.71         55.89         5.29 o                         
  -2  -5  10        107.69        129.75         8.34 o                         
  -1  -5  10         69.46         77.95         7.86 o                         
   0  -5  10        108.45        109.11         8.30 o                         
   1  -5  10         32.72         37.86         4.38 o                         
   2  -5  10          9.81         25.59         3.53 o                         
   3  -5  10         26.38         29.60         3.89 o                         
   4  -5  10          3.81          1.99         4.74 o                         
   5  -5  10          0.76          5.27         7.31 o                         
  -8  -4  10          7.95         21.90        11.03 o                         
  -7  -4  10          0.68          1.75         7.57 o                         
  -6  -4  10         37.39         48.36        12.99 o                         
  -5  -4  10          0.18          6.48         6.07 o                         
  -4  -4  10         71.39         69.80         5.68 o                         
  -3  -4  10          1.55          1.37         4.47 o                         
  -2  -4  10          7.76         10.63         4.56 o                         
  -1  -4  10        409.44        401.94         9.82 o                         
   0  -4  10         64.69         68.57         4.88 o                         
   1  -4  10          0.99         -3.09         3.09 o                         
   2  -4  10         11.05          5.30         3.48 o                         
   3  -4  10         13.64         15.25         4.27 o                         
   4  -4  10         97.69        104.02         5.41 o                         
   5  -4  10          4.04          4.75         5.52 o                         
  -8  -3  10         35.74         35.49         8.78 o                         
  -7  -3  10          4.75          5.19         7.80 o                         
  -6  -3  10         58.61         64.34        15.21 o                         
  -5  -3  10        151.87        146.75        14.39 o                         
  -4  -3  10          3.86         -1.68         4.35 o                         
  -3  -3  10          0.06         -2.35         3.58 o                         
  -2  -3  10          6.70          8.28         3.61 o                         
  -1  -3  10        444.11        473.56         8.44 o                         
   0  -3  10         13.93         15.57         3.96 o                         
   1  -3  10        238.21        242.31         7.50 o                         
   2  -3  10         25.35         13.77         3.93 o                         
   3  -3  10          1.85          0.83         4.24 o                         
   4  -3  10          2.32          5.03         5.86 o                         
   5  -3  10          0.54         -2.94         5.63 o                         
  -8  -2  10          0.14          2.01        13.51 o                         
  -7  -2  10          1.59         -6.33         6.33 o                         
  -6  -2  10         55.20         48.06        10.90 o                         
  -5  -2  10          0.06         -5.02         5.02 o                         
  -4  -2  10        168.20        167.92         7.36 o                         
  -3  -2  10          1.12         -0.69         3.44 o                         
  -2  -2  10         59.86         63.11         4.18 o                         
  -1  -2  10          0.06         -2.87         3.13 o                         
   0  -2  10        396.83        378.61         8.67 o                         
   1  -2  10         76.73         70.24         4.76 o                         
   2  -2  10          6.33          6.50         4.41 o                         
   3  -2  10        108.21        122.06         6.63 o                         
   4  -2  10          0.86         -3.60         4.46 o                         
   5  -2  10         12.79         18.39         5.60 o                         
  -8  -1  10         31.48         19.84         7.84 o                         
  -7  -1  10          3.49          0.75         6.75 o                         
  -6  -1  10          0.01         -3.40         5.26 o                         
  -5  -1  10        147.76        158.76         7.13 o                         
  -4  -1  10        102.53         98.44         5.52 o                         
  -3  -1  10         77.08         69.74         4.30 o                         
  -2  -1  10          1.45         -2.25         3.36 o                         
  -1  -1  10         67.43         71.40         4.11 o                         
   0  -1  10         75.65         82.35         5.79 o                         
   1  -1  10         55.87         54.66         5.69 o                         
   2  -1  10         12.69         19.71         6.05 o                         
   3  -1  10         10.50          8.14         5.46 o                         
   4  -1  10         31.58         45.35         5.71 o                         
   5  -1  10          7.07         10.30         5.80 o                         
  -8   0  10         17.00         16.98         5.85 o                         
  -7   0  10          4.71          5.28         5.46 o                         
  -6   0  10          6.29          4.17         4.94 o                         
  -5   0  10         85.17         92.16         6.23 o                         
  -4   0  10          1.03         -0.38         4.49 o                         
  -3   0  10          1.28          0.65         3.54 o                         
  -2   0  10          8.06          4.24         3.45 o                         
  -1   0  10        301.35        305.76         8.42 o                         
   0   0  10        465.06        507.95        12.04 o                         
   1   0  10          0.00         -5.13         5.34 o                         
   2   0  10          9.49         15.87         5.90 o                         
   3   0  10         15.00         12.45         5.27 o                         
   4   0  10         32.57         20.33         5.55 o                         
  -8   1  10         22.23         29.98         6.20 o                         
  -7   1  10         37.52         44.92         5.74 o                         
  -6   1  10          8.33          4.55         5.14 o                         
  -5   1  10         54.45         56.19         5.77 o                         
  -4   1  10          9.24          9.20         4.89 o                         
  -3   1  10         79.79         72.71         6.00 o                         
  -2   1  10         55.76         53.52         5.67 o                         
  -1   1  10        132.91        143.09         7.21 o                         
   0   1  10         12.45          5.71         5.43 o                         
   1   1  10         30.67         24.46         6.60 o                         
   2   1  10          1.14         -6.59         7.76 o                         
   3   1  10         26.75         21.56         6.98 o                         
  -7   2  10          7.60          5.15         5.34 o                         
  -6   2  10          5.13         -1.75         4.60 o                         
  -5   2  10          5.76          8.16         5.99 o                         
  -4   2  10          0.01         -0.45         5.13 o                         
  -3   2  10         40.90         47.38         5.73 o                         
  -2   2  10         66.06         69.43         5.86 o                         
  -1   2  10          1.96         -1.13         4.59 o                         
   0   2  10        148.34        138.74         8.50 o                         
   1   2  10          4.99          0.96         5.35 o                         
   2   2  10          0.24         -5.41         5.41 o                         
  -6   3  10         14.93         16.31         5.80 o                         
  -5   3  10          0.04         -2.47         4.58 o                         
  -4   3  10         12.29         11.66         4.80 o                         
  -3   3  10         40.68         39.61         5.73 o                         
  -2   3  10         78.58         77.58         6.18 o                         
  -1   3  10        104.58        110.25         6.49 o                         
   0   3  10          3.45         -1.40         5.51 o                         
   1   3  10          1.01         -2.21         5.32 o                         
  -5   4  10          4.13          4.28         6.20 o                         
  -4   4  10        146.85        152.55        18.14 o                         
  -3   4  10         11.13          6.62         5.26 o                         
  -2   4  10          1.06          1.01         4.99 o                         
  -1   4  10          8.16         -5.52         5.52 o                         
  -3  -9  11          1.62         -9.41        12.70 o                         
  -2  -9  11          8.20          4.77        10.71 o                         
  -1  -9  11          0.06          7.83         7.87 o                         
   0  -9  11          3.32         11.35         7.43 o                         
   1  -9  11         62.07         64.93         8.58 o                         
   2  -9  11          2.52          9.78         9.05 o                         
  -5  -8  11          0.46        -10.87        10.87 o                         
  -4  -8  11         35.28         40.74        13.43 o                         
  -3  -8  11          7.78          4.55         9.58 o                         
  -2  -8  11          0.17         -1.88         5.82 o                         
  -1  -8  11          5.95         -1.60         6.39 o                         
   0  -8  11         54.23         60.40         6.37 o                         
   1  -8  11          0.02         -5.35         5.35 o                         
   2  -8  11         27.62         23.33         9.55 o                         
   3  -8  11         47.02         28.62        16.94 o                         
  -6  -7  11         22.34          1.22        17.50 o                         
  -5  -7  11          1.01          8.14        10.75 o                         
  -4  -7  11         81.93         70.51         5.77 o                         
  -3  -7  11          2.32          1.31         5.60 o                         
  -2  -7  11          4.55         16.67         4.43 o                         
  -1  -7  11        161.80        165.14         8.16 o                         
   0  -7  11         13.98         14.61         5.66 o                         
   1  -7  11         91.32         93.16        12.07 o                         
   2  -7  11         52.63         65.84         6.71 o                         
   3  -7  11          0.78          0.33         5.74 o                         
   4  -7  11          0.00         14.95        12.12 o                         
  -6  -6  11          0.28         -0.44         6.45 o                         
  -5  -6  11         89.21         72.84         8.84 o                         
  -4  -6  11          5.79          1.63         6.14 o                         
  -3  -6  11        271.92        265.07         9.84 o                         
  -2  -6  11         30.04         22.65         5.04 o                         
  -1  -6  11         48.74         40.16         5.51 o                         
   0  -6  11         49.84         41.62         5.27 o                         
   1  -6  11         12.70          5.86         4.17 o                         
   2  -6  11         42.56         42.05        10.02 o                         
   3  -6  11          8.15          0.22         5.57 o                         
   4  -6  11          0.74         -6.12         8.47 o                         
  -7  -5  11         32.65         19.26        17.58 o                         
  -6  -5  11          0.90          5.13        13.11 o                         
  -5  -5  11         66.48         73.85        12.85 o                         
  -4  -5  11         12.45         14.58         5.42 o                         
  -3  -5  11         21.73         23.24         5.19 o                         
  -2  -5  11        187.55        202.33        10.25 o                         
  -1  -5  11        129.99        137.79         6.36 o                         
   0  -5  11          3.41          5.45         4.25 o                         
   1  -5  11         64.37         71.70         5.25 o                         
   2  -5  11         21.26         17.71         5.51 o                         
   3  -5  11         13.63          5.95         6.48 o                         
   4  -5  11         63.31         65.03         7.13 o                         
  -7  -4  11          0.57         -9.73        12.02 o                         
  -6  -4  11          8.12        -10.11        10.11 o                         
  -5  -4  11         20.18         22.59         7.82 o                         
  -4  -4  11        132.19        119.71         9.83 o                         
  -3  -4  11         15.75         12.87         5.06 o                         
  -2  -4  11         18.83         18.22         5.31 o                         
  -1  -4  11         11.67          8.70         4.54 o                         
   0  -4  11        143.50        143.20         8.38 o                         
   1  -4  11         22.22          8.80         4.84 o                         
   2  -4  11         54.14         59.75         5.74 o                         
   3  -4  11          2.51          1.48         4.46 o                         
   4  -4  11         10.40         12.39         6.19 o                         
  -8  -3  11          9.51         -0.64        12.79 o                         
  -7  -3  11          1.40         -7.26        12.72 o                         
  -6  -3  11         17.78          2.40        12.17 o                         
  -5  -3  11          1.99         -7.71         7.80 o                         
  -4  -3  11         40.38         31.44         5.56 o                         
  -3  -3  11          0.93         -4.60         4.60 o                         
  -2  -3  11          9.03          7.54         5.31 o                         
  -1  -3  11         13.26         13.46         6.20 o                         
   0  -3  11         76.79         67.77         5.04 o                         
   1  -3  11          0.85         -1.99         3.72 o                         
   2  -3  11          1.60          0.01         4.44 o                         
   3  -3  11          4.39          8.63         5.22 o                         
   4  -3  11         43.95         50.37         6.29 o                         
  -8  -2  11          0.14        -10.66        10.66 o                         
  -7  -2  11         37.48         21.56        12.51 o                         
  -6  -2  11         41.20         27.37        10.35 o                         
  -5  -2  11          0.15         -7.63         7.63 o                         
  -4  -2  11         13.55          8.36         4.94 o                         
  -3  -2  11          0.06         -3.73         3.73 o                         
  -2  -2  11          1.44         -3.54         3.54 o                         
  -1  -2  11          6.80          8.82         4.23 o                         
   0  -2  11        234.17        242.52         7.91 o                         
   1  -2  11          6.49          2.25         4.92 o                         
   2  -2  11          4.03          7.73         4.82 o                         
   3  -2  11          3.12         -3.57         5.20 o                         
   4  -2  11          0.53          3.46         5.51 o                         
  -8  -1  11          1.91         -9.45         9.45 o                         
  -7  -1  11          4.37         -6.52         6.52 o                         
  -6  -1  11          4.19         -0.27         6.41 o                         
  -5  -1  11         29.87         23.47         5.12 o                         
  -4  -1  11          0.11         -3.99         3.99 o                         
  -3  -1  11         26.82         26.08         4.22 o                         
  -2  -1  11          3.56          0.39         3.61 o                         
  -1  -1  11          0.00         -0.64         5.02 o                         
   0  -1  11          0.00         -4.77         5.12 o                         
   1  -1  11         11.99          8.39         5.48 o                         
   2  -1  11         89.19        100.45        11.77 o                         
   3  -1  11          0.55         -1.14         5.21 o                         
  -7   0  11          0.04         -2.54         5.85 o                         
  -6   0  11          3.43          6.74         5.35 o                         
  -5   0  11         65.40         62.17         5.99 o                         
  -4   0  11         53.34         42.77         4.80 o                         
  -3   0  11         63.64         59.86         5.84 o                         
  -2   0  11         78.88         62.53         5.43 o                         
  -1   0  11         21.85         19.79         8.09 o                         
   0   0  11          2.14         -5.67         5.67 o                         
   1   0  11         32.66         24.12         8.31 o                         
   2   0  11         21.78         17.77         7.38 o                         
   3   0  11         14.91         11.70         5.79 o                         
  -7   1  11         11.57         17.36         6.13 o                         
  -6   1  11          9.45         13.78         5.68 o                         
  -5   1  11         55.27         46.43         6.10 o                         
  -4   1  11        141.21        144.22         8.07 o                         
  -3   1  11        282.97        282.30        11.68 o                         
  -2   1  11        108.98        100.56         6.79 o                         
  -1   1  11         33.81         36.02         6.70 o                         
   0   1  11          0.61          0.16         6.05 o                         
   1   1  11          4.85         -2.26         7.20 o                         
   2   1  11          2.55         -6.98         6.98 o                         
  -6   2  11          0.65         -5.99         5.99 o                         
  -5   2  11         10.70          9.11         5.12 o                         
  -4   2  11         91.54         82.44         6.16 o                         
  -3   2  11         94.60         94.80         6.30 o                         
  -2   2  11        105.03        105.96         8.07 o                         
  -1   2  11          0.43         -5.55         5.55 o                         
   0   2  11         16.70          9.87         5.67 o                         
   1   2  11         35.60         23.10         7.47 o                         
  -4   3  11          5.62         10.90         6.78 o                         
  -3   3  11         30.81         34.92         6.55 o                         
  -2   3  11         22.67         24.35         6.15 o                         
  -3  -8  12          0.29         11.16         7.89 o                         
  -2  -8  12          8.18          6.60         9.25 o                         
  -1  -8  12         12.44          2.43         6.27 o                         
   0  -8  12          0.13          7.75         6.24 o                         
   1  -8  12          0.04          4.02         6.09 o                         
  -5  -7  12         64.07         67.18         7.67 o                         
  -4  -7  12          0.00          6.56         5.74 o                         
  -3  -7  12        198.74        189.51        12.68 o                         
  -2  -7  12         39.91         37.31         5.51 o                         
  -1  -7  12          3.76         -0.05         6.06 o                         
   0  -7  12         78.96         86.04         7.60 o                         
   1  -7  12         13.92         13.14         8.57 o                         
   2  -7  12          2.68         -0.33         6.81 o                         
  -5  -6  12         20.76         22.71        11.32 o                         
  -4  -6  12         89.71         80.34         9.20 o                         
  -3  -6  12        140.37        141.27        15.12 o                         
  -2  -6  12          7.71         -1.68         6.09 o                         
  -1  -6  12         18.30         14.41         5.91 o                         
   0  -6  12         32.55         32.57         6.51 o                         
   1  -6  12         29.14         28.54         5.71 o                         
   2  -6  12          0.77          0.70         6.37 o                         
   3  -6  12         40.51         50.29        14.61 o                         
  -6  -5  12          0.98         -0.58         6.74 o                         
  -5  -5  12          0.00         -4.84         8.84 o                         
  -4  -5  12          2.67          5.38         5.38 o                         
  -3  -5  12         14.70         13.90         7.47 o                         
  -2  -5  12         14.09          0.64         5.31 o                         
  -1  -5  12          8.48          3.82         4.58 o                         
   0  -5  12        114.60        130.60         7.58 o                         
   1  -5  12         44.89         34.28         7.20 o                         
   2  -5  12          9.24         10.62         4.80 o                         
   3  -5  12          0.22          4.42         5.65 o                         
  -6  -4  12         11.59          7.62         9.36 o                         
  -5  -4  12          5.51         -7.85         8.26 o                         
  -4  -4  12          9.63          5.72         7.49 o                         
  -3  -4  12         40.70         37.25         7.69 o                         
  -2  -4  12          5.88          0.84         5.22 o                         
  -1  -4  12          1.08         -6.86         6.86 o                         
   0  -4  12          1.70         -4.43         4.43 o                         
   1  -4  12          7.93          8.94         4.67 o                         
   2  -4  12         23.32         18.07         4.81 o                         
   3  -4  12         17.45         14.00         5.12 o                         
  -7  -3  12          3.16          7.03        14.07 o                         
  -6  -3  12          0.19         -8.35         8.35 o                         
  -5  -3  12          8.17         -7.75         8.13 o                         
  -4  -3  12         75.81         87.42        10.22 o                         
  -3  -3  12        157.92        163.52         7.13 o                         
  -2  -3  12          0.55         -3.25         5.08 o                         
  -1  -3  12         72.97         72.15         8.07 o                         
   0  -3  12         76.59         79.86         8.19 o                         
   1  -3  12        126.99        129.48         8.31 o                         
   2  -3  12          1.91         -1.53         5.86 o                         
   3  -3  12          7.93         19.47         7.81 o                         
  -7  -2  12          9.13        -11.14        11.14 o                         
  -6  -2  12         57.60         45.71         9.40 o                         
  -5  -2  12          0.74         -5.26         5.26 o                         
  -4  -2  12         52.87         46.52         5.59 o                         
  -3  -2  12        130.76        122.86         6.76 o                         
  -2  -2  12         78.04         74.76         6.19 o                         
  -1  -2  12         32.38         20.42         6.66 o                         
   0  -2  12         40.01         41.92         8.26 o                         
   1  -2  12         37.20         39.53         9.18 o                         
   2  -2  12         26.15         20.06         6.08 o                         
  -6  -1  12         11.13         10.23         6.50 o                         
  -5  -1  12         21.33          9.49         5.39 o                         
  -4  -1  12         33.74         27.31         5.46 o                         
  -3  -1  12          0.01          2.25         5.46 o                         
  -2  -1  12          8.05          5.21         6.18 o                         
  -1  -1  12          3.31         -2.91         5.50 o                         
   0  -1  12          1.28         -5.08         6.85 o                         
   1  -1  12         13.76          3.46         9.92 o                         
   2  -1  12         67.14         62.61         6.38 o                         
  -6   0  12          0.12          2.89        12.00 o                         
  -5   0  12          4.16          9.12         8.45 o                         
  -4   0  12          9.12          7.62         5.37 o                         
  -3   0  12         19.41         15.42         5.75 o                         
  -2   0  12        131.26        123.86        13.74 o                         
  -1   0  12          4.31         -6.25         6.25 o                         
   0   0  12          0.63         -8.17         8.17 o                         
   1   0  12         35.91         38.33         9.32 o                         
  -5   1  12         10.38          4.29         5.72 o                         
  -4   1  12         70.11         69.43         6.88 o                         
  -3   1  12         13.20         13.68         9.48 o                         
  -2   1  12         16.26          6.75        13.56 o                         
  -1   1  12          3.17         -6.42        10.48 o                         
   0   1  12          6.74         -3.36         8.95 o                         
  -3  -7  13         15.91         14.54         6.23 o                         
  -2  -7  13         20.17         13.11         8.70 o                         
  -1  -7  13         38.99         34.28         9.19 o                         
   0  -7  13         31.74         14.78        12.43 o                         
  -4  -6  13         83.77         69.44        11.45 o                         
  -3  -6  13         38.66         30.71         7.63 o                         
  -2  -6  13          5.35          0.88         8.15 o                         
  -1  -6  13          2.85         -3.46         5.97 o                         
   0  -6  13         62.74         62.13         9.40 o                         
   1  -6  13         93.68         92.36        11.68 o                         
  -5  -5  13         11.44          6.50        12.24 o                         
  -4  -5  13         34.79         26.43         8.57 o                         
  -3  -5  13          0.03         -7.83         7.83 o                         
  -2  -5  13          0.32         -5.47         5.47 o                         
  -1  -5  13         66.89         62.22         6.69 o                         
   0  -5  13         32.44         28.37         5.24 o                         
   1  -5  13         48.37         41.88         8.08 o                         
  -5  -4  13          0.09         -3.83        10.34 o                         
  -4  -4  13          0.02         -7.72         8.31 o                         
  -3  -4  13         10.30          8.69         6.90 o                         
  -2  -4  13        192.99        200.66        18.56 o                         
  -1  -4  13         41.97         34.54         9.08 o                         
   0  -4  13         27.30         21.92         5.89 o                         
   1  -4  13         29.71         33.29         6.15 o                         
  -5  -3  13          0.51         -5.41         5.41 o                         
  -4  -3  13          0.14         -6.57         6.57 o                         
  -3  -3  13         23.42         20.60         6.28 o                         
  -2  -3  13        139.73        142.16        14.82 o                         
  -1  -3  13          0.05          2.80         7.28 o                         
   0  -3  13          3.55          2.93         6.61 o                         
   1  -3  13          0.19         -6.92         6.92 o                         
  -5  -2  13          0.01         -5.61         5.61 o                         
  -4  -2  13          0.44         -0.87         7.02 o                         
  -3  -2  13         20.72         21.58         7.45 o                         
  -2  -2  13         32.79         34.80         7.71 o                         
  -1  -2  13         37.77         42.08         8.54 o                         
   0  -2  13          4.62          1.36         7.27 o                         
  -4  -1  13          0.29          0.58         7.26 o                         
  -3  -1  13         50.43         62.83         9.05 o                         
  -2  -1  13         67.31         82.30         9.31 o                         
  -1  -1  13          2.82          8.60         7.26 o                         
                                                                                
