# Supplementary material for: Further investigation on the nitration of BODIPY with cupric nitrate: crystal structures of 4,4-di­fluoro-1,3,5,7,8-penta­methyl-2-nitro-4-bora-3a,4a-di­aza-s-indacene, 4,4-di­fluoro-3-nitro-8-phenyl-4-bora-3a,4a-di­aza-s-indacene, and 3-chloro-6-ethyl-5,7,8-trimethyl-2-nitro-4,4-diphenyl-4-bora-3a,4a-di­aza-s-indacene
Source: Acta Crystallogr E Crystallogr Commun. 2018 Jan 9;74(Pt 2):103–8. doi: 10.1107/S2056989017018564 (PMC5956316; doi:10.1107/S2056989017018564)
Supplement: Supplementary file 3 [file e-74-00103-5bsup3.hkl]

data_5b                                                                         
_shelx_title ' d17133_a.res in P-1'                                             
_shelx_refln_list_code          4                                               
_shelx_F_calc_maximum      122.69                                               
_exptl_crystal_F_000       320.00                                               
_reflns_d_resolution_high  0.8361                                               
                                                                                
loop_                                                                           
 _space_group_symop_operation_xyz                                               
 'x, y, z'                                                                      
 '-x, -y, -z'                                                                   
                                                                                
_cell_length_a     7.2833                                                       
_cell_length_b     8.5450                                                       
_cell_length_c    11.8803                                                       
_cell_angle_alpha  81.093                                                       
_cell_angle_beta   74.358                                                       
_cell_angle_gamma  78.581                                                       
                                                                                
_shelx_F_squared_multiplier     1.000                                           
                                                                                
loop_                                                                           
 _refln_index_h                                                                 
 _refln_index_k                                                                 
 _refln_index_l                                                                 
 _refln_F_squared_calc                                                          
 _refln_F_squared_meas                                                          
 _refln_F_squared_sigma                                                         
 _refln_observed_status                                                         
   1   0   0       1232.99       1110.98        14.40 o                         
   2   0   0       1161.98       1063.64        12.42 o                         
   3   0   0        245.14        220.26         2.91 o                         
   4   0   0         23.97         29.27         1.31 o                         
   5   0   0         39.88         37.67         1.12 o                         
   6   0   0        546.55        530.98         6.45 o                         
   7   0   0        145.73        134.93         3.30 o                         
   8   0   0         56.96         54.19         3.91 o                         
  -8   1   0          2.48          0.43         2.60 o                         
  -7   1   0        115.16        106.16         2.93 o                         
  -6   1   0          5.48          4.86         1.21 o                         
  -5   1   0        294.48        284.78         3.50 o                         
  -4   1   0        669.49        665.28         8.65 o                         
  -3   1   0        158.65        147.97         2.21 o                         
  -2   1   0        878.11        862.84         9.73 o                         
  -1   1   0        415.47        375.78         4.76 o                         
   0   1   0        382.83        354.80         4.71 o                         
   1   1   0         57.21         55.69         0.97 o                         
   2   1   0        190.13        200.61         2.73 o                         
   3   1   0          4.60          2.76         0.55 o                         
   4   1   0         26.62         33.14         1.02 o                         
   5   1   0          2.27          2.10         0.70 o                         
   6   1   0         76.28         76.36         1.78 o                         
   7   1   0         25.47         25.41         1.48 o                         
   8   1   0         50.55         48.11         3.23 o                         
  -7   2   0          3.50          4.18         1.37 o                         
  -6   2   0         70.80         75.67         2.51 o                         
  -5   2   0         43.41         53.06         1.99 o                         
  -4   2   0         49.04         45.35         1.28 o                         
  -3   2   0        528.24        562.06         6.66 o                         
  -2   2   0        250.25        241.94         3.61 o                         
  -1   2   0        929.28        939.64        13.65 o                         
   0   2   0       2382.11       2335.66        42.67 o                         
   1   2   0       3619.84       3457.94        62.82 o                         
   2   2   0        101.55         87.93         1.61 o                         
   3   2   0        119.56        123.07         2.04 o                         
   4   2   0        347.49        361.36         4.50 o                         
   5   2   0         15.18         18.36         0.83 o                         
   6   2   0        813.15        835.21        10.07 o                         
   7   2   0         79.10         81.67         2.52 o                         
   8   2   0         20.29         21.02         1.49 o                         
  -7   3   0         75.90         76.14         2.55 o                         
  -6   3   0         17.69         17.34         1.60 o                         
  -5   3   0        524.60        526.23         6.60 o                         
  -4   3   0         46.72         52.17         1.38 o                         
  -3   3   0        552.84        565.67         8.62 o                         
  -2   3   0        386.35        401.28         6.18 o                         
  -1   3   0          8.46          6.48         0.71 o                         
   0   3   0        669.73        668.03        11.35 o                         
   1   3   0        349.77        351.71         5.61 o                         
   2   3   0        941.19        889.87        12.66 o                         
   3   3   0          1.56          0.80         0.56 o                         
   4   3   0        807.64        833.36         9.73 o                         
   5   3   0         26.37         33.89         1.03 o                         
   6   3   0          0.62         -1.05         1.05 o                         
   7   3   0        588.92        617.37        12.05 o                         
   8   3   0         78.85         77.56         2.20 o                         
  -7   4   0         48.84         62.02         5.78 o                         
  -6   4   0          3.61          2.96         1.24 o                         
  -5   4   0        178.95        168.38         3.33 o                         
  -4   4   0         78.31         72.92         1.74 o                         
  -3   4   0          7.92          9.99         0.70 o                         
  -2   4   0          8.07         11.24         0.89 o                         
  -1   4   0         70.86         77.48         2.25 o                         
   0   4   0       1296.85       1301.19        19.89 o                         
   1   4   0       1221.44       1193.48        18.08 o                         
   2   4   0         64.69         61.27         1.89 o                         
   3   4   0       1227.81       1211.58        16.08 o                         
   4   4   0         16.70         17.27         0.78 o                         
   5   4   0         21.35         21.73         1.02 o                         
   6   4   0        335.73        335.45         4.65 o                         
   7   4   0        132.48        147.73         3.15 o                         
   8   4   0         95.13         86.57         4.14 o                         
  -6   5   0         13.14         14.31         2.31 o                         
  -5   5   0         76.22         72.68         2.57 o                         
  -4   5   0          5.59          4.31         0.89 o                         
  -3   5   0         10.45          7.24         0.87 o                         
  -2   5   0          3.73          3.27         0.67 o                         
  -1   5   0          0.95          1.13         0.64 o                         
   0   5   0         33.75         33.54         1.34 o                         
   1   5   0         30.77         28.82         1.10 o                         
   2   5   0         56.21         59.92         2.10 o                         
   3   5   0         28.77         31.66         1.33 o                         
   4   5   0        268.12        258.16         3.93 o                         
   5   5   0         12.55         15.48         1.08 o                         
   6   5   0         36.68         38.41         1.96 o                         
   7   5   0         29.48         28.35         2.32 o                         
  -5   6   0         65.16         64.89         2.13 o                         
  -4   6   0        112.24        107.70         2.29 o                         
  -3   6   0          1.78          1.58         0.86 o                         
  -2   6   0          8.70         10.65         0.99 o                         
  -1   6   0         16.97         21.69         1.38 o                         
   0   6   0         74.51         81.44         2.34 o                         
   1   6   0         32.12         32.35         1.68 o                         
   2   6   0         73.69         75.22         2.19 o                         
   3   6   0        357.86        365.77         7.20 o                         
   4   6   0         33.07         34.25         1.77 o                         
   5   6   0        123.75        129.90         2.94 o                         
   6   6   0          0.90          1.58         1.17 o                         
   7   6   0         21.50         23.07         1.70 o                         
  -4   7   0         34.32         48.20         2.78 o                         
  -3   7   0         42.29         39.53         1.94 o                         
  -2   7   0        345.82        349.76         5.78 o                         
  -1   7   0         69.45         72.85         3.13 o                         
   0   7   0          5.29          4.75         1.78 o                         
   1   7   0        160.82        164.44         3.84 o                         
   2   7   0        122.15        124.58         3.70 o                         
   3   7   0         48.43         50.62         3.03 o                         
   4   7   0         47.33         52.72         2.50 o                         
   5   7   0         80.46         82.35         2.46 o                         
   6   7   0          1.66          1.54         1.18 o                         
  -3   8   0         26.14         32.71         2.51 o                         
  -2   8   0         45.42         46.57         2.46 o                         
  -1   8   0          0.97         -0.30         1.74 o                         
   0   8   0          0.11         -0.74         1.92 o                         
   1   8   0          5.73          2.92         1.76 o                         
   2   8   0          5.08          5.51         1.89 o                         
   3   8   0         95.99        103.66         4.22 o                         
   4   8   0          0.27          0.93         1.34 o                         
   5   8   0         19.64         23.02         1.51 o                         
   6   8   0          9.75          5.95         2.92 o                         
  -2   9   0         82.31         69.37         8.09 o                         
  -1   9   0         14.24         14.72         2.23 o                         
   0   9   0         24.63         20.51         2.20 o                         
   1   9   0         94.73         97.10         7.52 o                         
   2   9   0        109.91        106.41         3.74 o                         
   3   9   0          7.02          6.26         2.02 o                         
   4   9   0          7.17          6.07         1.76 o                         
  -4  -9   1          0.20         -1.81         2.42 o                         
  -3  -9   1         66.54         55.06         2.66 o                         
  -2  -9   1         53.30         51.82         3.04 o                         
  -1  -9   1        180.74        185.46         8.25 o                         
   0  -9   1          1.34          1.93         1.97 o                         
   1  -9   1          0.58          0.00         1.56 o                         
   2  -9   1          1.74         -0.76         1.41 o                         
  -5  -8   1          1.59          2.84         1.33 o                         
  -4  -8   1         98.42        108.69         3.46 o                         
  -3  -8   1          5.60          4.53         1.46 o                         
  -2  -8   1          1.49          4.97         2.05 o                         
  -1  -8   1         96.30        105.07         3.65 o                         
   0  -8   1         50.30         64.86         3.19 o                         
   1  -8   1         46.84         42.90         1.91 o                         
   2  -8   1          9.29          8.13         1.33 o                         
   3  -8   1         37.90         38.47         3.66 o                         
  -6  -7   1         17.17         19.11         1.57 o                         
  -5  -7   1         17.98         19.28         1.57 o                         
  -4  -7   1          8.64         11.15         1.75 o                         
  -3  -7   1         69.96         74.79         2.94 o                         
  -2  -7   1         25.03         25.21         1.81 o                         
  -1  -7   1          6.97          7.29         1.67 o                         
   0  -7   1         68.59         68.34         2.89 o                         
   1  -7   1          5.94          5.75         1.49 o                         
   2  -7   1        342.21        356.53         5.91 o                         
   3  -7   1        385.52        372.01         6.34 o                         
   4  -7   1         27.53         31.91         2.77 o                         
   5  -7   1         26.03         16.15         7.23 o                         
  -7  -6   1         27.07         23.74         2.26 o                         
  -6  -6   1        140.23        148.01         3.18 o                         
  -5  -6   1          2.51          0.85         1.31 o                         
  -4  -6   1         17.58         19.61         1.47 o                         
  -3  -6   1          0.42          1.05         0.92 o                         
  -2  -6   1         19.69         20.71         1.42 o                         
  -1  -6   1        320.22        322.37         5.08 o                         
   0  -6   1        110.12        104.71         2.63 o                         
   1  -6   1         77.49         77.48         1.97 o                         
   2  -6   1         43.75         44.55         1.75 o                         
   3  -6   1          4.02          4.24         0.90 o                         
   4  -6   1         51.97         53.09         2.08 o                         
   5  -6   1         34.07         28.98         1.90 o                         
  -7  -5   1         42.09         47.23         3.79 o                         
  -6  -5   1        110.83        117.84         2.54 o                         
  -5  -5   1         36.61         38.74         1.50 o                         
  -4  -5   1        124.75        121.19         2.14 o                         
  -3  -5   1        129.26        134.52         2.20 o                         
  -2  -5   1          1.09          1.04         0.76 o                         
  -1  -5   1        517.07        514.31        14.65 o                         
   0  -5   1       1422.52       1360.26        25.68 o                         
   1  -5   1         32.00         27.24         1.35 o                         
   2  -5   1        226.52        219.18         3.15 o                         
   3  -5   1          0.38          0.12         0.68 o                         
   4  -5   1          2.95          2.82         0.99 o                         
   5  -5   1          0.30          0.91         1.05 o                         
   6  -5   1        122.45        122.55         3.45 o                         
  -7  -4   1         46.28         41.73         2.00 o                         
  -6  -4   1         20.18         24.70         1.56 o                         
  -5  -4   1          3.34          3.56         0.79 o                         
  -4  -4   1        201.74        190.73         2.32 o                         
  -3  -4   1         11.16         12.46         0.88 o                         
  -2  -4   1          0.02          0.03         0.76 o                         
  -1  -4   1         87.55         84.68         2.30 o                         
   0  -4   1          0.41          0.51         0.61 o                         
   1  -4   1        639.74        685.64        11.01 o                         
   2  -4   1        136.07        141.09         2.98 o                         
   3  -4   1        230.82        222.73         2.67 o                         
   4  -4   1         83.18         79.32         1.73 o                         
   5  -4   1          3.31          4.93         1.10 o                         
   6  -4   1          2.35          3.73         1.32 o                         
   7  -4   1          0.07          1.69         1.56 o                         
  -8  -3   1          0.58          1.12         1.28 o                         
  -7  -3   1        137.37        139.35         3.23 o                         
  -6  -3   1         55.79         57.11         1.66 o                         
  -5  -3   1          0.25          0.42         0.66 o                         
  -4  -3   1        433.49        448.63         4.29 o                         
  -3  -3   1        203.18        196.86         2.80 o                         
  -2  -3   1        177.56        173.58         2.57 o                         
  -1  -3   1        397.12        406.92         9.25 o                         
   0  -3   1       2192.48       2098.66        34.48 o                         
   1  -3   1        411.67        386.80         5.48 o                         
   2  -3   1         45.96         55.44         1.98 o                         
   3  -3   1         28.83         29.58         1.38 o                         
   4  -3   1          0.69          2.22         0.64 o                         
   5  -3   1          0.01          1.79         0.93 o                         
   6  -3   1        312.24        300.28         6.76 o                         
   7  -3   1        129.85        130.24         3.16 o                         
  -8  -2   1          8.05          8.94         1.61 o                         
  -7  -2   1          7.27          6.61         1.29 o                         
  -6  -2   1         32.27         36.13         1.42 o                         
  -5  -2   1        757.22        750.85         7.97 o                         
  -4  -2   1          0.64          0.97         0.61 o                         
  -3  -2   1        287.76        293.75         3.85 o                         
  -2  -2   1        368.04        355.99         4.23 o                         
  -1  -2   1        679.73        654.21         8.66 o                         
   0  -2   1       1669.64       1558.45        20.18 o                         
   1  -2   1         57.97         50.71         1.00 o                         
   2  -2   1        368.76        348.67         4.40 o                         
   3  -2   1        144.74        146.77         2.37 o                         
   4  -2   1         56.78         54.16         1.46 o                         
   5  -2   1         59.48         58.84         1.56 o                         
   6  -2   1          8.23          7.76         1.16 o                         
   7  -2   1         11.87         10.08         1.68 o                         
  -8  -1   1          7.82          9.68         1.80 o                         
  -7  -1   1        165.24        162.86         3.43 o                         
  -6  -1   1        494.44        489.09         5.82 o                         
  -5  -1   1         25.91         33.45         1.13 o                         
  -4  -1   1         96.02        120.36         2.29 o                         
  -3  -1   1          1.43          3.49         0.63 o                         
  -2  -1   1        439.33        418.08         6.53 o                         
  -1  -1   1        539.67        501.19         7.13 o                         
   0  -1   1       1025.35        984.24        12.05 o                         
   1  -1   1       3970.56       3580.97        43.43 o                         
   2  -1   1       1591.42       1531.17        16.99 o                         
   3  -1   1          7.97          7.92         0.52 o                         
   4  -1   1         68.55         65.10         1.37 o                         
   5  -1   1         54.10         52.37         1.30 o                         
   6  -1   1        654.40        645.33         8.89 o                         
   7  -1   1          1.95          1.73         1.19 o                         
   8  -1   1          5.72          5.42         2.04 o                         
  -8   0   1         28.99         34.32         3.90 o                         
  -7   0   1         23.70         29.58         1.87 o                         
  -6   0   1          1.90          1.79         0.93 o                         
  -5   0   1        269.78        263.90         3.32 o                         
  -4   0   1        294.35        291.29         4.75 o                         
  -3   0   1        115.70        125.90         1.89 o                         
  -2   0   1        865.32        778.88         9.22 o                         
  -1   0   1        282.77        257.79         3.53 o                         
   0   0   1       4083.53       3540.91        43.04 o                         
   1   0   1       3340.02       3089.94        37.51 o                         
   2   0   1        377.39        367.31         4.47 o                         
   3   0   1        480.15        454.55         4.72 o                         
   4   0   1        667.67        664.24         9.10 o                         
   5   0   1         56.20         63.23         1.37 o                         
   6   0   1         21.44         20.46         1.07 o                         
   7   0   1         31.11         29.77         1.52 o                         
   8   0   1         77.24         76.15         2.69 o                         
  -7   1   1          3.68          3.20         1.47 o                         
  -6   1   1          0.13          0.50         1.09 o                         
  -5   1   1        379.68        371.80         4.38 o                         
  -4   1   1         53.13         57.96         1.96 o                         
  -3   1   1        405.34        386.68         5.26 o                         
  -2   1   1        228.26        225.91         2.92 o                         
  -1   1   1       1181.59       1065.12        13.87 o                         
   0   1   1          0.39         -0.21         0.21 o                         
   1   1   1        170.73        149.08         2.42 o                         
   2   1   1        570.80        512.57         6.12 o                         
   3   1   1        310.04        298.42         3.69 o                         
   4   1   1          0.00         -0.03         0.51 o                         
   5   1   1         52.13         48.99         1.29 o                         
   6   1   1        406.06        392.30         4.82 o                         
   7   1   1         76.69         80.50         2.92 o                         
   8   1   1         38.26         39.51         2.05 o                         
  -7   2   1         15.28         12.30         1.40 o                         
  -6   2   1         93.74         91.96         2.80 o                         
  -5   2   1        717.64        677.12         8.62 o                         
  -4   2   1         71.02         59.33         1.18 o                         
  -3   2   1        251.21        257.47         3.70 o                         
  -2   2   1       2188.04       2231.18        27.39 o                         
  -1   2   1         38.81         42.09         1.06 o                         
   0   2   1          6.85          9.41         0.56 o                         
   1   2   1       9643.07       8880.85       248.35 o                         
   2   2   1       2299.41       2252.90        34.67 o                         
   3   2   1         31.36         27.14         0.92 o                         
   4   2   1        910.98        900.33        10.34 o                         
   5   2   1         83.52         86.53         1.42 o                         
   6   2   1        154.26        154.63         3.25 o                         
   7   2   1          0.28          1.23         1.17 o                         
   8   2   1         13.94         16.72         1.57 o                         
  -7   3   1         29.20         26.49         2.50 o                         
  -6   3   1         68.83         73.99         2.96 o                         
  -5   3   1        117.80        119.19         2.38 o                         
  -4   3   1        111.57        115.82         1.89 o                         
  -3   3   1         63.95         64.18         1.75 o                         
  -2   3   1         76.91         72.68         1.59 o                         
  -1   3   1          2.78          2.27         0.49 o                         
   0   3   1       1271.56       1276.48        19.29 o                         
   1   3   1       1837.29       1731.48        44.59 o                         
   2   3   1        555.09        540.95         7.78 o                         
   3   3   1         50.08         44.17         1.28 o                         
   4   3   1         89.40         84.43         1.55 o                         
   5   3   1         37.53         35.85         1.25 o                         
   6   3   1         91.82         92.62         2.39 o                         
   7   3   1         85.12         96.63         2.47 o                         
   8   3   1         71.68         64.94         2.33 o                         
  -6   4   1          0.28          0.80         1.45 o                         
  -5   4   1          0.00          0.13         0.92 o                         
  -4   4   1         68.04         66.35         1.58 o                         
  -3   4   1          4.05          4.02         0.65 o                         
  -2   4   1        191.23        196.28         4.67 o                         
  -1   4   1        332.47        320.52         6.10 o                         
   0   4   1        101.29        101.60         2.08 o                         
   1   4   1          7.80          9.42         1.53 o                         
   2   4   1        760.80        726.35        11.63 o                         
   3   4   1        101.00         90.03         2.03 o                         
   4   4   1        343.46        340.47         4.23 o                         
   5   4   1         10.04         12.65         0.87 o                         
   6   4   1         76.34         76.50         1.83 o                         
   7   4   1          9.27         10.09         1.33 o                         
   8   4   1          4.46          4.39         1.20 o                         
  -6   5   1         37.36         42.68         2.45 o                         
  -5   5   1         35.63         48.72         2.98 o                         
  -4   5   1        175.39        179.61         2.89 o                         
  -3   5   1        363.96        343.56         5.04 o                         
  -2   5   1        383.56        397.08         5.30 o                         
  -1   5   1        250.04        268.08         4.04 o                         
   0   5   1        132.21        113.07         3.47 o                         
   1   5   1          4.57          3.60         1.81 o                         
   2   5   1          6.95          5.95         0.83 o                         
   3   5   1         15.91         15.37         1.00 o                         
   4   5   1          0.09          0.58         0.82 o                         
   5   5   1         74.53         79.42         1.92 o                         
   6   5   1        140.57        147.80         2.74 o                         
   7   5   1         45.32         40.85         1.70 o                         
   8   5   1          0.99         -3.04         3.32 o                         
  -5   6   1         45.51         56.12         1.97 o                         
  -4   6   1         40.58         43.52         1.85 o                         
  -3   6   1        295.50        303.57         5.00 o                         
  -2   6   1         20.69         21.70         1.23 o                         
  -1   6   1         58.31         56.43         1.72 o                         
   0   6   1        161.42        172.02         3.24 o                         
   1   6   1        146.68        140.23         2.71 o                         
   2   6   1          5.67          6.82         1.27 o                         
   3   6   1          7.55          4.40         1.33 o                         
   4   6   1         22.97         26.98         1.52 o                         
   5   6   1        166.14        172.49         3.26 o                         
   6   6   1          7.62          7.18         1.12 o                         
   7   6   1          0.30          1.45         1.14 o                         
  -4   7   1          4.70          5.82         1.39 o                         
  -3   7   1          4.79          4.26         1.11 o                         
  -2   7   1          0.01          0.81         1.25 o                         
  -1   7   1         17.90         21.70         1.73 o                         
   0   7   1          8.37         10.08         1.71 o                         
   1   7   1          0.01          0.48         1.35 o                         
   2   7   1         57.58         52.11         2.44 o                         
   3   7   1          2.87          5.29         2.03 o                         
   4   7   1         60.85         65.62         4.38 o                         
   5   7   1         20.24         20.45         1.99 o                         
   6   7   1          5.36          7.73         1.30 o                         
   7   7   1          1.96          1.24         1.30 o                         
  -3   8   1         32.78         29.87         2.73 o                         
  -2   8   1         95.70         96.03         3.75 o                         
  -1   8   1         17.00         20.10         2.30 o                         
   0   8   1         19.81         22.94         2.12 o                         
   1   8   1          0.46          1.12         1.86 o                         
   2   8   1          1.89          1.10         1.82 o                         
   3   8   1         36.08         38.60         3.27 o                         
   4   8   1        238.28        242.14         5.28 o                         
   5   8   1         27.11         31.36         1.69 o                         
   6   8   1          1.77         -1.44         1.81 o                         
  -2   9   1         24.35         20.30         2.19 o                         
  -1   9   1        195.81        180.82         4.60 o                         
   0   9   1        120.97        122.54         4.29 o                         
   1   9   1          2.79         -0.25         1.86 o                         
   2   9   1          6.72          6.46         2.19 o                         
   3   9   1         50.28         46.57         2.71 o                         
   4   9   1         30.53         28.82         4.36 o                         
   5   9   1          2.03          1.35         1.80 o                         
  -4  -9   2          0.71         -1.45         2.75 o                         
  -3  -9   2          8.90          7.95         1.97 o                         
  -2  -9   2          0.02         -0.10         1.69 o                         
  -1  -9   2        107.67        102.30         4.04 o                         
   0  -9   2          4.51          4.47         1.77 o                         
   1  -9   2          6.47          4.09         1.59 o                         
   2  -9   2         15.86         14.63         2.09 o                         
  -5  -8   2         31.67         23.85         2.08 o                         
  -4  -8   2        149.23        146.49         3.37 o                         
  -3  -8   2          6.92          7.96         1.48 o                         
  -2  -8   2         46.28         47.44         4.59 o                         
  -1  -8   2        416.00        428.26         8.90 o                         
   0  -8   2        109.97        122.31         3.67 o                         
   1  -8   2        213.33        212.74         4.66 o                         
   2  -8   2        166.52        186.07         3.78 o                         
   3  -8   2          0.04         -0.88         1.06 o                         
  -6  -7   2        297.23        277.56         8.03 o                         
  -5  -7   2          0.65         -0.40         1.21 o                         
  -4  -7   2          1.16         -0.34         1.28 o                         
  -3  -7   2          1.01          1.60         1.28 o                         
  -2  -7   2         92.17         98.31         2.62 o                         
  -1  -7   2         38.95         35.07         2.15 o                         
   0  -7   2        228.36        241.79         5.51 o                         
   1  -7   2        120.56        129.93         3.17 o                         
   2  -7   2        115.35        116.63         3.36 o                         
   3  -7   2        173.68        177.59         3.38 o                         
   4  -7   2         30.02         34.15         2.16 o                         
  -6  -6   2         14.47         16.21         1.43 o                         
  -5  -6   2         37.55         41.31         1.70 o                         
  -4  -6   2          0.03         -0.03         1.08 o                         
  -3  -6   2         47.74         53.14         1.74 o                         
  -2  -6   2          7.76          9.67         1.02 o                         
  -1  -6   2        612.40        616.98         8.64 o                         
   0  -6   2        159.83        157.42         2.91 o                         
   1  -6   2         14.60         14.68         1.17 o                         
   2  -6   2        106.56        108.53         2.21 o                         
   3  -6   2        145.86        147.10         2.72 o                         
   4  -6   2        253.92        251.12         3.84 o                         
   5  -6   2        106.89         99.39         2.99 o                         
  -7  -5   2        170.94        155.78         6.36 o                         
  -6  -5   2        124.82        132.47         2.98 o                         
  -5  -5   2         20.90         24.25         1.30 o                         
  -4  -5   2          1.67          1.06         0.83 o                         
  -3  -5   2        590.12        599.78         7.18 o                         
  -2  -5   2        113.38        124.75         2.31 o                         
  -1  -5   2        495.46        504.88         6.99 o                         
   0  -5   2        101.15        109.02         2.57 o                         
   1  -5   2         86.33         92.05         1.98 o                         
   2  -5   2         14.05         18.16         1.07 o                         
   3  -5   2         81.70         75.57         1.70 o                         
   4  -5   2         60.13         51.14         1.84 o                         
   5  -5   2         85.03         72.51         2.12 o                         
   6  -5   2          2.50          1.70         1.31 o                         
  -7  -4   2         42.87         38.90         1.61 o                         
  -6  -4   2        228.04        234.07         3.63 o                         
  -5  -4   2        294.77        310.23         4.05 o                         
  -4  -4   2        189.52        203.07         2.80 o                         
  -3  -4   2         30.86         31.08         0.97 o                         
  -2  -4   2         60.25         68.10         1.67 o                         
  -1  -4   2        404.42        398.02         6.99 o                         
   0  -4   2         27.38         28.64         1.89 o                         
   1  -4   2        231.69        262.12         4.39 o                         
   2  -4   2         85.61         90.15         2.13 o                         
   3  -4   2        442.56        439.97         4.62 o                         
   4  -4   2         14.90         20.45         0.97 o                         
   5  -4   2       1054.59       1050.10        12.98 o                         
   6  -4   2         19.20         23.95         1.61 o                         
   7  -4   2          0.57         -0.02         1.52 o                         
  -7  -3   2         23.12         21.14         1.52 o                         
  -6  -3   2        123.65        131.54         2.78 o                         
  -5  -3   2        583.73        591.83         6.13 o                         
  -4  -3   2         23.12         25.05         0.84 o                         
  -3  -3   2        789.14        804.79        10.32 o                         
  -2  -3   2        185.02        173.79         2.77 o                         
  -1  -3   2        281.76        241.86         3.41 o                         
   0  -3   2       1132.92       1107.18        14.58 o                         
   1  -3   2          5.47          2.42         0.62 o                         
   2  -3   2        140.00        149.76         2.42 o                         
   3  -3   2        284.62        280.08         4.76 o                         
   4  -3   2        161.90        159.84         2.35 o                         
   5  -3   2          4.74          3.96         1.00 o                         
   6  -3   2        110.81        103.90         2.79 o                         
   7  -3   2          0.16         -0.28         1.12 o                         
  -7  -2   2        230.41        234.11         4.47 o                         
  -6  -2   2          1.02          1.71         1.16 o                         
  -5  -2   2          0.68          0.98         0.76 o                         
  -4  -2   2         37.20         44.32         1.06 o                         
  -3  -2   2        104.62        120.81         1.98 o                         
  -2  -2   2        120.65        126.30         1.93 o                         
  -1  -2   2       1006.81        922.40         9.92 o                         
   0  -2   2        329.55        303.65         4.19 o                         
   1  -2   2        364.01        323.71         5.94 o                         
   2  -2   2       1790.29       1873.01        23.11 o                         
   3  -2   2        451.69        482.02         6.12 o                         
   4  -2   2         87.79         84.80         1.50 o                         
   5  -2   2          3.30          5.09         0.97 o                         
   6  -2   2        548.66        526.05         8.50 o                         
   7  -2   2          0.02          0.20         1.25 o                         
   8  -2   2         84.34        127.93         8.24 o                         
  -7  -1   2         73.96         77.72         3.60 o                         
  -6  -1   2        723.77        721.42         8.88 o                         
  -5  -1   2         13.36         16.70         1.00 o                         
  -4  -1   2        299.89        313.54         4.02 o                         
  -3  -1   2        660.43        745.59        10.15 o                         
  -2  -1   2         73.21         65.34         1.23 o                         
  -1  -1   2         42.37         33.69         1.40 o                         
   0  -1   2       1268.40       1152.60        13.43 o                         
   1  -1   2        567.86        561.36         7.52 o                         
   2  -1   2        102.46         93.61         1.48 o                         
   3  -1   2        437.00        453.34         5.38 o                         
   4  -1   2        286.58        281.63         4.92 o                         
   5  -1   2         13.59         18.55         1.02 o                         
   6  -1   2         33.57         35.75         1.56 o                         
   7  -1   2          2.91          2.62         1.27 o                         
   8  -1   2          6.29          3.35         1.34 o                         
  -7   0   2         32.43         35.05         2.15 o                         
  -6   0   2        106.04        113.72         2.72 o                         
  -5   0   2         22.68         24.76         1.18 o                         
  -4   0   2         26.35         28.35         1.17 o                         
  -3   0   2        813.26        811.00        11.71 o                         
  -2   0   2        117.35        114.75         1.84 o                         
  -1   0   2       1341.07       1286.36        17.58 o                         
   0   0   2         39.42         31.66         0.66 o                         
   1   0   2        127.46        119.50         1.45 o                         
   2   0   2        153.40        153.28         2.07 o                         
   3   0   2          0.27          0.58         0.37 o                         
   4   0   2        305.76        299.70         3.57 o                         
   5   0   2        172.57        168.29         2.49 o                         
   6   0   2        475.02        462.14         6.38 o                         
   7   0   2         21.53         20.38         1.42 o                         
   8   0   2        101.29        104.69         3.16 o                         
  -7   1   2          8.07          7.26         1.50 o                         
  -6   1   2         62.84         69.65         2.44 o                         
  -5   1   2        315.31        321.31         4.48 o                         
  -4   1   2         10.63         13.42         0.83 o                         
  -3   1   2       1051.87       1145.69        13.62 o                         
  -2   1   2        732.05        713.10         9.02 o                         
  -1   1   2         46.82         53.75         1.07 o                         
   0   1   2         72.99         66.18         1.07 o                         
   1   1   2       2075.01       1935.95        23.53 o                         
   2   1   2         65.43         55.82         0.98 o                         
   3   1   2        375.32        395.51         4.67 o                         
   4   1   2          5.36          9.92         0.61 o                         
   5   1   2         81.51         79.43         1.43 o                         
   6   1   2        412.25        410.10         5.44 o                         
   7   1   2         97.37         95.78         2.35 o                         
   8   1   2         25.12         30.81         2.20 o                         
  -7   2   2          8.32          8.83         1.60 o                         
  -6   2   2        282.91        273.20         5.05 o                         
  -5   2   2        563.94        536.29         6.72 o                         
  -4   2   2         13.08         11.27         0.71 o                         
  -3   2   2         52.66         65.73         1.53 o                         
  -2   2   2         49.29         54.63         1.26 o                         
  -1   2   2        540.64        500.09         5.79 o                         
   0   2   2       1585.49       1443.78        29.40 o                         
   1   2   2      15053.05      13725.73       246.75 o                         
   2   2   2       9446.24       8846.56       109.47 o                         
   3   2   2        196.68        193.08         2.78 o                         
   4   2   2        193.45        187.44         2.87 o                         
   5   2   2         20.03         19.62         0.93 o                         
   6   2   2         97.87        100.85         2.35 o                         
   7   2   2         44.33         47.12         1.96 o                         
   8   2   2        216.71        218.14         4.52 o                         
  -7   3   2         39.25         41.65         2.73 o                         
  -6   3   2         38.23         35.64         2.03 o                         
  -5   3   2          3.62          4.13         1.14 o                         
  -4   3   2         16.63         16.85         0.85 o                         
  -3   3   2        651.65        658.90         6.97 o                         
  -2   3   2         30.58         33.93         1.11 o                         
  -1   3   2        458.59        442.11         6.15 o                         
   0   3   2         19.18         19.76         0.99 o                         
   1   3   2        652.45        651.42        10.96 o                         
   2   3   2         33.13         36.91         1.06 o                         
   3   3   2        435.43        454.40         8.12 o                         
   4   3   2        659.75        687.94        11.57 o                         
   5   3   2         51.00         55.17         1.32 o                         
   6   3   2         16.30         20.26         1.04 o                         
   7   3   2          7.88          7.85         1.47 o                         
   8   3   2          1.78          1.47         1.24 o                         
  -6   4   2          3.84          5.27         1.54 o                         
  -5   4   2         19.21         21.82         1.49 o                         
  -4   4   2          9.78         10.37         1.03 o                         
  -3   4   2        277.80        278.15         3.33 o                         
  -2   4   2         11.30         12.89         0.74 o                         
  -1   4   2          9.46          7.72         0.83 o                         
   0   4   2        426.98        401.27         6.52 o                         
   1   4   2         58.56         56.60         1.51 o                         
   2   4   2        596.12        565.08         8.35 o                         
   3   4   2         25.16         27.76         1.67 o                         
   4   4   2         14.07         15.36         0.85 o                         
   5   4   2        261.43        278.35         3.36 o                         
   6   4   2         11.84         12.50         1.02 o                         
   7   4   2         20.60         22.85         1.49 o                         
   8   4   2         33.01         33.03         1.88 o                         
  -6   5   2          9.24         12.28         2.01 o                         
  -5   5   2         78.61         74.57         2.46 o                         
  -4   5   2        120.96        126.50         3.09 o                         
  -3   5   2        672.49        694.87         8.58 o                         
  -2   5   2        874.62        884.33        11.14 o                         
  -1   5   2        608.65        607.59         7.23 o                         
   0   5   2         12.56         10.10         0.80 o                         
   1   5   2         57.01         57.01         3.32 o                         
   2   5   2        506.02        487.17         9.78 o                         
   3   5   2        239.57        238.53         3.56 o                         
   4   5   2         25.46         29.82         1.25 o                         
   5   5   2          3.04          2.54         0.92 o                         
   6   5   2        157.32        162.32         2.94 o                         
   7   5   2         68.32         62.29         4.06 o                         
   8   5   2         33.54         33.15         3.55 o                         
  -5   6   2        109.64        119.81         4.02 o                         
  -4   6   2        180.26        177.31         3.59 o                         
  -3   6   2         94.49         93.14         2.46 o                         
  -2   6   2          4.61          6.01         1.09 o                         
  -1   6   2         27.30         29.24         1.52 o                         
   0   6   2          0.48          2.18         1.10 o                         
   1   6   2         53.47         55.10         1.70 o                         
   2   6   2        102.03        100.49         2.63 o                         
   3   6   2          7.79          8.25         1.30 o                         
   4   6   2         11.30         14.44         1.13 o                         
   5   6   2          0.09         -0.02         0.93 o                         
   6   6   2        125.02        129.76         2.61 o                         
   7   6   2          6.24          5.47         1.16 o                         
  -4   7   2         22.50         26.49         2.30 o                         
  -3   7   2         36.90         39.90         1.77 o                         
  -2   7   2         33.00         37.29         2.49 o                         
  -1   7   2         20.53         20.93         1.82 o                         
   0   7   2         21.48         23.49         1.59 o                         
   1   7   2          8.13          9.38         1.24 o                         
   2   7   2          2.24          0.89         1.45 o                         
   3   7   2         76.70         82.65         3.15 o                         
   4   7   2        422.24        440.10         9.00 o                         
   5   7   2          4.12          3.10         1.82 o                         
   6   7   2          1.64          1.73         1.12 o                         
   7   7   2          5.26          5.03         1.48 o                         
  -3   8   2        108.62        106.27         3.49 o                         
  -2   8   2          2.57          5.53         1.25 o                         
  -1   8   2         55.39         59.43         2.81 o                         
   0   8   2          7.51          9.73         2.05 o                         
   1   8   2        163.31        159.84         4.27 o                         
   2   8   2         13.51         14.20         2.56 o                         
   3   8   2         52.37         48.83         6.28 o                         
   4   8   2        187.76        193.28         4.95 o                         
   5   8   2          1.18          1.82         1.45 o                         
   6   8   2         21.73         18.12         2.29 o                         
  -2   9   2          0.00         -0.71         1.51 o                         
  -1   9   2         18.91         19.22         1.93 o                         
   0   9   2         35.93         38.13         2.38 o                         
   1   9   2          0.78          0.08         2.80 o                         
   2   9   2         24.37         15.34         3.89 o                         
   3   9   2        139.14        139.71         5.79 o                         
   4   9   2          5.40          4.80         2.16 o                         
   5   9   2         16.92         13.15         1.98 o                         
  -3  -9   3          3.12          1.36         1.60 o                         
  -2  -9   3         42.79         34.78         2.52 o                         
  -1  -9   3        114.22        116.29         4.57 o                         
   0  -9   3         13.50         12.50         1.71 o                         
   1  -9   3          7.75          5.10         1.18 o                         
  -4  -8   3         19.41         18.68         2.40 o                         
  -3  -8   3          0.28          0.08         1.24 o                         
  -2  -8   3          3.79          2.68         1.51 o                         
  -1  -8   3          1.45          0.52         1.36 o                         
   0  -8   3        343.12        341.94         6.56 o                         
   1  -8   3          7.56          9.31         1.33 o                         
   2  -8   3          0.21          0.20         1.02 o                         
   3  -8   3          0.06          0.53         1.19 o                         
  -5  -7   3         28.65         24.44         1.55 o                         
  -4  -7   3         12.06         10.81         1.70 o                         
  -3  -7   3        142.40        155.00         3.07 o                         
  -2  -7   3          2.59          2.90         1.37 o                         
  -1  -7   3          9.91         10.74         1.39 o                         
   0  -7   3          0.00          1.09         1.33 o                         
   1  -7   3         89.91         96.35         2.60 o                         
   2  -7   3          0.12         -0.45         0.93 o                         
   3  -7   3         13.67         15.99         1.20 o                         
   4  -7   3          5.47          5.77         1.18 o                         
  -6  -6   3        185.14        165.78         3.92 o                         
  -5  -6   3         16.47         19.88         1.30 o                         
  -4  -6   3         63.29         67.03         2.48 o                         
  -3  -6   3         62.51         60.15         1.89 o                         
  -2  -6   3         22.92         24.16         1.41 o                         
  -1  -6   3          2.21          4.06         1.00 o                         
   0  -6   3        764.06        774.89         9.95 o                         
   1  -6   3          4.72          7.17         1.01 o                         
   2  -6   3        168.87        161.11         2.67 o                         
   3  -6   3         28.59         31.98         1.31 o                         
   4  -6   3         16.67          9.50         1.15 o                         
   5  -6   3         31.86         35.13         1.66 o                         
  -7  -5   3         16.75         17.64         3.18 o                         
  -6  -5   3         11.20         10.89         1.56 o                         
  -5  -5   3        591.09        617.90         8.57 o                         
  -4  -5   3        144.98        152.81         2.43 o                         
  -3  -5   3        634.02        662.20         7.84 o                         
  -2  -5   3          9.07         11.66         0.97 o                         
  -1  -5   3        234.68        209.51         3.09 o                         
   0  -5   3        292.17        280.18         3.78 o                         
   1  -5   3          2.96          1.68         0.67 o                         
   2  -5   3          1.41          1.98         0.76 o                         
   3  -5   3        314.42        314.67         4.09 o                         
   4  -5   3        266.83        243.62         3.15 o                         
   5  -5   3         99.15         88.69         2.36 o                         
   6  -5   3         94.69         90.66         2.72 o                         
  -7  -4   3         18.87         20.33         1.65 o                         
  -6  -4   3         96.30         97.42         2.89 o                         
  -5  -4   3        208.15        215.61         3.19 o                         
  -4  -4   3          7.02          7.67         0.90 o                         
  -3  -4   3        202.80        200.89         2.46 o                         
  -2  -4   3         84.24         82.91         2.43 o                         
  -1  -4   3          0.01          0.14         0.61 o                         
   0  -4   3        708.32        712.60         8.84 o                         
   1  -4   3        257.52        255.33         4.24 o                         
   2  -4   3          7.69         10.13         0.70 o                         
   3  -4   3         14.91         13.25         0.84 o                         
   4  -4   3         31.95         33.76         1.17 o                         
   5  -4   3         48.73         54.35         1.62 o                         
   6  -4   3         77.27         69.90         2.25 o                         
   7  -4   3          3.13          4.94         1.33 o                         
  -7  -3   3         26.50         28.16         1.55 o                         
  -6  -3   3        328.28        332.85         5.76 o                         
  -5  -3   3         82.89         82.76         1.86 o                         
  -4  -3   3         59.75         67.70         1.41 o                         
  -3  -3   3          0.19         -0.27         0.63 o                         
  -2  -3   3         54.86         51.99         1.22 o                         
  -1  -3   3         61.58         69.02         1.57 o                         
   0  -3   3       1110.66       1070.40        13.45 o                         
   1  -3   3         26.65         20.15         1.43 o                         
   2  -3   3          0.06          0.52         0.59 o                         
   3  -3   3        180.54        189.37         2.96 o                         
   4  -3   3        311.30        311.17         3.73 o                         
   5  -3   3         47.49         61.58         1.61 o                         
   6  -3   3         79.74         70.97         2.17 o                         
   7  -3   3         70.91         66.39         3.33 o                         
  -7  -2   3          9.21         11.10         1.56 o                         
  -6  -2   3          2.62          1.93         1.19 o                         
  -5  -2   3         10.38         12.97         1.12 o                         
  -4  -2   3          0.07         -0.40         0.61 o                         
  -3  -2   3        207.63        205.72         3.01 o                         
  -2  -2   3       1333.91       1379.16        15.50 o                         
  -1  -2   3        952.97        881.71         9.19 o                         
   0  -2   3        806.69        797.16         9.06 o                         
   1  -2   3       1912.41       1870.49        24.42 o                         
   2  -2   3        873.43        944.31        11.99 o                         
   3  -2   3       1791.44       1908.99        22.50 o                         
   4  -2   3        692.76        686.41         7.28 o                         
   5  -2   3        144.63        146.50         2.61 o                         
   6  -2   3         36.47         44.62         1.97 o                         
   7  -2   3          0.03          0.09         1.24 o                         
   8  -2   3          0.03         -1.99         1.99 o                         
  -7  -1   3          8.02         11.13         1.52 o                         
  -6  -1   3          7.02          6.31         1.29 o                         
  -5  -1   3        171.38        165.66         2.60 o                         
  -4  -1   3        206.17        205.62         2.54 o                         
  -3  -1   3        158.55        156.90         2.55 o                         
  -2  -1   3        898.82        912.88        10.89 o                         
  -1  -1   3        934.13        865.75         9.76 o                         
   0  -1   3       1017.87        911.52         9.79 o                         
   1  -1   3        225.85        200.64         2.89 o                         
   2  -1   3        323.83        299.96         3.64 o                         
   3  -1   3        140.94        135.07         2.22 o                         
   4  -1   3          1.20          0.38         0.67 o                         
   5  -1   3          0.03          1.15         0.73 o                         
   6  -1   3         52.99         52.41         2.22 o                         
   7  -1   3          0.94          0.87         1.43 o                         
   8  -1   3          0.63          1.83         1.13 o                         
  -7   0   3          0.03          2.53         1.50 o                         
  -6   0   3         13.94         13.69         1.28 o                         
  -5   0   3         11.14         11.67         1.08 o                         
  -4   0   3         23.18         31.64         1.02 o                         
  -3   0   3       1473.97       1540.69        19.16 o                         
  -2   0   3        186.61        168.56         2.29 o                         
  -1   0   3        372.51        361.80         5.34 o                         
   0   0   3        682.27        696.01         7.83 o                         
   1   0   3         20.43         16.71         0.64 o                         
   2   0   3        127.42        116.31         1.69 o                         
   3   0   3        441.01        441.31         5.04 o                         
   4   0   3         23.97         29.82         1.07 o                         
   5   0   3        352.77        345.76         4.81 o                         
   6   0   3         68.34         71.43         2.02 o                         
   7   0   3        416.29        398.75         5.96 o                         
   8   0   3          2.81          2.68         1.37 o                         
  -7   1   3          6.88          8.15         1.57 o                         
  -6   1   3        494.16        489.13         8.20 o                         
  -5   1   3        228.56        219.96         3.65 o                         
  -4   1   3        221.79        218.65         3.26 o                         
  -3   1   3        108.92        121.37         2.11 o                         
  -2   1   3        429.73        517.59         6.72 o                         
  -1   1   3        496.40        476.87         7.07 o                         
   0   1   3        423.83        398.48         5.38 o                         
   1   1   3        369.66        339.92         5.41 o                         
   2   1   3       2282.05       2181.84        25.26 o                         
   3   1   3         62.35         61.52         1.07 o                         
   4   1   3        274.93        269.62         3.48 o                         
   5   1   3        206.95        206.35         2.76 o                         
   6   1   3        159.05        158.77         2.77 o                         
   7   1   3         42.33         45.38         1.83 o                         
   8   1   3          0.88          0.18         1.21 o                         
  -7   2   3         73.55         81.58         2.92 o                         
  -6   2   3          1.65          0.44         1.77 o                         
  -5   2   3        239.26        256.36         4.20 o                         
  -4   2   3         14.93         19.80         1.09 o                         
  -3   2   3         17.71         19.26         0.99 o                         
  -2   2   3        162.45        180.47         2.62 o                         
  -1   2   3        160.30        152.35         2.20 o                         
   0   2   3        179.19        155.54         2.58 o                         
   1   2   3        244.72        215.81         4.00 o                         
   2   2   3        481.88        481.45         6.98 o                         
   3   2   3        677.01        688.52         8.31 o                         
   4   2   3        548.14        586.30         8.16 o                         
   5   2   3        510.78        514.25         5.63 o                         
   6   2   3        233.13        239.24         3.32 o                         
   7   2   3         20.44         21.07         1.68 o                         
   8   2   3          0.28         -0.07         1.28 o                         
  -6   3   3          5.30          4.50         1.46 o                         
  -5   3   3         90.28         86.64         2.30 o                         
  -4   3   3        132.97        137.95         2.21 o                         
  -3   3   3        247.65        266.35         3.05 o                         
  -2   3   3         98.82        121.25         2.25 o                         
  -1   3   3        102.41        103.47         1.94 o                         
   0   3   3        509.35        489.46         7.76 o                         
   1   3   3        525.75        559.92         7.55 o                         
   2   3   3         23.91         27.58         1.02 o                         
   3   3   3        577.52        581.97        10.23 o                         
   4   3   3        108.85         99.35         2.59 o                         
   5   3   3          6.42          7.60         0.74 o                         
   6   3   3         16.30         17.89         1.02 o                         
   7   3   3         35.35         36.50         1.89 o                         
   8   3   3          9.80         10.84         1.33 o                         
  -6   4   3          0.92         -1.15         1.15 o                         
  -5   4   3         87.36         90.01         2.71 o                         
  -4   4   3        115.63        106.50         2.09 o                         
  -3   4   3        232.53        227.36         2.65 o                         
  -2   4   3        252.56        254.39         3.03 o                         
  -1   4   3          1.13          0.78         0.68 o                         
   0   4   3        123.67        118.77         3.12 o                         
   1   4   3        859.96        834.13        14.02 o                         
   2   4   3        602.25        643.01        11.14 o                         
   3   4   3       2579.82       2671.86        44.17 o                         
   4   4   3          8.28          8.88         0.80 o                         
   5   4   3         42.89         49.25         1.28 o                         
   6   4   3        119.60        123.33         2.50 o                         
   7   4   3          2.21          2.31         1.14 o                         
   8   4   3         18.57         18.24         1.38 o                         
  -5   5   3         89.94         87.13         2.87 o                         
  -4   5   3         68.37         79.20         2.60 o                         
  -3   5   3        491.43        498.94         6.78 o                         
  -2   5   3         33.23         35.76         1.50 o                         
  -1   5   3        243.68        240.21         3.34 o                         
   0   5   3        380.15        362.83        15.38 o                         
   1   5   3        336.16        351.68        11.63 o                         
   2   5   3        485.03        457.10         9.23 o                         
   3   5   3        100.74         93.45         1.98 o                         
   4   5   3        115.92        119.47         2.24 o                         
   5   5   3         27.84         26.64         1.22 o                         
   6   5   3         21.18         23.55         1.42 o                         
   7   5   3         28.51         20.53         1.61 o                         
   8   5   3          1.05          0.46         1.16 o                         
  -5   6   3         44.93         48.04         4.38 o                         
  -4   6   3         12.40         10.39         1.31 o                         
  -3   6   3         46.52         49.07         2.48 o                         
  -2   6   3        148.66        153.40         3.37 o                         
  -1   6   3          5.19          5.17         1.41 o                         
   0   6   3         40.51         43.92         2.37 o                         
   1   6   3         13.89         16.31         1.39 o                         
   2   6   3         59.74         60.53         2.09 o                         
   3   6   3          1.42          1.73         1.05 o                         
   4   6   3         34.16         36.08         1.53 o                         
   5   6   3          5.77          7.63         1.10 o                         
   6   6   3         11.83         13.01         1.41 o                         
   7   6   3         12.74         14.01         1.32 o                         
  -4   7   3         35.73         37.67         3.09 o                         
  -3   7   3         50.53         49.02         2.38 o                         
  -2   7   3        242.79        252.71         5.06 o                         
  -1   7   3         11.81         17.23         2.08 o                         
   0   7   3         84.88         94.80         3.43 o                         
   1   7   3        471.81        482.13         8.17 o                         
   2   7   3        115.66        110.22         3.58 o                         
   3   7   3         87.47         88.21         2.94 o                         
   4   7   3         47.19         44.68         2.12 o                         
   5   7   3          0.90          1.54         1.32 o                         
   6   7   3          8.05          9.49         1.28 o                         
   7   7   3        118.66        110.81         3.36 o                         
  -3   8   3          0.00         -0.07         1.09 o                         
  -2   8   3         40.19         43.25         2.26 o                         
  -1   8   3        206.55        228.67         5.96 o                         
   0   8   3          0.03         -1.82         1.82 o                         
   1   8   3        199.93        197.01         5.61 o                         
   2   8   3         21.12         19.62         2.58 o                         
   3   8   3          0.92          0.24         2.06 o                         
   4   8   3         45.37         46.94         3.91 o                         
   5   8   3          1.97          3.81         1.37 o                         
   6   8   3         39.94         36.23         2.31 o                         
  -2   9   3          8.13          5.29         1.84 o                         
  -1   9   3         11.50          9.70         1.98 o                         
   0   9   3         42.02         41.42         2.81 o                         
   1   9   3         42.41         45.43         5.71 o                         
   3   9   3         27.44         28.37         3.23 o                         
   4   9   3          2.14          0.88         2.45 o                         
   5   9   3         27.54         26.19         2.68 o                         
  -2  -9   4          1.90         -0.29         2.19 o                         
  -1  -9   4         20.32         16.14         1.46 o                         
   0  -9   4         16.46         10.51         1.64 o                         
  -4  -8   4         26.41         22.29         2.08 o                         
  -3  -8   4          0.61         -1.03         1.03 o                         
  -2  -8   4         11.63         13.13         1.51 o                         
  -1  -8   4         63.63         60.18         2.02 o                         
   0  -8   4         25.34         20.10         1.41 o                         
   1  -8   4          9.73          9.13         1.09 o                         
   2  -8   4          2.45          1.85         0.97 o                         
   3  -8   4         39.61         38.39         2.73 o                         
  -5  -7   4          0.56         -1.49         1.49 o                         
  -4  -7   4          4.11          2.61         1.34 o                         
  -3  -7   4          6.81          4.98         1.56 o                         
  -2  -7   4         52.41         52.96         2.36 o                         
  -1  -7   4          7.44         10.56         1.47 o                         
   0  -7   4        686.27        741.31        11.58 o                         
   1  -7   4          5.11          6.65         1.30 o                         
   2  -7   4          7.60          6.61         1.09 o                         
   3  -7   4          0.39          1.06         1.06 o                         
   4  -7   4         26.65         25.03         1.82 o                         
  -6  -6   4          7.75          6.36         2.89 o                         
  -5  -6   4        105.95        105.51         2.62 o                         
  -4  -6   4        378.50        386.85         5.52 o                         
  -3  -6   4         45.69         48.78         1.75 o                         
  -2  -6   4         29.46         31.03         1.75 o                         
  -1  -6   4          9.29          8.91         1.25 o                         
   0  -6   4         13.87         17.11         1.34 o                         
   1  -6   4        330.23        346.63         5.21 o                         
   2  -6   4        443.94        445.02         5.63 o                         
   3  -6   4        114.94        124.37         2.34 o                         
   4  -6   4         99.85        110.54         2.76 o                         
   5  -6   4          4.55          5.63         1.16 o                         
  -6  -5   4          1.54          0.50         1.36 o                         
  -5  -5   4         86.31         84.72         2.10 o                         
  -4  -5   4        272.16        287.89         3.92 o                         
  -3  -5   4         83.57         84.51         1.85 o                         
  -2  -5   4         10.88         10.76         0.97 o                         
  -1  -5   4        279.57        279.12         3.92 o                         
   0  -5   4          0.21          2.37         0.85 o                         
   1  -5   4        110.67        123.41         2.10 o                         
   2  -5   4        115.31        111.12         1.93 o                         
   3  -5   4         49.75         51.71         1.51 o                         
   4  -5   4         14.07         14.30         1.00 o                         
   5  -5   4          9.28          8.06         1.28 o                         
   6  -5   4         12.61         14.90         1.81 o                         
  -7  -4   4          2.58          7.08         2.60 o                         
  -6  -4   4         49.23         46.65         2.93 o                         
  -5  -4   4          5.25          5.63         1.20 o                         
  -4  -4   4          4.93          5.89         1.03 o                         
  -3  -4   4         21.23         27.89         1.09 o                         
  -2  -4   4         21.33         24.39         0.93 o                         
  -1  -4   4          0.00         -0.14         0.62 o                         
   0  -4   4          6.24          6.82         0.86 o                         
   1  -4   4         77.07         83.90         1.61 o                         
   2  -4   4        286.50        291.68         3.12 o                         
   3  -4   4         82.23         81.07         1.56 o                         
   4  -4   4        104.69        101.81         1.87 o                         
   5  -4   4         61.19         54.44         1.53 o                         
   6  -4   4         34.75         32.78         1.66 o                         
   7  -4   4          4.16          8.29         1.44 o                         
  -7  -3   4          5.98          6.20         1.44 o                         
  -6  -3   4        102.44         95.15         2.89 o                         
  -5  -3   4         18.87         18.54         1.39 o                         
  -4  -3   4        438.27        445.17         5.12 o                         
  -3  -3   4         41.55         42.08         1.09 o                         
  -2  -3   4        348.70        358.42         5.78 o                         
  -1  -3   4        558.12        594.90        10.25 o                         
   0  -3   4       1263.53       1335.84        15.09 o                         
   1  -3   4        168.15        200.09         2.89 o                         
   2  -3   4          0.01         -0.40         0.62 o                         
   3  -3   4        533.73        509.95         5.37 o                         
   4  -3   4         11.23         16.64         0.93 o                         
   5  -3   4         34.29         32.03         1.30 o                         
   6  -3   4        279.46        252.88         4.53 o                         
   7  -3   4          3.02          2.97         1.22 o                         
  -7  -2   4          1.57          3.21         1.10 o                         
  -6  -2   4        157.35        153.52         3.73 o                         
  -5  -2   4         45.54         48.11         1.62 o                         
  -4  -2   4         14.93         14.26         0.87 o                         
  -3  -2   4        491.42        551.34         5.41 o                         
  -2  -2   4        158.43        149.78         2.22 o                         
  -1  -2   4        433.01        424.75         4.89 o                         
   0  -2   4       1048.94       1030.29        11.18 o                         
   1  -2   4        590.40        562.28         6.95 o                         
   2  -2   4        318.75        350.23         4.61 o                         
   3  -2   4         27.43         27.72         1.01 o                         
   4  -2   4        220.26        210.30         2.82 o                         
   5  -2   4         48.14         53.34         1.68 o                         
   6  -2   4        197.44        194.58         4.58 o                         
   7  -2   4        150.62        148.91         3.44 o                         
   8  -2   4          3.80          3.04         3.32 o                         
  -7  -1   4         64.68         70.65         2.62 o                         
  -6  -1   4          0.46          0.59         1.16 o                         
  -5  -1   4          1.80          2.38         0.95 o                         
  -4  -1   4          1.66          2.25         0.71 o                         
  -3  -1   4        224.39        226.14         3.52 o                         
  -2  -1   4          4.04          5.97         0.67 o                         
  -1  -1   4       2616.02       2514.26        26.61 o                         
   0  -1   4         28.12         24.08         0.85 o                         
   1  -1   4        289.01        260.30         2.99 o                         
   2  -1   4        813.29        795.62         9.62 o                         
   3  -1   4        263.54        289.39         4.18 o                         
   4  -1   4         12.39         15.56         0.93 o                         
   5  -1   4          0.02         -0.69         0.77 o                         
   6  -1   4          0.26          0.84         1.18 o                         
   7  -1   4          0.35          0.90         1.25 o                         
   8  -1   4         10.77         10.08         1.33 o                         
  -7   0   4          9.41          7.75         1.64 o                         
  -6   0   4         37.54         39.08         1.73 o                         
  -5   0   4        369.71        364.83         5.02 o                         
  -4   0   4         41.58         39.39         1.64 o                         
  -3   0   4        180.91        175.11         2.83 o                         
  -2   0   4        219.11        264.29         3.73 o                         
  -1   0   4        143.26        135.12         1.82 o                         
   0   0   4       1807.74       1698.77        16.14 o                         
   1   0   4         99.05         90.97         1.21 o                         
   2   0   4          1.97          2.92         0.54 o                         
   3   0   4          1.87          2.26         0.56 o                         
   4   0   4        608.73        670.10        10.71 o                         
   5   0   4        279.11        271.26         3.24 o                         
   6   0   4         45.10         54.48         1.97 o                         
   7   0   4        450.67        435.13         6.44 o                         
   8   0   4          2.71          3.43         1.43 o                         
  -7   1   4          1.33          2.07         1.52 o                         
  -6   1   4         66.74         73.73         3.45 o                         
  -5   1   4        183.07        156.93         3.10 o                         
  -4   1   4        149.94        148.42         2.45 o                         
  -3   1   4        532.82        558.43         6.79 o                         
  -2   1   4         84.91         97.81         1.63 o                         
  -1   1   4        348.02        365.91         4.57 o                         
   0   1   4        159.48        140.82         1.68 o                         
   1   1   4          5.54          7.42         0.41 o                         
   2   1   4        705.95        686.68         7.86 o                         
   3   1   4        764.57        768.43         9.78 o                         
   4   1   4         89.73         99.67         1.87 o                         
   5   1   4        482.82        489.88         5.42 o                         
   6   1   4          0.03          0.35         1.05 o                         
   7   1   4         27.69         27.59         1.57 o                         
   8   1   4         60.15         64.83         3.09 o                         
  -6   2   4         18.52         25.85         2.13 o                         
  -5   2   4         18.23         21.89         2.24 o                         
  -4   2   4        202.74        196.27         3.06 o                         
  -3   2   4         55.61         54.89         1.18 o                         
  -2   2   4        320.56        359.06         4.50 o                         
  -1   2   4        209.86        211.31         2.67 o                         
   0   2   4        399.78        389.55         4.86 o                         
   1   2   4       3981.51       3877.05        42.60 o                         
   2   2   4          0.17          0.58         0.53 o                         
   3   2   4         99.16         92.35         1.61 o                         
   4   2   4         40.22         34.89         1.18 o                         
   5   2   4          9.75         11.78         0.80 o                         
   6   2   4        254.10        245.29         3.47 o                         
   7   2   4        229.90        228.47         4.04 o                         
   8   2   4         80.95         82.85         2.70 o                         
  -6   3   4         26.86         21.76         2.44 o                         
  -5   3   4         61.35         59.16         2.11 o                         
  -4   3   4          0.51          0.46         0.87 o                         
  -3   3   4         30.27         36.43         1.06 o                         
  -2   3   4         49.73         44.41         1.37 o                         
  -1   3   4        705.34        756.65         9.17 o                         
   0   3   4          9.86          9.29         0.75 o                         
   1   3   4       1263.33       1246.78        16.37 o                         
   2   3   4         15.55         23.69         1.01 o                         
   3   3   4          0.01          0.42         0.54 o                         
   4   3   4          0.35          0.92         0.73 o                         
   5   3   4         27.49         31.96         1.06 o                         
   6   3   4         21.11         26.07         1.14 o                         
   7   3   4        185.47        184.78         3.80 o                         
   8   3   4         16.22         16.88         1.48 o                         
  -6   4   4          2.93          3.11         1.58 o                         
  -5   4   4         35.70         40.02         3.61 o                         
  -4   4   4        209.59        200.89         3.11 o                         
  -3   4   4        223.50        230.42         2.96 o                         
  -2   4   4         36.70         40.21         1.65 o                         
  -1   4   4        483.24        477.07         6.82 o                         
   0   4   4          0.09          0.65         0.73 o                         
   1   4   4         14.62         17.23         1.08 o                         
   2   4   4       2471.90       2509.64        53.37 o                         
   3   4   4       2940.79       2921.50        43.90 o                         
   4   4   4        276.48        293.03         3.64 o                         
   5   4   4          7.69          9.69         0.86 o                         
   6   4   4         57.59         55.82         2.05 o                         
   7   4   4         12.53         10.73         1.16 o                         
   8   4   4         99.91         94.47         3.60 o                         
  -5   5   4          0.13          0.74         1.29 o                         
  -4   5   4        106.84        112.31         2.52 o                         
  -3   5   4        121.19        125.21         2.57 o                         
  -2   5   4         16.96         16.01         1.08 o                         
  -1   5   4          2.10          2.53         0.91 o                         
   0   5   4        146.77        145.46         2.71 o                         
   1   5   4        121.87        119.27         3.06 o                         
   2   5   4         40.78         46.48         1.55 o                         
   3   5   4        229.66        227.23         3.52 o                         
   4   5   4         21.71         22.52         1.21 o                         
   5   5   4         58.65         59.07         1.63 o                         
   6   5   4          2.30          3.25         1.07 o                         
   7   5   4         39.72         36.91         1.78 o                         
   8   5   4         41.64         34.22         4.54 o                         
  -5   6   4         14.43         14.46         4.48 o                         
  -4   6   4          5.80          7.79         1.40 o                         
  -3   6   4          0.72          0.09         1.13 o                         
  -2   6   4        107.33        111.43         3.17 o                         
  -1   6   4         93.98         92.87         2.48 o                         
   0   6   4         34.18         35.49         1.86 o                         
   1   6   4         34.95         34.90         1.98 o                         
   2   6   4         92.69         95.04         2.70 o                         
   3   6   4         90.97         87.46         2.44 o                         
   4   6   4          8.35          9.35         1.11 o                         
   5   6   4         10.77         12.65         1.13 o                         
   6   6   4          4.89          4.02         1.11 o                         
   7   6   4        133.98        127.40         2.72 o                         
  -4   7   4        143.49        138.36         4.60 o                         
  -3   7   4         39.40         47.52         3.27 o                         
  -2   7   4        313.21        345.02         6.84 o                         
  -1   7   4         14.62         16.28         1.60 o                         
   0   7   4        209.84        230.05         5.34 o                         
   1   7   4        161.41        174.18         4.66 o                         
   2   7   4          4.18          2.43         1.66 o                         
   3   7   4          0.63          0.69         1.42 o                         
   4   7   4        113.53        108.88         2.93 o                         
   5   7   4          5.71          5.20         1.32 o                         
   6   7   4         24.06         28.19         1.71 o                         
   7   7   4         89.20         79.31         2.94 o                         
  -3   8   4          3.38          1.82         1.02 o                         
  -2   8   4         11.61         11.93         1.27 o                         
  -1   8   4         21.78         21.71         1.67 o                         
   0   8   4          7.71          4.68         1.96 o                         
   1   8   4         27.00         24.77         3.11 o                         
   2   8   4          4.21          3.55         1.97 o                         
   3   8   4         21.83         21.09         2.42 o                         
   4   8   4          5.17          4.59         2.51 o                         
   5   8   4          4.97          8.13         1.46 o                         
   6   8   4          2.74          2.10         1.13 o                         
  -1   9   4         14.76         16.19         1.84 o                         
   0   9   4        100.74         92.34         4.19 o                         
   1   9   4          0.12         -2.67         2.67 o                         
   2   9   4        151.06        131.04         7.71 o                         
   3   9   4          6.93          4.78         2.69 o                         
   4   9   4         26.53         23.62         2.92 o                         
   5   9   4         24.02         17.10         2.40 o                         
  -3  -8   5          9.37          6.62         1.15 o                         
  -2  -8   5          1.49          1.05         1.72 o                         
  -1  -8   5          3.42          4.33         1.11 o                         
   0  -8   5          1.64          2.37         1.36 o                         
   1  -8   5        128.19        133.10         2.93 o                         
   2  -8   5         44.28         41.32         2.53 o                         
  -4  -7   5         16.71         17.00         1.52 o                         
  -3  -7   5        386.10        396.82         6.17 o                         
  -2  -7   5        248.34        266.24         4.72 o                         
  -1  -7   5         69.61         76.11         2.47 o                         
   0  -7   5        223.41        246.12         4.25 o                         
   1  -7   5         32.10         30.00         1.43 o                         
   2  -7   5          8.13          8.66         1.19 o                         
   3  -7   5         91.80         83.24         2.09 o                         
   4  -7   5         70.13         79.32         4.74 o                         
  -5  -6   5          0.26          0.00         1.02 o                         
  -4  -6   5         87.49         90.84         2.68 o                         
  -3  -6   5        107.39        114.72         2.92 o                         
  -2  -6   5         46.11         41.89         1.64 o                         
  -1  -6   5          0.49         -0.57         1.15 o                         
   0  -6   5         10.00          9.74         1.44 o                         
   1  -6   5         50.48         48.28         1.99 o                         
   2  -6   5         13.76         11.92         1.11 o                         
   3  -6   5         25.82         21.00         1.25 o                         
   4  -6   5         42.11         45.67         2.77 o                         
   5  -6   5         14.68         11.89         1.29 o                         
  -6  -5   5         39.26         38.31         3.76 o                         
  -5  -5   5          4.77          5.38         1.13 o                         
  -4  -5   5         23.19         23.32         1.30 o                         
  -3  -5   5         37.74         35.64         1.33 o                         
  -2  -5   5        535.97        537.38         5.87 o                         
  -1  -5   5          1.38          1.08         0.90 o                         
   0  -5   5         19.62         19.93         1.11 o                         
   1  -5   5          3.76          3.69         0.92 o                         
   2  -5   5        129.03        131.67         2.06 o                         
   3  -5   5        125.03        130.90         2.11 o                         
   4  -5   5         10.51         10.73         0.96 o                         
   5  -5   5         53.18         58.86         2.06 o                         
   6  -5   5         13.47         14.87         1.62 o                         
  -6  -4   5        196.19        190.93         4.04 o                         
  -5  -4   5        115.84        110.04         3.26 o                         
  -4  -4   5          6.65          3.99         1.19 o                         
  -3  -4   5        307.73        322.32         4.17 o                         
  -2  -4   5          1.01          1.42         0.73 o                         
  -1  -4   5          8.07          9.80         0.73 o                         
   0  -4   5         12.27          9.89         0.71 o                         
   1  -4   5        268.49        289.97         3.11 o                         
   2  -4   5        927.77        970.26         8.91 o                         
   3  -4   5         64.71         60.58         1.43 o                         
   4  -4   5         52.03         52.13         1.68 o                         
   5  -4   5         21.52         29.46         1.30 o                         
   6  -4   5         20.69         18.43         1.66 o                         
  -6  -3   5          7.66          6.30         1.57 o                         
  -5  -3   5          0.90          1.29         1.26 o                         
  -4  -3   5        376.83        384.32         5.19 o                         
  -3  -3   5        325.77        336.00         4.04 o                         
  -2  -3   5        140.34        149.54         2.09 o                         
  -1  -3   5          3.27          2.22         0.72 o                         
   0  -3   5         88.37         99.10         1.79 o                         
   1  -3   5        141.55        131.22         2.12 o                         
   2  -3   5          4.49          4.89         0.71 o                         
   3  -3   5          7.18          4.67         0.68 o                         
   4  -3   5        286.36        293.85         3.92 o                         
   5  -3   5        166.55        149.56         2.53 o                         
   6  -3   5         95.56         96.74         2.92 o                         
   7  -3   5         24.97         27.59         1.54 o                         
  -6  -2   5          0.93          2.10         1.54 o                         
  -5  -2   5          1.30         -0.38         1.16 o                         
  -4  -2   5          4.98          5.25         1.00 o                         
  -3  -2   5        204.22        215.72         2.75 o                         
  -2  -2   5        390.94        397.88         4.95 o                         
  -1  -2   5         71.98         78.25         1.63 o                         
   0  -2   5        226.32        205.70         2.58 o                         
   1  -2   5         70.96         66.34         1.33 o                         
   2  -2   5         12.22         10.41         0.73 o                         
   3  -2   5         30.07         28.15         1.07 o                         
   4  -2   5         39.40         38.80         1.27 o                         
   5  -2   5        103.06        106.19         2.32 o                         
   6  -2   5          7.81          8.12         1.42 o                         
   7  -2   5         29.71         32.01         1.75 o                         
  -6  -1   5          0.05          1.06         1.51 o                         
  -5  -1   5        256.14        250.91         4.11 o                         
  -4  -1   5          8.07          7.17         0.95 o                         
  -3  -1   5          0.01          0.63         0.62 o                         
  -2  -1   5         41.58         37.52         1.24 o                         
  -1  -1   5        817.10        800.86         8.81 o                         
   0  -1   5       1054.17       1082.31        10.48 o                         
   1  -1   5        761.52        804.95         8.88 o                         
   2  -1   5        178.50        198.35         2.90 o                         
   3  -1   5          0.30         -0.11         0.67 o                         
   4  -1   5         76.52         87.06         1.45 o                         
   5  -1   5         93.55         95.40         1.86 o                         
   6  -1   5          2.93          3.78         1.19 o                         
   7  -1   5          8.21         10.31         1.42 o                         
   8  -1   5        156.67        141.97         3.66 o                         
  -6   0   5         50.80         52.10         2.30 o                         
  -5   0   5          9.52          4.84         1.27 o                         
  -4   0   5         97.43         86.32         1.86 o                         
  -3   0   5        499.60        475.20         4.80 o                         
  -2   0   5        546.73        593.91         7.79 o                         
  -1   0   5       1013.42        986.67        10.72 o                         
   0   0   5         59.82         44.64         0.77 o                         
   1   0   5        397.63        398.51         3.94 o                         
   2   0   5         83.29         84.01         1.48 o                         
   3   0   5         44.02         44.35         1.27 o                         
   4   0   5        106.77        118.99         2.33 o                         
   5   0   5         43.59         41.88         1.92 o                         
   6   0   5         97.02        102.44         2.60 o                         
   7   0   5         90.35         87.50         2.60 o                         
   8   0   5        104.59        105.04         2.92 o                         
  -6   1   5          5.11          8.22         1.87 o                         
  -5   1   5         24.52         26.61         1.67 o                         
  -4   1   5         52.74         52.24         1.80 o                         
  -3   1   5         91.14         85.93         1.53 o                         
  -2   1   5         12.51         14.88         0.85 o                         
  -1   1   5        444.74        433.62         4.97 o                         
   0   1   5          4.18          4.38         0.43 o                         
   1   1   5        160.81        171.77         2.24 o                         
   2   1   5         12.79         13.55         0.73 o                         
   3   1   5        204.15        191.68         2.54 o                         
   4   1   5        138.99        149.98         2.54 o                         
   5   1   5        154.65        151.28         2.63 o                         
   6   1   5        127.58        108.33         2.18 o                         
   7   1   5          0.28         -0.06         1.15 o                         
   8   1   5          2.23          1.39         1.19 o                         
  -6   2   5          5.51          3.32         1.69 o                         
  -5   2   5        144.85        122.86         3.04 o                         
  -4   2   5         25.45         22.10         1.22 o                         
  -3   2   5         85.83         89.47         1.60 o                         
  -2   2   5         45.94         52.89         1.33 o                         
  -1   2   5        793.68        820.59         8.70 o                         
   0   2   5       1300.78       1234.33        13.89 o                         
   1   2   5          0.81          3.55         0.53 o                         
   2   2   5         16.61         18.26         0.79 o                         
   3   2   5        658.23        660.94         8.12 o                         
   4   2   5         51.41         51.45         1.37 o                         
   5   2   5         20.88         25.32         0.96 o                         
   6   2   5        329.95        332.77         4.62 o                         
   7   2   5         32.87         30.87         1.63 o                         
   8   2   5        135.93        132.86         3.61 o                         
  -6   3   5          2.71          1.95         1.84 o                         
  -5   3   5         98.93         99.82         3.28 o                         
  -4   3   5        872.11        807.30        12.64 o                         
  -3   3   5        160.90        150.09         2.24 o                         
  -2   3   5          3.39          1.22         0.57 o                         
  -1   3   5        780.15        839.02        10.31 o                         
   0   3   5          0.87          1.53         0.64 o                         
   1   3   5        644.49        597.56         7.74 o                         
   2   3   5         38.49         32.80         1.08 o                         
   3   3   5        646.86        650.14         8.45 o                         
   4   3   5         19.97         22.19         0.93 o                         
   5   3   5         48.31         53.43         1.40 o                         
   6   3   5          2.18          0.23         0.81 o                         
   7   3   5         57.73         47.92         2.12 o                         
   8   3   5          8.05          6.33         1.42 o                         
  -5   4   5          3.54          1.58         1.45 o                         
  -4   4   5         27.28         23.25         1.35 o                         
  -3   4   5        330.41        336.68         4.09 o                         
  -2   4   5        128.05        125.31         1.89 o                         
  -1   4   5        497.25        489.61         5.91 o                         
   0   4   5          4.57          6.71         0.80 o                         
   1   4   5         45.58         51.40         2.04 o                         
   2   4   5        219.07        230.14         4.19 o                         
   3   4   5         51.57         59.22         1.58 o                         
   4   4   5          0.00         -0.49         0.66 o                         
   5   4   5          2.93          3.50         0.79 o                         
   6   4   5        133.63        130.14         2.33 o                         
   7   4   5          0.03         -0.44         1.09 o                         
   8   4   5          0.73          3.69         1.19 o                         
  -5   5   5         40.25         37.32         2.04 o                         
  -4   5   5         92.38         91.27         2.68 o                         
  -3   5   5         18.85         21.54         1.28 o                         
  -2   5   5        180.80        191.66         3.28 o                         
  -1   5   5         90.53         87.41         1.91 o                         
   0   5   5         70.20         76.08         1.90 o                         
   1   5   5        235.03        241.26         5.12 o                         
   2   5   5          0.21          1.48         0.81 o                         
   3   5   5        671.97        657.41         7.81 o                         
   4   5   5        254.27        255.30         3.73 o                         
   5   5   5         14.42         14.13         1.14 o                         
   6   5   5         17.73         20.19         1.29 o                         
   7   5   5          8.17         12.35         1.30 o                         
   8   5   5          7.33          3.38         1.29 o                         
  -4   6   5          1.04          0.92         1.39 o                         
  -3   6   5         70.32         72.54         2.88 o                         
  -2   6   5        325.65        351.68         5.84 o                         
  -1   6   5          7.81          7.23         1.19 o                         
   0   6   5        108.56        109.28         2.41 o                         
   1   6   5          7.63          9.34         1.39 o                         
   2   6   5         10.94         11.11         1.40 o                         
   3   6   5        904.78        898.17        12.91 o                         
   4   6   5        846.28        854.75        10.98 o                         
   5   6   5         15.34         15.72         1.25 o                         
   6   6   5         19.78         21.24         1.51 o                         
   7   6   5         32.59         32.56         2.34 o                         
  -3   7   5          0.00          0.11         1.26 o                         
  -2   7   5         34.39         32.94         1.75 o                         
  -1   7   5        120.25        130.48         3.84 o                         
   0   7   5          9.25          9.68         2.02 o                         
   1   7   5         29.04         27.50         2.00 o                         
   2   7   5          0.47         -0.51         1.78 o                         
   3   7   5         27.46         28.46         2.39 o                         
   4   7   5        154.47        149.10         3.44 o                         
   5   7   5         16.70         19.72         1.65 o                         
   6   7   5         58.21         52.03         2.99 o                         
   7   7   5          4.59          2.15         1.18 o                         
  -2   8   5         91.95         94.86         2.88 o                         
  -1   8   5         65.03         73.00         4.77 o                         
   0   8   5         50.81         54.58         5.69 o                         
   1   8   5         57.19         49.67         3.89 o                         
   2   8   5        104.57        103.27         5.01 o                         
   3   8   5         10.23         11.41         2.27 o                         
   4   8   5         45.84         48.47         3.98 o                         
   5   8   5         46.41         45.18         3.91 o                         
   6   8   5          9.25         10.50         1.52 o                         
  -1   9   5         76.79         57.83         8.14 o                         
   0   9   5         31.25         26.52         2.59 o                         
   1   9   5         54.84         44.09         3.99 o                         
   2   9   5        199.96        181.90         6.62 o                         
   3   9   5          2.17          3.21         2.59 o                         
   4   9   5         48.17         40.52         4.85 o                         
   5   9   5          6.32          1.74         2.19 o                         
  -2  -8   6         61.65         59.66         2.35 o                         
  -1  -8   6          0.55         -0.84         1.06 o                         
   0  -8   6          4.45          3.88         1.16 o                         
   1  -8   6         26.31         22.90         1.79 o                         
   2  -8   6          0.32          1.09         1.69 o                         
  -4  -7   6          7.21          2.46         4.77 o                         
  -3  -7   6          3.80          1.64         1.35 o                         
  -2  -7   6        423.81        415.72         6.33 o                         
  -1  -7   6          0.30          2.49         1.14 o                         
   0  -7   6         20.69         22.53         1.40 o                         
   1  -7   6         46.88         51.07         1.91 o                         
   2  -7   6          4.20          3.04         1.03 o                         
   3  -7   6         16.09         16.23         1.78 o                         
  -4  -6   6         22.88         24.53         1.85 o                         
  -3  -6   6         19.70         21.94         1.44 o                         
  -2  -6   6          3.11          2.38         1.06 o                         
  -1  -6   6        219.70        235.23         3.79 o                         
   0  -6   6          3.47          4.16         1.23 o                         
   1  -6   6          0.18          0.01         1.01 o                         
   2  -6   6          4.63          5.16         1.14 o                         
   3  -6   6          1.25          1.09         1.08 o                         
   4  -6   6          5.57          4.43         1.14 o                         
   5  -6   6         13.06         12.75         2.89 o                         
  -5  -5   6          0.71          3.36         1.28 o                         
  -4  -5   6         51.41         54.68         3.35 o                         
  -3  -5   6        120.39        120.01         2.58 o                         
  -2  -5   6         23.78         25.62         1.26 o                         
  -1  -5   6          9.96          7.10         0.96 o                         
   0  -5   6          3.45          4.61         0.95 o                         
   1  -5   6        361.51        353.77         4.35 o                         
   2  -5   6        596.09        580.27         5.89 o                         
   3  -5   6         36.45         33.54         1.29 o                         
   4  -5   6        236.11        216.96         3.12 o                         
   5  -5   6          0.00          1.60         1.09 o                         
   6  -5   6          0.33          0.71         1.81 o                         
  -6  -4   6         64.30         64.02         3.17 o                         
  -5  -4   6         29.95         32.12         1.79 o                         
  -4  -4   6         81.44         80.29         2.32 o                         
  -3  -4   6        274.81        278.30         3.65 o                         
  -2  -4   6        316.01        317.92         4.07 o                         
  -1  -4   6         69.83         76.07         1.53 o                         
   0  -4   6        528.96        509.78         5.04 o                         
   1  -4   6         26.15         28.59         1.02 o                         
   2  -4   6        667.54        657.79         6.52 o                         
   3  -4   6        166.42        162.74         2.59 o                         
   4  -4   6         31.93         32.80         1.38 o                         
   5  -4   6        442.54        476.82         5.72 o                         
   6  -4   6          1.88          3.24         1.15 o                         
  -6  -3   6          3.38          2.38         1.36 o                         
  -5  -3   6         96.52        101.57         3.39 o                         
  -4  -3   6         43.44         48.70         3.54 o                         
  -3  -3   6          2.67          3.44         0.97 o                         
  -2  -3   6         84.83         91.12         1.69 o                         
  -1  -3   6        115.91        117.88         1.81 o                         
   0  -3   6          0.54          1.18         0.58 o                         
   1  -3   6        184.82        176.24         2.09 o                         
   2  -3   6        215.39        228.25         2.55 o                         
   3  -3   6         56.24         57.59         1.32 o                         
   4  -3   6         30.72         32.52         1.25 o                         
   5  -3   6         10.70         10.68         1.24 o                         
   6  -3   6         11.58         13.63         1.55 o                         
   7  -3   6          0.33         -0.43         1.00 o                         
  -6  -2   6          0.11         -0.13         1.47 o                         
  -5  -2   6          5.59          7.32         1.53 o                         
  -4  -2   6        183.99        174.32         3.10 o                         
  -3  -2   6        142.78        140.82         2.33 o                         
  -2  -2   6        113.66        110.73         1.79 o                         
  -1  -2   6         35.21         36.70         1.24 o                         
   0  -2   6          0.20          0.96         0.55 o                         
   1  -2   6          5.00          6.02         0.64 o                         
   2  -2   6         65.83         73.19         1.51 o                         
   3  -2   6        319.89        340.35         3.58 o                         
   4  -2   6         24.16         23.95         0.97 o                         
   5  -2   6          7.43          8.34         1.21 o                         
   6  -2   6        506.41        495.28         7.58 o                         
   7  -2   6          0.31          0.60         1.23 o                         
  -6  -1   6          4.75          3.89         1.33 o                         
  -5  -1   6        482.80        457.09         7.08 o                         
  -4  -1   6         89.03         92.68         1.96 o                         
  -3  -1   6        274.07        262.85         3.17 o                         
  -2  -1   6         37.87         44.34         1.11 o                         
  -1  -1   6          1.42          1.75         0.62 o                         
   0  -1   6        170.76        189.92         2.63 o                         
   1  -1   6       1760.36       1877.27        25.73 o                         
   2  -1   6        257.20        280.19         3.91 o                         
   3  -1   6        160.38        179.90         3.49 o                         
   4  -1   6          5.34          5.85         0.71 o                         
   5  -1   6        113.33        108.52         2.09 o                         
   6  -1   6        145.62        151.01         4.14 o                         
   7  -1   6         23.03         19.82         1.56 o                         
   8  -1   6         43.72         36.71         7.16 o                         
  -6   0   6        170.84        165.77         4.14 o                         
  -5   0   6         18.76         21.89         1.46 o                         
  -4   0   6          0.03         -0.06         0.89 o                         
  -3   0   6        115.00        109.19         1.75 o                         
  -2   0   6         12.54         16.51         0.77 o                         
  -1   0   6        372.12        370.21         4.79 o                         
   0   0   6         27.66         24.48         0.71 o                         
   1   0   6        542.60        548.78         6.22 o                         
   2   0   6         41.66         45.58         1.24 o                         
   3   0   6         75.69         68.12         1.61 o                         
   4   0   6         30.61         35.22         1.00 o                         
   5   0   6         16.55         15.27         0.89 o                         
   6   0   6        196.80        186.76         3.21 o                         
   7   0   6         18.85         19.02         1.42 o                         
   8   0   6        147.02        150.19         3.45 o                         
  -6   1   6        120.59        120.05         3.66 o                         
  -5   1   6         42.12         31.72         1.69 o                         
  -4   1   6          6.33          5.66         1.11 o                         
  -3   1   6         11.36         11.68         0.93 o                         
  -2   1   6        351.76        328.85         3.59 o                         
  -1   1   6        177.17        174.45         2.37 o                         
   0   1   6        416.09        427.99         4.72 o                         
   1   1   6        204.15        220.44         2.69 o                         
   2   1   6        190.25        193.89         2.47 o                         
   3   1   6         19.19         20.88         0.88 o                         
   4   1   6         68.57         72.25         1.36 o                         
   5   1   6          5.68          3.47         0.77 o                         
   6   1   6          3.13          2.15         0.97 o                         
   7   1   6          4.69          6.33         1.38 o                         
   8   1   6          1.15          0.13         1.19 o                         
  -6   2   6         26.87         23.63         1.73 o                         
  -5   2   6          3.28          4.23         1.54 o                         
  -4   2   6         31.08         43.11         1.89 o                         
  -3   2   6         14.26         13.75         1.08 o                         
  -2   2   6         70.38         60.29         1.28 o                         
  -1   2   6         23.19         30.71         1.15 o                         
   0   2   6        481.28        470.74         5.94 o                         
   1   2   6         18.77         17.71         0.70 o                         
   2   2   6          6.60          7.04         0.66 o                         
   3   2   6        113.30        113.14         2.04 o                         
   4   2   6          0.10         -0.18         0.54 o                         
   5   2   6         74.21         78.28         1.56 o                         
   6   2   6        154.80        176.87         3.22 o                         
   7   2   6         14.11          8.32         1.30 o                         
   8   2   6        120.79        101.34         2.95 o                         
  -5   3   6         14.79         12.69         1.61 o                         
  -4   3   6        463.73        434.28         6.18 o                         
  -3   3   6        211.45        208.00         3.01 o                         
  -2   3   6        221.05        207.94         3.04 o                         
  -1   3   6       1015.45       1009.05        10.06 o                         
   0   3   6        455.75        474.76         6.79 o                         
   1   3   6       1018.57       1043.37        12.51 o                         
   2   3   6        175.80        199.40         2.78 o                         
   3   3   6        395.04        412.81         5.70 o                         
   4   3   6        219.76        215.43         2.45 o                         
   5   3   6          0.18         -0.40         0.69 o                         
   6   3   6          7.73         10.10         1.10 o                         
   7   3   6         26.70         33.72         1.57 o                         
   8   3   6         20.42         18.98         1.45 o                         
  -5   4   6         71.64         68.54         2.64 o                         
  -4   4   6          5.53          8.15         1.41 o                         
  -3   4   6        384.41        401.19         5.99 o                         
  -2   4   6        130.42        131.58         2.29 o                         
  -1   4   6         21.25         22.36         0.96 o                         
   0   4   6        458.94        468.92         5.75 o                         
   1   4   6        179.22        183.04         2.50 o                         
   2   4   6        238.77        239.91         2.85 o                         
   3   4   6        100.85         99.87         1.73 o                         
   4   4   6          0.03         -0.02         0.67 o                         
   5   4   6          5.88          5.02         0.88 o                         
   6   4   6         61.30         70.59         1.75 o                         
   7   4   6         10.89         11.01         1.20 o                         
   8   4   6         19.34         13.95         2.15 o                         
  -4   5   6          0.82          0.34         1.50 o                         
  -3   5   6        163.09        164.78         4.16 o                         
  -2   5   6         94.77        101.94         2.82 o                         
  -1   5   6         27.44         29.35         1.34 o                         
   0   5   6         34.75         40.73         1.42 o                         
   1   5   6          4.60          4.25         0.85 o                         
   2   5   6         21.91         24.20         1.18 o                         
   3   5   6        218.27        223.43         3.11 o                         
   4   5   6        457.72        488.42         6.45 o                         
   5   5   6        539.93        561.24         7.25 o                         
   6   5   6          0.28          0.68         0.97 o                         
   7   5   6        120.44        121.56         3.30 o                         
   8   5   6          0.06          0.05         1.29 o                         
  -4   6   6         35.21         28.34         2.61 o                         
  -3   6   6         89.82         96.54         3.22 o                         
  -2   6   6          9.06          8.55         1.25 o                         
  -1   6   6        130.59        136.55         2.88 o                         
   0   6   6          0.00          0.79         0.99 o                         
   1   6   6        216.67        214.50         4.39 o                         
   2   6   6         69.02         71.02         2.81 o                         
   3   6   6        690.21        697.04         8.45 o                         
   4   6   6        599.52        600.13         7.75 o                         
   5   6   6         14.70         14.19         1.41 o                         
   6   6   6         56.51         64.86         4.17 o                         
   7   6   6         14.63         12.54         1.40 o                         
  -3   7   6         33.91         31.34         1.88 o                         
  -2   7   6        175.73        187.78         3.97 o                         
  -1   7   6        108.48        116.79         3.58 o                         
   0   7   6          4.56          4.63         1.38 o                         
   1   7   6         45.64         41.65         2.76 o                         
   2   7   6        137.81        149.48         4.50 o                         
   3   7   6         70.68         81.60         3.83 o                         
   4   7   6        738.01        753.72        11.12 o                         
   5   7   6          0.05         -0.29         1.12 o                         
   6   7   6          0.04          0.40         2.52 o                         
   7   7   6          0.15         -0.22         1.17 o                         
  -2   8   6         14.20         15.16         2.56 o                         
  -1   8   6         87.74         87.31         2.93 o                         
   0   8   6          0.89          1.49         1.61 o                         
   1   8   6         74.30         72.18         4.23 o                         
   2   8   6          0.00         -2.22         2.22 o                         
   3   8   6          1.53          2.79         2.54 o                         
   4   8   6         25.06         25.64         2.58 o                         
   5   8   6         21.97         21.39         1.95 o                         
   6   8   6         29.09         25.62         2.40 o                         
   0   9   6          5.14          2.34         2.01 o                         
   1   9   6         31.79         27.20         3.81 o                         
   2   9   6         42.80         28.41         3.28 o                         
   3   9   6          2.78          1.43         2.20 o                         
   4   9   6        113.70        106.95         8.90 o                         
   5   9   6         28.91         35.09         3.68 o                         
  -3  -7   7         30.35         22.53         5.20 o                         
  -2  -7   7         42.34         39.35         2.10 o                         
  -1  -7   7         18.56         17.83         1.28 o                         
   0  -7   7          0.62          1.63         1.03 o                         
   1  -7   7         63.37         61.73         3.01 o                         
   2  -7   7         17.51         14.55         1.28 o                         
   3  -7   7         27.25         24.02         2.32 o                         
  -4  -6   7         73.82         80.14         4.96 o                         
  -3  -6   7          0.32         -1.18         1.18 o                         
  -2  -6   7          8.16          3.87         1.10 o                         
  -1  -6   7          5.38          4.68         1.13 o                         
   0  -6   7          9.11          7.06         1.09 o                         
   1  -6   7          3.69          3.98         1.02 o                         
   2  -6   7        169.00        169.01         3.37 o                         
   3  -6   7          5.79          4.15         1.04 o                         
   4  -6   7         28.44         30.09         1.51 o                         
  -5  -5   7         62.49         70.55         6.79 o                         
  -4  -5   7         27.34         27.16         3.01 o                         
  -3  -5   7         16.51         15.67         1.41 o                         
  -2  -5   7        318.40        309.17         4.22 o                         
  -1  -5   7        511.88        499.16         5.95 o                         
   0  -5   7          4.83          3.08         1.05 o                         
   1  -5   7         97.83        106.41         2.19 o                         
   2  -5   7        301.42        305.18         4.21 o                         
   3  -5   7         22.31         21.35         1.21 o                         
   4  -5   7        232.49        232.81         5.72 o                         
   5  -5   7          7.29          9.26         1.32 o                         
  -5  -4   7         35.16         31.45         1.51 o                         
  -4  -4   7          6.94          6.04         1.46 o                         
  -3  -4   7          9.05          7.57         1.14 o                         
  -2  -4   7         93.26        100.97         2.03 o                         
  -1  -4   7        107.87        119.80         2.15 o                         
   0  -4   7          2.26          1.65         0.85 o                         
   1  -4   7        101.36        111.76         2.08 o                         
   2  -4   7        337.42        336.88         4.00 o                         
   3  -4   7         47.87         51.10         1.41 o                         
   4  -4   7         59.84         57.56         1.85 o                         
   5  -4   7         39.41         40.85         2.07 o                         
   6  -4   7         22.05         22.47         1.79 o                         
  -5  -3   7          3.54          4.27         1.50 o                         
  -4  -3   7         52.17         57.10         2.94 o                         
  -3  -3   7         44.25         46.07         1.65 o                         
  -2  -3   7          0.00         -0.84         0.98 o                         
  -1  -3   7        268.81        262.30         3.37 o                         
   0  -3   7        698.91        692.22         6.74 o                         
   1  -3   7        135.55        138.61         1.91 o                         
   2  -3   7          0.08         -0.46         0.69 o                         
   3  -3   7        472.52        471.98         5.05 o                         
   4  -3   7          1.96          3.03         0.98 o                         
   5  -3   7         19.89         17.30         1.38 o                         
   6  -3   7          0.38         -0.50         1.22 o                         
   7  -3   7         23.84         25.24         1.74 o                         
  -6  -2   7          0.11         -0.08         2.34 o                         
  -5  -2   7          3.47          2.05         1.70 o                         
  -4  -2   7        486.21        467.53         6.85 o                         
  -3  -2   7        339.69        329.58         4.98 o                         
  -2  -2   7          6.35          6.29         1.00 o                         
  -1  -2   7        211.37        208.86         2.82 o                         
   0  -2   7        233.69        238.35         2.90 o                         
   1  -2   7        460.75        443.15         4.25 o                         
   2  -2   7        202.81        225.83         2.72 o                         
   3  -2   7        648.96        700.45         7.09 o                         
   4  -2   7        310.10        313.57         4.27 o                         
   5  -2   7        163.60        161.00         3.10 o                         
   6  -2   7          0.06          0.44         1.36 o                         
   7  -2   7          0.47          1.57         1.17 o                         
  -6  -1   7          8.14          6.70         1.78 o                         
  -5  -1   7          1.70          2.86         1.57 o                         
  -4  -1   7          2.10          2.69         1.14 o                         
  -3  -1   7        103.22        104.71         2.03 o                         
  -2  -1   7        201.43        193.69         2.52 o                         
  -1  -1   7          2.53          3.78         0.68 o                         
   0  -1   7         50.41         51.38         1.25 o                         
   1  -1   7        145.57        141.66         2.53 o                         
   2  -1   7          3.70          2.11         0.68 o                         
   3  -1   7         12.80         14.29         0.78 o                         
   4  -1   7         77.32         80.40         1.57 o                         
   5  -1   7        145.10        142.02         2.50 o                         
   6  -1   7        299.46        297.34         4.89 o                         
   7  -1   7          8.63          6.10         1.28 o                         
  -6   0   7          0.03         -1.40         1.89 o                         
  -5   0   7          5.69          6.36         1.57 o                         
  -4   0   7         87.65         92.10         2.25 o                         
  -3   0   7         31.96         35.39         1.41 o                         
  -2   0   7         40.71         45.00         1.18 o                         
  -1   0   7         67.17         64.82         1.25 o                         
   0   0   7         59.46         53.25         1.24 o                         
   1   0   7        222.03        256.33         3.83 o                         
   2   0   7        510.45        516.10         6.98 o                         
   3   0   7          0.01          0.02         0.56 o                         
   4   0   7        337.76        324.78         3.58 o                         
   5   0   7        170.54        173.84         2.73 o                         
   6   0   7         30.69         32.73         1.57 o                         
   7   0   7        288.83        282.38         5.24 o                         
   8   0   7         18.41         13.45         1.45 o                         
  -5   1   7         47.79         49.94         2.83 o                         
  -4   1   7        313.14        285.16         4.96 o                         
  -3   1   7        217.44        209.14         3.29 o                         
  -2   1   7        196.73        193.87         2.55 o                         
  -1   1   7         38.85         48.93         1.31 o                         
   0   1   7          9.15          8.50         0.78 o                         
   1   1   7         28.80         30.30         1.04 o                         
   2   1   7        264.43        310.12         3.84 o                         
   3   1   7        812.16        833.32         8.71 o                         
   4   1   7         71.16         73.77         1.37 o                         
   5   1   7          4.56          3.75         0.87 o                         
   6   1   7          0.89          1.42         1.14 o                         
   7   1   7         17.22         18.97         1.70 o                         
   8   1   7          2.47          5.15         1.36 o                         
  -5   2   7         66.29         66.01         2.50 o                         
  -4   2   7         15.95         13.33         1.41 o                         
  -3   2   7         38.11         32.47         1.42 o                         
  -2   2   7         62.52         68.74         1.78 o                         
  -1   2   7          2.85          3.71         0.68 o                         
   0   2   7         17.20         15.60         0.88 o                         
   1   2   7        407.95        438.65         4.95 o                         
   2   2   7         52.00         55.63         1.29 o                         
   3   2   7        201.91        187.84         2.35 o                         
   4   2   7        298.09        296.87         3.31 o                         
   5   2   7        174.76        181.13         2.65 o                         
   6   2   7          3.27          3.51         1.22 o                         
   7   2   7        122.38        109.65         3.31 o                         
   8   2   7          1.22          0.59         1.20 o                         
  -5   3   7         16.74         17.82         1.55 o                         
  -4   3   7          1.87          2.23         1.45 o                         
  -3   3   7         15.96         15.84         1.47 o                         
  -2   3   7          1.98          2.35         0.91 o                         
  -1   3   7         80.98         78.60         1.58 o                         
   0   3   7        382.84        358.60         3.89 o                         
   1   3   7          6.64          8.70         0.76 o                         
   2   3   7         19.22         21.82         0.84 o                         
   3   3   7          0.25          0.43         0.58 o                         
   4   3   7         27.92         27.60         0.93 o                         
   5   3   7         55.64         60.06         1.50 o                         
   6   3   7         63.68         61.68         1.88 o                         
   7   3   7          3.15          4.18         1.43 o                         
   8   3   7          5.05          4.06         1.35 o                         
  -5   4   7          4.79          5.16         1.99 o                         
  -4   4   7         14.16         18.21         1.87 o                         
  -3   4   7         68.38         57.13         2.33 o                         
  -2   4   7         37.85         35.13         1.46 o                         
  -1   4   7          0.05         -0.81         0.84 o                         
   0   4   7        187.13        197.41         2.62 o                         
   1   4   7        473.26        460.08         4.77 o                         
   2   4   7        115.76        125.29         2.20 o                         
   3   4   7         49.61         46.80         1.14 o                         
   4   4   7        147.68        149.85         2.59 o                         
   5   4   7        332.25        339.10         3.98 o                         
   6   4   7         45.38         48.86         1.78 o                         
   7   4   7          0.55          0.06         1.29 o                         
   8   4   7         40.76         48.61         5.15 o                         
  -4   5   7          4.08          1.99         1.41 o                         
  -3   5   7        572.09        561.32        13.15 o                         
  -2   5   7        634.55        646.47         9.26 o                         
  -1   5   7        119.89        122.67         2.51 o                         
   0   5   7        242.67        265.66         4.09 o                         
   1   5   7         51.24         59.79         1.94 o                         
   2   5   7          6.35          7.59         0.99 o                         
   3   5   7         57.76         63.82         1.77 o                         
   4   5   7        118.84        120.23         2.39 o                         
   5   5   7        158.22        163.52         2.78 o                         
   6   5   7          3.90          2.75         1.01 o                         
   7   5   7         19.69         20.68         2.82 o                         
  -3   6   7          2.39          3.43         1.54 o                         
  -2   6   7         64.63         70.51         2.69 o                         
  -1   6   7         29.83         29.72         1.63 o                         
   0   6   7         35.88         34.65         1.68 o                         
   1   6   7         14.76         16.17         1.44 o                         
   2   6   7         67.21         72.44         2.27 o                         
   3   6   7         56.14         58.32         2.74 o                         
   4   6   7        122.46        125.44         2.89 o                         
   5   6   7          5.24          6.06         1.08 o                         
   6   6   7          0.31         -0.80         1.19 o                         
   7   6   7          9.69          6.70         2.09 o                         
  -3   7   7          8.88          7.81         1.88 o                         
  -2   7   7         62.90         61.40         4.31 o                         
  -1   7   7        321.32        337.30         6.53 o                         
   0   7   7         62.56         67.49         2.95 o                         
   1   7   7         44.14         43.27         2.51 o                         
   2   7   7         12.36         14.90         1.66 o                         
   3   7   7         76.59         72.96         2.82 o                         
   4   7   7        145.30        134.38         3.33 o                         
   5   7   7        531.35        520.66         9.18 o                         
   6   7   7          0.26         -1.18         1.18 o                         
   7   7   7          3.48          1.26         2.50 o                         
  -1   8   7          7.49          6.86         1.90 o                         
   0   8   7         31.43         28.00         2.05 o                         
   1   8   7         98.80         94.23         4.67 o                         
   2   8   7          2.08          1.84         1.56 o                         
   3   8   7          0.15          1.22         1.43 o                         
   4   8   7         27.81         27.33         1.98 o                         
   5   8   7        518.73        462.37        21.40 o                         
   6   8   7        107.59         85.55         4.91 o                         
   0   9   7        106.46         93.02         4.50 o                         
   1   9   7          5.28          2.71         2.47 o                         
   2   9   7          1.79         -0.11         2.03 o                         
   3   9   7          7.36          6.09         2.67 o                         
   4   9   7         10.37         11.14         2.74 o                         
  -1  -7   8         11.20         11.49         1.31 o                         
   0  -7   8         84.81         84.37         2.90 o                         
   1  -7   8          6.87          4.55         1.19 o                         
   2  -7   8         23.33         21.98         1.71 o                         
  -3  -6   8         13.81         10.55         1.53 o                         
  -2  -6   8         39.90         43.39         1.77 o                         
  -1  -6   8         26.64         28.59         1.79 o                         
   0  -6   8         52.79         58.74         2.62 o                         
   1  -6   8         41.97         36.13         1.51 o                         
   2  -6   8         20.75         17.92         1.65 o                         
   3  -6   8          5.74          9.19         1.15 o                         
   4  -6   8          3.37          2.83         1.65 o                         
  -4  -5   8         32.32         30.14         3.51 o                         
  -3  -5   8         14.40         14.41         1.52 o                         
  -2  -5   8         26.33         18.28         1.37 o                         
  -1  -5   8        160.79        149.49         2.91 o                         
   0  -5   8          3.31          2.38         1.04 o                         
   1  -5   8         85.25         78.39         1.87 o                         
   2  -5   8          0.08         -0.43         0.99 o                         
   3  -5   8          0.00         -0.52         1.12 o                         
   4  -5   8         20.95         20.92         2.35 o                         
   5  -5   8          2.48          0.20         1.14 o                         
  -4  -4   8         11.16          9.25         1.40 o                         
  -3  -4   8         25.36         23.82         1.92 o                         
  -2  -4   8         22.52         23.38         1.41 o                         
  -1  -4   8        279.78        284.51         4.34 o                         
   0  -4   8         35.60         34.64         1.22 o                         
   1  -4   8         35.32         36.91         1.51 o                         
   2  -4   8         52.67         53.95         1.89 o                         
   3  -4   8         20.59         23.81         1.32 o                         
   4  -4   8         18.73         18.10         1.37 o                         
   5  -4   8          5.48          6.58         1.23 o                         
   6  -4   8         12.30         10.30         3.61 o                         
  -5  -3   8          3.73          2.80         1.25 o                         
  -4  -3   8         28.92         21.69         2.36 o                         
  -3  -3   8         26.38         27.89         1.81 o                         
  -2  -3   8         30.21         37.59         2.57 o                         
  -1  -3   8         34.56         29.96         1.35 o                         
   0  -3   8         45.49         61.51         1.52 o                         
   1  -3   8        186.45        193.93         3.00 o                         
   2  -3   8         99.98         89.01         2.08 o                         
   3  -3   8       1352.71       1363.95        14.07 o                         
   4  -3   8         46.51         42.53         1.72 o                         
   5  -3   8         47.15         44.96         2.34 o                         
   6  -3   8         10.24          7.48         1.27 o                         
  -5  -2   8          1.50          2.82         1.66 o                         
  -4  -2   8         48.33         45.43         3.36 o                         
  -3  -2   8         84.43         85.52         2.70 o                         
  -2  -2   8        177.69        179.21         3.32 o                         
  -1  -2   8        284.64        275.42         4.02 o                         
   0  -2   8        197.63        203.19         3.03 o                         
   1  -2   8         84.68         76.01         1.59 o                         
   2  -2   8         50.98         50.47         1.54 o                         
   3  -2   8         42.76         42.91         1.66 o                         
   4  -2   8        267.38        280.66         4.19 o                         
   5  -2   8        102.71        107.69         2.90 o                         
   6  -2   8         45.85         51.24         2.36 o                         
   7  -2   8         73.76         77.68         2.39 o                         
  -5  -1   8         57.47         59.26         4.57 o                         
  -4  -1   8          1.82          1.23         1.38 o                         
  -3  -1   8         41.31         40.96         1.77 o                         
  -2  -1   8         15.49         14.27         1.10 o                         
  -1  -1   8          5.19          5.25         0.91 o                         
   0  -1   8        151.96        150.65         2.18 o                         
   1  -1   8         16.92         17.89         0.87 o                         
   2  -1   8         50.20         51.59         1.20 o                         
   3  -1   8         44.09         40.19         1.17 o                         
   4  -1   8        219.61        221.89         2.97 o                         
   5  -1   8         27.59         27.52         1.36 o                         
   6  -1   8         88.81         86.56         2.72 o                         
   7  -1   8         66.00         60.02         3.38 o                         
  -5   0   8          0.61         -0.70         1.58 o                         
  -4   0   8         62.59         62.11         3.17 o                         
  -3   0   8         45.87         37.75         2.01 o                         
  -2   0   8        895.40        862.24         9.52 o                         
  -1   0   8          6.23          7.06         0.91 o                         
   0   0   8        165.26        166.44         2.21 o                         
   1   0   8        102.92         97.57         1.64 o                         
   2   0   8        167.13        163.07         2.16 o                         
   3   0   8          0.71          0.56         0.64 o                         
   4   0   8         94.74        100.14         1.89 o                         
   5   0   8        258.39        258.15         3.59 o                         
   6   0   8          3.49          3.54         1.10 o                         
   7   0   8        251.39        243.26         4.60 o                         
  -5   1   8          0.02          1.27         1.13 o                         
  -4   1   8         74.87         63.17         3.83 o                         
  -3   1   8         72.63         65.43         2.93 o                         
  -2   1   8        182.80        191.80         3.18 o                         
  -1   1   8        749.74        719.19         7.99 o                         
   0   1   8        152.63        152.17         2.23 o                         
   1   1   8        133.36        139.67         1.86 o                         
   2   1   8          3.00          7.42         0.73 o                         
   3   1   8        812.73        823.84         8.14 o                         
   4   1   8         10.34         13.73         0.94 o                         
   5   1   8         16.83         17.55         1.20 o                         
   6   1   8         55.67         58.88         2.42 o                         
   7   1   8          9.09         12.57         1.67 o                         
   8   1   8         82.07         67.76         3.18 o                         
  -5   2   8          4.94          3.36         1.36 o                         
  -4   2   8         24.82         22.67         2.32 o                         
  -3   2   8         14.20         14.97         1.75 o                         
  -2   2   8         55.06         59.04         2.41 o                         
  -1   2   8        222.07        217.77         2.83 o                         
   0   2   8        199.15        191.72         2.44 o                         
   1   2   8         20.34         22.29         0.92 o                         
   2   2   8          1.40          2.93         0.58 o                         
   3   2   8         34.42         40.94         1.05 o                         
   4   2   8         61.97         59.89         1.37 o                         
   5   2   8        104.21        109.83         1.95 o                         
   6   2   8         14.29         12.67         1.52 o                         
   7   2   8         51.36         51.69         2.67 o                         
   8   2   8          2.78          4.95         1.31 o                         
  -5   3   8          1.14          2.02         3.18 o                         
  -4   3   8         99.85        113.49         3.57 o                         
  -3   3   8          9.86         13.00         1.44 o                         
  -2   3   8        468.42        482.18         6.51 o                         
  -1   3   8          1.70          2.05         0.90 o                         
   0   3   8         51.13         55.48         1.35 o                         
   1   3   8         33.77         33.57         1.04 o                         
   2   3   8          0.07          0.46         0.59 o                         
   3   3   8        117.13        117.91         1.70 o                         
   4   3   8         95.93         96.34         1.79 o                         
   5   3   8         60.79         62.62         1.59 o                         
   6   3   8        114.63        119.02         2.50 o                         
   7   3   8         35.90         38.51         2.10 o                         
   8   3   8         41.25         43.85         3.24 o                         
  -4   4   8          3.53          4.30         1.71 o                         
  -3   4   8          0.00          0.18         1.31 o                         
  -2   4   8         67.87         64.04         2.27 o                         
  -1   4   8        467.51        483.41         5.63 o                         
   0   4   8         39.73         41.01         1.23 o                         
   1   4   8         39.83         39.42         1.37 o                         
   2   4   8          8.13          9.73         0.81 o                         
   3   4   8          1.00          0.95         0.70 o                         
   4   4   8         11.53         11.10         0.91 o                         
   5   4   8         61.25         60.19         1.53 o                         
   6   4   8        145.91        144.77         2.79 o                         
   7   4   8         15.93         16.79         1.74 o                         
   8   4   8          9.12          9.36         2.43 o                         
  -4   5   8         12.95         14.93         2.86 o                         
  -3   5   8         74.09         70.84         2.72 o                         
  -2   5   8         23.27         24.03         1.46 o                         
  -1   5   8         82.33         88.10         2.19 o                         
   0   5   8          5.00          2.85         1.03 o                         
   1   5   8         35.95         34.63         1.41 o                         
   2   5   8         87.83         84.16         1.97 o                         
   3   5   8         37.60         34.80         1.43 o                         
   4   5   8          7.79         10.42         1.07 o                         
   5   5   8         27.29         27.44         1.29 o                         
   6   5   8          7.43          9.84         1.25 o                         
   7   5   8         15.52         11.80         1.31 o                         
  -3   6   8          0.58         -0.74         1.26 o                         
  -2   6   8        152.71        153.25         3.93 o                         
  -1   6   8          1.41          1.29         1.21 o                         
   0   6   8        409.94        413.11         6.05 o                         
   1   6   8        129.66        142.67         3.34 o                         
   2   6   8          0.33          1.08         1.19 o                         
   3   6   8         26.88         27.45         1.60 o                         
   4   6   8          5.08          6.24         1.13 o                         
   5   6   8        232.62        237.27         3.78 o                         
   6   6   8         84.25         79.40         5.13 o                         
   7   6   8         37.81         41.30         3.11 o                         
  -2   7   8          3.42          2.61         1.65 o                         
  -1   7   8         91.08         89.08         3.05 o                         
   0   7   8          6.78          9.08         1.92 o                         
   1   7   8          5.84          6.81         1.47 o                         
   2   7   8         25.34         26.78         2.11 o                         
   3   7   8         21.85         23.33         2.07 o                         
   4   7   8         73.97         64.48         2.91 o                         
   5   7   8         78.38         80.64         4.70 o                         
   6   7   8         16.09         14.38         1.90 o                         
  -1   8   8          0.87         -1.32         2.12 o                         
   0   8   8         30.37         24.25         1.78 o                         
   1   8   8         32.28         30.55         2.09 o                         
   2   8   8         58.98         53.59         3.32 o                         
   3   8   8         11.41          9.94         1.65 o                         
   4   8   8         43.75         43.56         1.93 o                         
   5   8   8         15.83         14.25         1.66 o                         
   1   9   8          0.01         -0.59         3.25 o                         
   2   9   8         16.02         11.36         3.47 o                         
   3   9   8          9.70          5.14         3.98 o                         
  -2  -6   9          4.60          7.23         3.04 o                         
  -1  -6   9          5.86          5.99         1.23 o                         
   0  -6   9          0.20          0.24         1.10 o                         
   1  -6   9         46.27         43.06         3.01 o                         
   2  -6   9          2.80          1.82         0.88 o                         
   3  -6   9         81.07         82.18         4.92 o                         
  -3  -5   9          0.66          0.50         1.30 o                         
  -2  -5   9        142.18        141.02         4.04 o                         
  -1  -5   9          0.03         -0.03         1.08 o                         
   0  -5   9         58.76         57.49         2.07 o                         
   1  -5   9          2.71          3.03         1.17 o                         
   2  -5   9          0.02          0.24         1.04 o                         
   3  -5   9         47.88         40.63         3.29 o                         
   4  -5   9          0.02         -0.95         1.34 o                         
  -4  -4   9         45.47         50.88         5.57 o                         
  -3  -4   9         37.50         41.31         4.54 o                         
  -2  -4   9         12.42         14.36         1.47 o                         
  -1  -4   9        131.35        113.73         2.53 o                         
   0  -4   9          1.27          0.91         1.11 o                         
   1  -4   9         33.15         36.07         1.80 o                         
   2  -4   9         33.52         27.35         1.43 o                         
   3  -4   9         43.18         32.70         2.04 o                         
   4  -4   9         70.17         62.94         3.03 o                         
   5  -4   9         13.00         11.76         1.23 o                         
  -4  -3   9         59.76         53.42         2.75 o                         
  -3  -3   9          8.54          7.91         1.57 o                         
  -2  -3   9          3.66          2.20         1.14 o                         
  -1  -3   9        775.87        775.90        12.28 o                         
   0  -3   9        289.77        255.00         3.90 o                         
   1  -3   9         40.32         33.66         1.56 o                         
   2  -3   9          0.78         -1.00         1.07 o                         
   3  -3   9         67.63         63.13         2.62 o                         
   4  -3   9        171.46        175.90         4.56 o                         
   5  -3   9         76.39         74.89         2.60 o                         
   6  -3   9         79.08         75.61         2.37 o                         
  -4  -2   9          0.79          0.64         1.26 o                         
  -3  -2   9         66.22         62.48         3.07 o                         
  -2  -2   9        239.72        258.42         4.73 o                         
  -1  -2   9        177.21        192.42         3.92 o                         
   0  -2   9        292.40        309.73         4.49 o                         
   1  -2   9          0.55          0.36         0.97 o                         
   2  -2   9          0.00         -0.35         0.89 o                         
   3  -2   9          1.79          1.98         0.97 o                         
   4  -2   9          0.23          2.07         1.18 o                         
   5  -2   9         24.04         24.63         1.83 o                         
   6  -2   9         20.37         20.06         1.59 o                         
  -4  -1   9         33.58         30.38         2.29 o                         
  -3  -1   9          6.06          7.44         1.42 o                         
  -2  -1   9        321.56        349.77         5.48 o                         
  -1  -1   9         48.78         56.89         2.16 o                         
   0  -1   9        416.47        419.79         5.61 o                         
   1  -1   9        333.11        349.26         4.10 o                         
   2  -1   9          4.82          5.14         0.88 o                         
   3  -1   9          8.96          7.16         0.97 o                         
   4  -1   9        560.20        581.56         6.57 o                         
   5  -1   9          0.95          0.59         1.10 o                         
   6  -1   9          9.18          9.61         1.56 o                         
   7  -1   9          4.58          5.29         1.33 o                         
  -4   0   9         16.33         13.19         1.57 o                         
  -3   0   9        357.06        338.20         6.14 o                         
  -2   0   9         14.61         11.31         1.60 o                         
  -1   0   9        815.95        820.70        10.01 o                         
   0   0   9         31.41         34.21         1.31 o                         
   1   0   9         58.73         59.53         1.45 o                         
   2   0   9        103.17        109.90         1.83 o                         
   3   0   9         17.03         18.25         0.98 o                         
   4   0   9          9.31         12.80         1.07 o                         
   5   0   9        441.17        466.41         6.52 o                         
   6   0   9        196.02        197.95         3.92 o                         
   7   0   9          5.48          4.09         1.29 o                         
  -4   1   9          0.04          2.81         1.86 o                         
  -3   1   9         54.85         54.90         2.77 o                         
  -2   1   9          3.66          3.46         1.26 o                         
  -1   1   9        779.36        798.80         9.71 o                         
   0   1   9        211.09        211.54         3.36 o                         
   1   1   9         84.14         78.39         1.60 o                         
   2   1   9        491.87        497.42         6.13 o                         
   3   1   9         38.42         42.37         1.50 o                         
   4   1   9        280.41        283.87         3.85 o                         
   5   1   9        262.88        267.20         4.52 o                         
   6   1   9         63.20         68.96         2.81 o                         
   7   1   9        115.05        111.63         3.22 o                         
  -4   2   9          5.72          5.42         1.54 o                         
  -3   2   9          0.08          0.60         1.57 o                         
  -2   2   9        459.87        478.03         7.93 o                         
  -1   2   9        491.38        519.04         6.37 o                         
   0   2   9        243.45        257.70         3.65 o                         
   1   2   9        215.11        222.51         2.88 o                         
   2   2   9        102.90        117.05         1.99 o                         
   3   2   9         72.21         75.73         1.57 o                         
   4   2   9          3.78          3.22         0.90 o                         
   5   2   9          3.61          4.82         1.15 o                         
   6   2   9          0.05         -0.04         1.40 o                         
   7   2   9         17.22         13.59         1.58 o                         
  -4   3   9         90.69         95.81         2.93 o                         
  -3   3   9         22.63         18.06         1.79 o                         
  -2   3   9        538.74        547.40         8.73 o                         
  -1   3   9         82.09         83.86         1.97 o                         
   0   3   9        140.83        147.56         2.45 o                         
   1   3   9         14.84         15.62         0.97 o                         
   2   3   9          7.32          9.68         0.90 o                         
   3   3   9        281.73        289.84         3.45 o                         
   4   3   9        418.60        439.83         5.14 o                         
   5   3   9         40.94         40.02         1.46 o                         
   6   3   9        251.78        247.12         4.40 o                         
   7   3   9          0.18         -1.33         1.40 o                         
  -4   4   9         17.00         17.93         3.76 o                         
  -3   4   9         17.66         12.74         1.81 o                         
  -2   4   9          3.49          2.24         1.24 o                         
  -1   4   9        124.71        130.51         2.84 o                         
   0   4   9         84.96         84.96         1.97 o                         
   1   4   9        113.55        109.61         2.00 o                         
   2   4   9         17.99         15.78         0.99 o                         
   3   4   9         13.85         13.42         0.94 o                         
   4   4   9        161.43        173.02         2.43 o                         
   5   4   9         14.58         14.63         1.07 o                         
   6   4   9         25.03         23.58         1.62 o                         
   7   4   9         31.26         30.53         1.89 o                         
  -3   5   9          2.81          0.52         1.51 o                         
  -2   5   9          5.73          4.19         1.30 o                         
  -1   5   9         14.89         15.30         1.30 o                         
   0   5   9         82.22         83.15         3.37 o                         
   1   5   9          1.35          0.50         1.08 o                         
   2   5   9        275.56        277.41         3.77 o                         
   3   5   9         21.91         23.31         1.37 o                         
   4   5   9        219.93        232.00         3.36 o                         
   5   5   9        249.92        254.77         3.53 o                         
   6   5   9         31.79         29.35         1.64 o                         
   7   5   9        107.33         97.99         3.01 o                         
  -2   6   9          3.62          1.46         1.55 o                         
  -1   6   9         32.93         30.19         1.74 o                         
   0   6   9          4.62          3.39         1.32 o                         
   1   6   9         21.92         20.80         1.49 o                         
   2   6   9        101.76         99.97         2.95 o                         
   3   6   9        115.33        117.25         2.63 o                         
   4   6   9          1.14          0.68         1.03 o                         
   5   6   9          5.50          4.30         1.22 o                         
   6   6   9          7.80          8.83         1.69 o                         
  -1   7   9        154.58        144.82         7.56 o                         
   0   7   9        112.38        121.12         3.54 o                         
   1   7   9          1.00          2.55         1.40 o                         
   2   7   9         19.75         19.37         2.05 o                         
   3   7   9          5.02          4.08         1.37 o                         
   4   7   9          8.11          8.90         1.36 o                         
   5   7   9         79.74         74.92         3.33 o                         
   6   7   9         14.74         11.85         4.34 o                         
   0   8   9          0.62          0.34         1.26 o                         
   1   8   9         22.31         16.98         1.72 o                         
   2   8   9         46.33         42.44         2.77 o                         
   3   8   9          5.17          2.64         1.53 o                         
   4   8   9         10.80          7.93         1.39 o                         
   5   8   9          4.47          1.95         1.27 o                         
   1  -6  10         10.43          5.06         3.04 o                         
  -2  -5  10         61.95         29.35         4.63 o                         
  -1  -5  10         93.38        104.11         2.85 o                         
   0  -5  10          0.73          0.43         1.46 o                         
   1  -5  10         11.07          8.42         1.41 o                         
   2  -5  10        101.12        105.62         3.04 o                         
   3  -5  10          0.25         -0.51         1.19 o                         
  -3  -4  10         60.38         72.04         3.27 o                         
  -2  -4  10          1.63          1.66         1.11 o                         
  -1  -4  10         31.20         29.95         1.81 o                         
   0  -4  10        101.05        115.36         3.15 o                         
   1  -4  10        136.77        150.83         3.65 o                         
   2  -4  10         33.23         34.32         2.06 o                         
   3  -4  10         95.05         98.14         2.49 o                         
   4  -4  10         54.31         63.93         2.90 o                         
   5  -4  10          3.11          2.74         2.49 o                         
  -3  -3  10         49.95         44.21         3.43 o                         
  -2  -3  10         92.17         96.69         3.48 o                         
  -1  -3  10         43.72         45.30         2.26 o                         
   0  -3  10         19.69         15.74         1.44 o                         
   1  -3  10        100.95         96.19         2.63 o                         
   2  -3  10         13.18          9.77         1.42 o                         
   3  -3  10          2.48          0.09         1.15 o                         
   4  -3  10         75.23         76.68         2.86 o                         
   5  -3  10         20.26         16.42         1.62 o                         
  -4  -2  10          2.27          8.38         3.61 o                         
  -3  -2  10         19.98         19.19         1.85 o                         
  -2  -2  10         51.40         44.49         2.50 o                         
  -1  -2  10          0.00         -0.16         1.28 o                         
   0  -2  10        164.40        165.74         3.21 o                         
   1  -2  10        252.20        242.97         4.31 o                         
   2  -2  10         78.53         80.27         2.50 o                         
   3  -2  10          1.17          0.56         1.18 o                         
   4  -2  10         60.10         58.73         2.51 o                         
   5  -2  10         86.98         83.97         2.71 o                         
   6  -2  10         14.86         13.66         1.43 o                         
  -4  -1  10         16.59         17.44         2.61 o                         
  -3  -1  10          6.50          4.16         1.59 o                         
  -2  -1  10        150.73        150.46         3.46 o                         
  -1  -1  10        109.49        109.20         2.62 o                         
   0  -1  10         45.05         48.14         2.11 o                         
   1  -1  10        185.08        175.53         2.71 o                         
   2  -1  10         28.48         24.02         1.20 o                         
   3  -1  10        188.20        196.98         3.27 o                         
   4  -1  10        104.38        105.83         2.50 o                         
   5  -1  10        377.31        374.12         6.56 o                         
   6  -1  10          1.04          1.82         1.26 o                         
  -4   0  10         59.47         59.91         3.21 o                         
  -3   0  10          4.22          2.98         1.60 o                         
  -2   0  10         32.58         28.78         1.60 o                         
  -1   0  10        161.28        158.43         3.01 o                         
   0   0  10        238.65        243.45         4.07 o                         
   1   0  10         19.25         20.02         1.13 o                         
   2   0  10         44.00         41.93         1.31 o                         
   3   0  10          0.43          0.58         0.93 o                         
   4   0  10        229.73        234.06         3.59 o                         
   5   0  10        236.65        242.92         3.83 o                         
   6   0  10         36.98         37.28         2.43 o                         
   7   0  10         14.88         11.77         1.61 o                         
  -4   1  10          3.25          6.92         1.67 o                         
  -3   1  10         60.41         50.41         3.26 o                         
  -2   1  10          0.54          2.49         1.36 o                         
  -1   1  10         88.53         91.31         2.62 o                         
   0   1  10         38.56         36.46         1.87 o                         
   1   1  10        150.07        160.60         2.86 o                         
   2   1  10          0.02         -0.37         0.88 o                         
   3   1  10          0.05         -0.89         0.89 o                         
   4   1  10         28.72         27.78         1.53 o                         
   5   1  10         78.89         79.95         3.18 o                         
   6   1  10          7.10          7.19         1.98 o                         
   7   1  10          1.08         -0.72         1.29 o                         
  -3   2  10         20.34         20.15         2.23 o                         
  -2   2  10          5.31          1.85         1.42 o                         
  -1   2  10        108.99        106.50         2.75 o                         
   0   2  10        589.45        603.91         7.99 o                         
   1   2  10         69.92         72.19         1.98 o                         
   2   2  10        234.07        254.67         3.88 o                         
   3   2  10         16.91         16.41         1.01 o                         
   4   2  10          0.01         -0.82         1.06 o                         
   5   2  10        237.10        242.54         4.28 o                         
   6   2  10         52.72         53.92         2.17 o                         
   7   2  10          1.33          0.81         1.17 o                         
  -3   3  10          0.18         -0.04         1.62 o                         
  -2   3  10        148.26        154.32         3.94 o                         
  -1   3  10          2.12          2.19         1.19 o                         
   0   3  10        490.84        516.55         7.03 o                         
   1   3  10         27.62         23.72         1.22 o                         
   2   3  10        106.74         97.65         2.01 o                         
   3   3  10         76.64         90.61         1.95 o                         
   4   3  10          2.19          1.82         1.07 o                         
   5   3  10         85.01         80.79         2.02 o                         
   6   3  10         70.79         81.20         2.91 o                         
   7   3  10          0.16          1.75         1.16 o                         
  -3   4  10         53.72         55.24         3.26 o                         
  -2   4  10          7.14          9.34         1.56 o                         
  -1   4  10         22.25         22.78         1.59 o                         
   0   4  10         26.21         29.31         1.35 o                         
   1   4  10          3.17          2.92         1.00 o                         
   2   4  10          6.41          6.15         1.03 o                         
   3   4  10         15.95         16.65         1.15 o                         
   4   4  10         83.71         87.25         2.01 o                         
   5   4  10         29.81         32.30         1.39 o                         
   6   4  10          9.58         11.40         1.53 o                         
   7   4  10         99.69        105.24         3.49 o                         
  -2   5  10          0.00          1.00         1.20 o                         
  -1   5  10         14.47         10.74         1.40 o                         
   0   5  10         52.93         54.18         4.16 o                         
   1   5  10          0.54         -0.16         1.10 o                         
   2   5  10        134.83        148.48         2.59 o                         
   3   5  10          7.60          5.14         1.17 o                         
   4   5  10        171.36        178.71         3.16 o                         
   5   5  10          1.32          1.59         1.04 o                         
   6   5  10          0.11          0.22         1.17 o                         
   7   5  10         26.91         27.47         4.34 o                         
  -1   6  10         53.95         58.70         6.41 o                         
   0   6  10         11.18          9.57         1.43 o                         
   1   6  10          2.49          2.07         1.35 o                         
   2   6  10         28.16         29.49         2.22 o                         
   3   6  10         46.28         41.38         1.87 o                         
   4   6  10          0.70         -0.16         1.21 o                         
   5   6  10          5.13          3.01         1.13 o                         
   6   6  10          1.17          1.56         1.31 o                         
   0   7  10         51.55         44.34         2.42 o                         
   1   7  10          0.02         -1.18         1.57 o                         
   2   7  10         20.56         17.85         1.57 o                         
   3   7  10         48.73         49.39         2.74 o                         
   4   7  10          5.41          5.11         1.24 o                         
   5   7  10          7.72          7.37         2.28 o                         
   2   8  10         62.48         56.73         5.64 o                         
   3   8  10        127.44        111.11         6.48 o                         
   4   8  10          0.20          1.90         2.00 o                         
   0  -5  11          0.11          3.04         3.47 o                         
   1  -5  11          5.64          2.58         1.31 o                         
   2  -5  11         88.33        110.00         6.94 o                         
  -1  -4  11          0.17          0.23         1.10 o                         
   0  -4  11         10.74          7.70         1.39 o                         
   1  -4  11          0.41          0.67         1.36 o                         
   2  -4  11         45.47         44.47         2.05 o                         
   3  -4  11         23.27         16.28         1.50 o                         
   4  -4  11          6.54          6.75         1.86 o                         
  -2  -3  11         15.24         12.93         1.44 o                         
  -1  -3  11          0.29          0.74         1.41 o                         
   0  -3  11         71.10         67.90         3.84 o                         
   1  -3  11         11.09         12.37         1.66 o                         
   2  -3  11          6.60          5.80         1.58 o                         
   3  -3  11          1.39          1.45         1.45 o                         
   4  -3  11         65.61         64.75         3.13 o                         
   5  -3  11         21.06         15.26         4.03 o                         
  -3  -2  11         66.86         82.97         6.22 o                         
  -2  -2  11        152.29        189.54         5.22 o                         
  -1  -2  11         40.32         37.88         2.27 o                         
   0  -2  11         26.48         18.29         1.76 o                         
   1  -2  11         91.43         84.68         2.48 o                         
   2  -2  11          4.24          6.63         1.34 o                         
   3  -2  11        127.28        137.08         5.40 o                         
   4  -2  11        267.43        274.01         6.58 o                         
   5  -2  11         49.92         43.64         2.77 o                         
  -3  -1  11         12.04         10.34         2.71 o                         
  -2  -1  11          5.04          3.82         1.64 o                         
  -1  -1  11         45.39         43.98         2.49 o                         
   0  -1  11         44.10         41.33         1.74 o                         
   1  -1  11        523.71        504.94         7.61 o                         
   2  -1  11        163.47        153.19         2.80 o                         
   3  -1  11         31.70         31.53         1.54 o                         
   4  -1  11          0.94          3.12         1.53 o                         
   5  -1  11         39.16         34.21         2.95 o                         
   6  -1  11          0.06         -0.33         1.19 o                         
  -3   0  11         13.35         11.06         2.02 o                         
  -2   0  11          0.02         -1.61         1.61 o                         
  -1   0  11         16.22         15.64         1.54 o                         
   0   0  11         13.99         12.40         1.35 o                         
   1   0  11         54.42         56.86         2.61 o                         
   2   0  11        144.08        158.90         2.83 o                         
   3   0  11         21.79         19.31         1.30 o                         
   4   0  11          0.00          0.75         1.17 o                         
   5   0  11         95.18         96.35         2.69 o                         
   6   0  11         16.74         19.36         2.69 o                         
  -3   1  11         10.42          9.27         1.91 o                         
  -2   1  11         42.18         44.93         3.38 o                         
  -1   1  11         68.60         70.46         2.84 o                         
   0   1  11        116.72        122.84         3.17 o                         
   1   1  11        308.07        320.19         4.90 o                         
   2   1  11         25.27         27.99         1.47 o                         
   3   1  11          8.37          8.48         1.20 o                         
   4   1  11         11.55         10.16         1.27 o                         
   5   1  11        273.72        295.91         6.51 o                         
   6   1  11        164.42        172.19         5.45 o                         
   7   1  11          4.85          9.11         3.90 o                         
  -3   2  11         44.51         44.34         3.05 o                         
  -2   2  11         23.76         18.66         2.94 o                         
  -1   2  11         42.68         37.77         3.80 o                         
   0   2  11        433.82        442.55         6.79 o                         
   1   2  11        167.72        171.44         3.72 o                         
   2   2  11         19.99         16.69         1.30 o                         
   3   2  11         11.76          9.94         1.27 o                         
   4   2  11         20.22         18.79         1.35 o                         
   5   2  11          5.93          5.76         1.54 o                         
   6   2  11         46.90         40.63         2.41 o                         
   7   2  11        145.05        160.18        12.54 o                         
  -2   3  11         63.41         64.82         2.47 o                         
  -1   3  11          0.06         -1.62         1.62 o                         
   0   3  11         11.37         14.29         1.31 o                         
   1   3  11         17.18         15.12         1.31 o                         
   2   3  11          0.09          0.11         1.02 o                         
   3   3  11          7.39          6.10         1.15 o                         
   4   3  11         88.61         99.36         2.40 o                         
   5   3  11         20.11         21.76         1.80 o                         
   6   3  11         50.31         55.96         2.61 o                         
   7   3  11          1.59          0.80         2.13 o                         
  -2   4  11         34.47         29.73         3.40 o                         
  -1   4  11         27.44         25.38         2.30 o                         
   0   4  11         74.27         76.22         2.59 o                         
   1   4  11        120.92        125.36         2.70 o                         
   2   4  11         15.74         13.31         1.10 o                         
   3   4  11          2.30          2.95         1.05 o                         
   4   4  11        108.20        110.87         2.63 o                         
   5   4  11          1.97          2.36         1.12 o                         
   6   4  11         24.13         24.11         1.55 o                         
  -1   5  11         44.23         36.31         3.38 o                         
   0   5  11         20.91         17.91         1.75 o                         
   1   5  11          0.44          1.01         1.28 o                         
   2   5  11        413.90        410.35         6.14 o                         
   3   5  11          8.52          7.68         1.36 o                         
   4   5  11        200.13        204.37         3.86 o                         
   5   5  11         36.12         36.73         2.08 o                         
   6   5  11         20.42         16.54         1.56 o                         
   0   6  11         18.42         20.02         2.46 o                         
   1   6  11          5.72          7.56         1.57 o                         
   2   6  11        108.22         98.11         2.95 o                         
   3   6  11         20.15         20.08         2.33 o                         
   4   6  11          5.15          4.96         1.27 o                         
   5   6  11          1.71         -1.15         1.15 o                         
   1   7  11         42.31         30.83         8.53 o                         
   2   7  11          2.90          1.53         1.44 o                         
   3   7  11          0.58          0.14         1.23 o                         
   4   7  11          3.61          3.40         1.19 o                         
   1  -4  12         16.51         24.72         4.48 o                         
  -1  -3  12         28.75         24.33         2.14 o                         
   0  -3  12         23.65         27.57         1.62 o                         
   1  -3  12          0.31         -0.10         1.17 o                         
   2  -3  12          0.08          0.20         1.24 o                         
   3  -3  12         38.28         41.24         4.34 o                         
   4  -3  12         24.60         25.73         4.34 o                         
  -1  -2  12        172.70        186.82         5.57 o                         
   0  -2  12          8.20         12.12         1.53 o                         
   1  -2  12         56.01         60.52         3.57 o                         
   2  -2  12          0.28         -1.41         1.41 o                         
   3  -2  12         38.82         36.44         3.19 o                         
   4  -2  12          9.56         11.64         2.04 o                         
   5  -2  12         66.43         52.91         6.22 o                         
  -2  -1  12          5.93          4.97         1.78 o                         
  -1  -1  12         18.95         16.61         3.05 o                         
   0  -1  12         62.94         62.17         2.54 o                         
   1  -1  12         27.03         29.79         2.89 o                         
   2  -1  12         41.92         37.88         2.17 o                         
   3  -1  12         13.48         14.31         1.95 o                         
   4  -1  12         28.43         30.17         1.86 o                         
   5  -1  12         72.16         62.60         2.90 o                         
  -2   0  12          0.55         -0.97         1.25 o                         
  -1   0  12         78.24         88.37         3.63 o                         
   0   0  12         10.11          8.59         1.73 o                         
   1   0  12         19.81         18.68         1.72 o                         
   2   0  12        680.92        680.70        11.54 o                         
   3   0  12        105.34        103.36         3.09 o                         
   4   0  12         25.23         24.43         1.91 o                         
   5   0  12          0.82          0.64         1.41 o                         
   6   0  12          0.79          0.36         2.45 o                         
  -2   1  12         14.68          6.89         1.52 o                         
  -1   1  12         79.89         71.07         2.72 o                         
   0   1  12          0.05         -0.35         1.56 o                         
   1   1  12          0.86         -0.63         1.47 o                         
   2   1  12        146.74        153.16         2.97 o                         
   3   1  12         51.17         48.70         2.37 o                         
   4   1  12          2.91          2.78         1.56 o                         
   5   1  12        171.62        176.82         5.53 o                         
   6   1  12        167.13        157.89         5.56 o                         
  -2   2  12          1.00         -0.32         1.33 o                         
  -1   2  12          6.22          9.31         1.61 o                         
   0   2  12         78.55         83.22         3.12 o                         
   1   2  12         30.08         28.35         1.90 o                         
   2   2  12        257.09        248.59         4.65 o                         
   3   2  12          3.51          4.67         1.61 o                         
   4   2  12          0.35          0.97         1.46 o                         
   5   2  12          0.88         -0.84         1.41 o                         
   6   2  12         15.61         17.52         2.26 o                         
  -2   3  12         18.32         28.77         4.48 o                         
  -1   3  12         63.87         59.10         2.34 o                         
   0   3  12         51.10         51.11         2.14 o                         
   1   3  12         27.10         24.73         1.86 o                         
   2   3  12         65.36         72.13         4.27 o                         
   3   3  12        187.68        195.93         3.74 o                         
   4   3  12         26.18         26.45         1.68 o                         
   5   3  12          8.04          6.17         1.34 o                         
   6   3  12         82.69         83.81         2.86 o                         
  -1   4  12          0.44          2.35         1.44 o                         
   0   4  12        276.24        315.29         7.51 o                         
   1   4  12         45.80         45.58         2.02 o                         
   2   4  12         85.70         74.70         3.36 o                         
   3   4  12         70.76         67.19         4.34 o                         
   4   4  12         25.78         25.93         1.60 o                         
   5   4  12          1.63          1.32         1.39 o                         
   6   4  12         83.87         82.05         3.07 o                         
   0   5  12         13.47         11.28         1.78 o                         
   1   5  12          2.14          0.67         1.18 o                         
   2   5  12         83.50         85.69         2.72 o                         
   3   5  12          0.65         -1.07         1.23 o                         
   4   5  12         28.80         27.60         2.13 o                         
   5   5  12          6.18          7.22         1.37 o                         
   1   6  12          0.67          1.88         1.46 o                         
   2   6  12         13.13          6.28         1.23 o                         
   3   6  12          0.97         -1.03         1.21 o                         
   4   6  12          0.94          1.04         1.05 o                         
   1  -2  13          0.00          0.13         1.36 o                         
   2  -2  13          9.50          9.38         1.47 o                         
   3  -2  13          0.43         -1.42         1.42 o                         
   0  -1  13        106.33        106.93         6.24 o                         
   1  -1  13         11.89         12.46         1.57 o                         
   2  -1  13          8.37          7.02         1.54 o                         
   3  -1  13          0.30         -0.58         1.53 o                         
   4  -1  13          1.18          2.24         1.36 o                         
  -1   0  13        226.19        178.23         9.97 o                         
   0   0  13         17.01         17.33         2.27 o                         
   1   0  13         12.80         13.36         1.60 o                         
   2   0  13         40.23         30.83         1.85 o                         
   3   0  13         12.65          8.61         1.68 o                         
   4   0  13         41.80         39.58         1.97 o                         
  -1   1  13         79.32         84.78         3.94 o                         
   0   1  13         22.55         21.60         1.78 o                         
   1   1  13         35.16         32.15         2.94 o                         
   2   1  13         79.22         92.17         3.33 o                         
   3   1  13        194.82        181.23         4.44 o                         
   4   1  13          3.98          1.74         1.31 o                         
   5   1  13          1.53          1.42         1.53 o                         
  -1   2  13          0.26         -1.16         4.19 o                         
   0   2  13          8.90          9.20         1.24 o                         
   1   2  13          1.10          0.49         1.54 o                         
   2   2  13         26.64         28.69         2.15 o                         
   3   2  13         89.44         87.76         2.92 o                         
   4   2  13         35.40         31.51         2.03 o                         
   5   2  13         16.19         15.59         1.48 o                         
   0   3  13         36.15         39.56         1.90 o                         
   1   3  13          8.16          8.75         1.53 o                         
   2   3  13         74.72         66.59         3.99 o                         
   3   3  13        136.77        149.97         3.39 o                         
   4   3  13          6.32          5.57         1.23 o                         
   5   3  13         56.04         57.82         2.19 o                         
   0   4  13         26.12         24.57         3.11 o                         
   1   4  13         60.11         56.69         3.17 o                         
   2   4  13         73.69         80.46         3.54 o                         
   3   4  13         76.05         71.40         2.31 o                         
   4   4  13          6.15          5.24         1.44 o                         
   5   4  13          4.63          4.99         1.91 o                         
   2   5  13          1.97          1.72         1.43 o                         
   3   5  13          4.20          6.37         1.43 o                         
   4   5  13         19.43         22.76         3.69 o                         
   1   1  14        101.26        118.24         8.96 o                         
   2   1  14          2.29          3.20         1.77 o                         
   3   1  14          0.59          2.53         3.04 o                         
   2   2  14         10.69          9.97         1.57 o                         
   3   2  14        116.41        113.32         6.57 o                         
   2   3  14         25.70         22.84         4.48 o                         
   3   3  14          1.35          6.79         3.76 o                         
                                                                                
