# Supplementary material for: Further investigation on the nitration of BODIPY with cupric nitrate: crystal structures of 4,4-di­fluoro-1,3,5,7,8-penta­methyl-2-nitro-4-bora-3a,4a-di­aza-s-indacene, 4,4-di­fluoro-3-nitro-8-phenyl-4-bora-3a,4a-di­aza-s-indacene, and 3-chloro-6-ethyl-5,7,8-trimethyl-2-nitro-4,4-diphenyl-4-bora-3a,4a-di­aza-s-indacene
Source: Acta Crystallogr E Crystallogr Commun. 2018 Jan 9;74(Pt 2):103–8. doi: 10.1107/S2056989017018564 (PMC5956316; doi:10.1107/S2056989017018564)
Supplement: Supplementary file 4 [file e-74-00103-5dsup4.hkl]

data_5d                                                                         
_shelx_title ' d1773_a.res in P2(1)/n'                                          
_shelx_refln_list_code          4                                               
_shelx_F_calc_maximum      207.59                                               
_exptl_crystal_F_000       960.00                                               
_reflns_d_resolution_high  0.8373                                               
                                                                                
loop_                                                                           
 _space_group_symop_operation_xyz                                               
 'x, y, z'                                                                      
 '-x+1/2, y+1/2, -z+1/2'                                                        
 '-x, -y, -z'                                                                   
 'x-1/2, -y-1/2, z-1/2'                                                         
                                                                                
_cell_length_a    11.8359                                                       
_cell_length_b    12.0825                                                       
_cell_length_c    16.5811                                                       
_cell_angle_alpha  90.000                                                       
_cell_angle_beta  104.116                                                       
_cell_angle_gamma  90.000                                                       
                                                                                
_shelx_F_squared_multiplier     1.000                                           
                                                                                
loop_                                                                           
 _refln_index_h                                                                 
 _refln_index_k                                                                 
 _refln_index_l                                                                 
 _refln_F_squared_calc                                                          
 _refln_F_squared_meas                                                          
 _refln_F_squared_sigma                                                         
 _refln_observed_status                                                         
   2   0   0       1290.61       1352.33        78.94 o                         
   4   0   0      18514.54      20679.35      1176.32 o                         
   6   0   0         33.61         13.29         2.42 o                         
   8   0   0          9.39          2.37         0.76 o                         
  10   0   0        954.62        972.10        19.57 o                         
  12   0   0        406.17        383.18        13.55 o                         
   1   1   0      10709.85       9379.45       237.59 o                         
   2   1   0        217.02        221.26         9.68 o                         
   3   1   0       9399.77       9274.40       373.47 o                         
   4   1   0      15186.02      14507.82       472.51 o                         
   5   1   0          2.43          2.01         1.61 o                         
   6   1   0        137.41        127.56         6.27 o                         
   7   1   0       2903.36       2921.15       118.33 o                         
   8   1   0        609.44        588.09         8.13 o                         
   9   1   0         43.34         50.07         1.74 o                         
  10   1   0         19.55         18.32         1.00 o                         
  11   1   0        528.23        536.47         9.15 o                         
  12   1   0          2.24          3.40         0.84 o                         
  13   1   0        951.85        991.01        23.45 o                         
   0   2   0      22269.08      19374.41       779.08 o                         
   1   2   0      14539.50      13896.91       327.66 o                         
   2   2   0        434.28        435.14        12.53 o                         
   3   2   0        507.84        694.08        57.80 o                         
   4   2   0       5862.76       6032.62       197.86 o                         
   5   2   0        157.45        160.69         5.88 o                         
   6   2   0       4629.86       4826.14       194.48 o                         
   7   2   0        778.50        800.25        29.66 o                         
   8   2   0       1901.07       1868.48        24.68 o                         
   9   2   0       1350.30       1325.81        22.32 o                         
  10   2   0        136.96        147.90         2.74 o                         
  11   2   0         30.80         29.16         1.14 o                         
  12   2   0        328.32        311.32         6.69 o                         
  13   2   0        151.93        132.61         4.35 o                         
   1   3   0       7163.88       6746.40       171.63 o                         
   2   3   0        182.13        177.21         5.44 o                         
   3   3   0       7689.51       7210.43       183.09 o                         
   4   3   0       1242.37       1232.00        31.55 o                         
   5   3   0       4267.70       4510.90       128.36 o                         
   6   3   0         23.01         20.96         1.01 o                         
   7   3   0       1056.76        952.19        14.92 o                         
   8   3   0       2618.62       2507.39        32.90 o                         
   9   3   0         25.84         32.28         1.03 o                         
  10   3   0         55.56         42.99         1.34 o                         
  11   3   0         53.20         48.03         1.96 o                         
  12   3   0          4.15          1.14         0.90 o                         
  13   3   0        171.34        162.97         4.88 o                         
   0   4   0        700.87        708.95        29.19 o                         
   1   4   0       1939.91       1817.76        42.31 o                         
   2   4   0        515.28        528.47        11.63 o                         
   3   4   0         68.78         72.33         2.28 o                         
   4   4   0          6.28         18.53         1.00 o                         
   5   4   0        177.36        147.42         4.87 o                         
   6   4   0        983.38       1019.51        29.50 o                         
   7   4   0       1317.61       1290.16        18.20 o                         
   8   4   0        806.15        822.02        12.58 o                         
   9   4   0        463.31        427.06         7.64 o                         
  10   4   0        441.18        432.93         7.80 o                         
  11   4   0        380.05        396.08         6.87 o                         
  12   4   0          5.63          6.05         0.89 o                         
  13   4   0          0.40         -0.93         0.93 o                         
   1   5   0        947.75        948.84        21.25 o                         
   2   5   0         33.57         36.48         1.23 o                         
   3   5   0        438.48        525.33        12.60 o                         
   4   5   0       1025.85       1130.74        29.07 o                         
   5   5   0        780.90        902.14        26.28 o                         
   6   5   0        124.49        117.25         2.49 o                         
   7   5   0        292.54        283.18         4.70 o                         
   8   5   0       1247.25       1237.31        19.25 o                         
   9   5   0        327.76        350.55         5.73 o                         
  10   5   0         57.95         64.66         1.94 o                         
  11   5   0          6.70          7.09         0.83 o                         
  12   5   0        570.56        550.02        10.92 o                         
   0   6   0       1212.11       1051.23        30.25 o                         
   1   6   0        599.78        604.05        14.33 o                         
   2   6   0       1386.19       1460.22        34.14 o                         
   3   6   0        616.62        675.93        17.57 o                         
   4   6   0        137.06        105.76         4.32 o                         
   5   6   0        917.03        931.89        15.65 o                         
   6   6   0        787.64        705.04        11.14 o                         
   7   6   0         56.12         60.82         1.49 o                         
   8   6   0         18.49          9.98         0.87 o                         
   9   6   0         52.01         43.27         2.19 o                         
  10   6   0        583.05        566.69         9.47 o                         
  11   6   0        225.62        235.92         4.36 o                         
  12   6   0        847.77        805.12        16.46 o                         
   1   7   0        290.63        259.19         7.06 o                         
   2   7   0        612.49        608.41        15.95 o                         
   3   7   0         13.46         15.29         0.80 o                         
   4   7   0        828.47        786.07        11.39 o                         
   5   7   0          6.65          4.72         0.59 o                         
   6   7   0        540.70        539.03         8.58 o                         
   7   7   0        143.25        132.90         2.79 o                         
   8   7   0        882.37        895.72        14.61 o                         
   9   7   0         48.00         45.64         1.35 o                         
  10   7   0         45.89         55.52         1.52 o                         
  11   7   0          2.24          1.38         0.53 o                         
   0   8   0       1211.77       1293.21        28.07 o                         
   1   8   0         56.47         44.53         1.05 o                         
   2   8   0          8.72         13.77         0.62 o                         
   3   8   0         22.73         22.41         0.71 o                         
   4   8   0        149.00        143.52         2.48 o                         
   5   8   0        341.71        347.89         5.29 o                         
   6   8   0        679.06        717.27        11.71 o                         
   7   8   0        414.94        446.34         7.00 o                         
   8   8   0          0.06          1.13         0.62 o                         
   9   8   0         28.50         37.30         1.17 o                         
  10   8   0        506.35        490.55         8.39 o                         
  11   8   0         74.13         66.62         1.98 o                         
   1   9   0         22.21         22.43         0.82 o                         
   2   9   0        139.16        116.17         1.96 o                         
   3   9   0        116.94        110.96         2.05 o                         
   4   9   0        459.75        489.89         7.80 o                         
   5   9   0          8.13         11.04         1.14 o                         
   6   9   0         12.23         13.41         0.88 o                         
   7   9   0        231.80        242.93         4.20 o                         
   8   9   0        420.61        428.57         7.16 o                         
   9   9   0         23.21         21.47         1.00 o                         
  10   9   0          2.33          1.33         0.62 o                         
   0  10   0         21.40         20.27         1.11 o                         
   1  10   0        815.86        844.87        12.68 o                         
   2  10   0          1.48          3.32         0.67 o                         
   3  10   0         56.17         58.34         1.38 o                         
   4  10   0        198.75        208.08         3.50 o                         
   5  10   0        114.70        126.74         2.67 o                         
   6  10   0       1028.86       1064.48        17.84 o                         
   7  10   0         47.61         52.16         1.53 o                         
   8  10   0          1.27         -0.18         0.64 o                         
   9  10   0          1.63          1.73         0.60 o                         
   1  11   0          0.31         -0.04         0.67 o                         
   2  11   0          6.95          6.33         0.74 o                         
   3  11   0         14.80          9.60         0.80 o                         
   4  11   0        950.30        965.10        16.91 o                         
   5  11   0         11.19         12.82         0.93 o                         
   6  11   0        119.14        130.82         2.89 o                         
   7  11   0         14.50         10.04         0.86 o                         
   8  11   0          0.72          2.20         0.65 o                         
   0  12   0        170.05        183.54         5.03 o                         
   1  12   0         74.66         80.43         2.00 o                         
   2  12   0         19.61         18.92         0.85 o                         
   3  12   0          0.95         -0.07         0.79 o                         
   4  12   0         30.87         26.50         1.24 o                         
   5  12   0          3.73          3.23         0.80 o                         
   6  12   0         12.34         14.45         0.89 o                         
   7  12   0         10.90          6.62         0.80 o                         
   1  13   0          7.82          7.73         0.88 o                         
   2  13   0        269.15        257.79         5.35 o                         
   3  13   0         66.29         60.61         1.87 o                         
   4  13   0          7.21          5.62         0.82 o                         
   5  13   0        114.36         96.18         2.35 o                         
   0  14   0        327.09        321.77         9.80 o                         
   1  14   0          1.52          0.06         0.73 o                         
   2  14   0         12.47         10.03         1.12 o                         
   3  14   0         42.18         34.07         5.18 o                         
 -13   0   1         26.85         33.73         2.63 o                         
 -11   0   1        145.34        165.79         4.29 o                         
  -9   0   1        620.43        655.09        16.07 o                         
  -7   0   1       1608.45       1501.71        86.99 o                         
  -5   0   1         54.09         48.84         2.61 o                         
  -3   0   1       7013.60       7674.91       438.16 o                         
  -1   0   1       5417.51       4984.67       164.07 o                         
   1   0   1         36.18         49.35         2.80 o                         
   3   0   1       2210.30       1983.37       238.01 o                         
   5   0   1        130.52        159.09        10.07 o                         
   7   0   1        919.72        804.68        27.71 o                         
   9   0   1         74.80         71.54         2.52 o                         
  11   0   1       1491.88       1454.18        34.74 o                         
  13   0   1         13.03         11.36         1.59 o                         
 -13   1   1         10.14          6.27         0.78 o                         
 -12   1   1        360.75        333.73         6.06 o                         
 -11   1   1         49.93         55.28         1.62 o                         
 -10   1   1       1504.77       1426.20        22.20 o                         
  -9   1   1        276.67        282.15         4.69 o                         
  -8   1   1        537.98        479.25         7.26 o                         
  -7   1   1        949.89       1025.93        81.13 o                         
  -6   1   1       2919.16       3066.99       105.09 o                         
  -5   1   1       1064.76       1154.28        36.39 o                         
  -4   1   1       6213.98       5983.83       152.07 o                         
  -3   1   1       4032.00       4007.90       131.51 o                         
  -2   1   1       1211.80       1186.91        41.04 o                         
  -1   1   1         53.21         45.29         1.22 o                         
   0   1   1       3925.87       3870.20        83.23 o                         
   1   1   1       3399.31       3416.42        87.39 o                         
   2   1   1         46.98         36.28         1.54 o                         
   3   1   1       4132.44       3882.96       127.48 o                         
   4   1   1          5.70         11.15         2.34 o                         
   5   1   1         91.05        107.13         5.13 o                         
   6   1   1       2493.99       2701.53       109.36 o                         
   7   1   1       1088.81       1161.56        24.93 o                         
   8   1   1        780.46        767.45        10.22 o                         
   9   1   1         55.12         49.24         1.39 o                         
  10   1   1       1049.29       1011.44        15.45 o                         
  11   1   1          2.09          4.37         1.05 o                         
  12   1   1        152.68        159.40         3.66 o                         
  13   1   1         93.62         82.06         2.48 o                         
 -13   2   1         27.05         25.37         1.33 o                         
 -12   2   1         58.91         61.62         1.79 o                         
 -11   2   1        414.65        440.43         7.27 o                         
 -10   2   1        110.61         98.76         2.20 o                         
  -9   2   1         60.20         70.63         1.63 o                         
  -8   2   1        363.97        383.92         5.48 o                         
  -7   2   1       1945.82       1716.05       141.55 o                         
  -6   2   1        193.45        244.03         8.67 o                         
  -5   2   1       9425.34       9567.53       272.04 o                         
  -4   2   1        451.46        452.59        13.19 o                         
  -3   2   1        994.62       1083.54        44.00 o                         
  -2   2   1       1706.60       1711.66        43.55 o                         
  -1   2   1        104.27        119.58         3.20 o                         
   0   2   1        507.24        475.62        11.21 o                         
   1   2   1       4477.39       4611.57       118.82 o                         
   2   2   1        182.84        205.02         6.04 o                         
   3   2   1       4888.95       4838.58       173.99 o                         
   4   2   1         65.05         56.04         2.27 o                         
   5   2   1         10.84          5.41         1.26 o                         
   6   2   1          3.60          1.57         1.26 o                         
   7   2   1        107.84        107.42         2.37 o                         
   8   2   1          4.62          4.62         0.57 o                         
   9   2   1        254.32        221.80         3.38 o                         
  10   2   1         48.10         38.41         1.21 o                         
  11   2   1        382.63        417.91         8.48 o                         
  12   2   1         11.29          9.52         0.99 o                         
  13   2   1         11.82         10.06         0.94 o                         
 -13   3   1        118.95        126.65         3.20 o                         
 -12   3   1         86.75         90.87         2.42 o                         
 -11   3   1        634.96        613.29         9.88 o                         
 -10   3   1       1705.76       1637.79        24.46 o                         
  -9   3   1        531.43        504.87         8.20 o                         
  -8   3   1         43.28         41.57         1.18 o                         
  -7   3   1        535.09        522.40         7.84 o                         
  -6   3   1        451.89        429.57        12.88 o                         
  -5   3   1         20.33         33.71         2.13 o                         
  -4   3   1         64.28         89.88         2.69 o                         
  -3   3   1         37.45         35.16         1.11 o                         
  -2   3   1        339.36        327.96         8.57 o                         
  -1   3   1        324.83        326.00        10.21 o                         
   0   3   1         18.20         25.50         1.18 o                         
   1   3   1       4914.41       5062.38       128.84 o                         
   2   3   1      13239.17      12969.64       383.19 o                         
   3   3   1        625.81        621.93        18.07 o                         
   4   3   1          8.93         21.53         1.30 o                         
   5   3   1          4.33          8.19         1.16 o                         
   6   3   1       1190.19       1192.49        40.00 o                         
   7   3   1          0.34          3.15         0.57 o                         
   8   3   1        295.70        275.93         4.42 o                         
   9   3   1          0.76          2.12         0.71 o                         
  10   3   1          1.01          1.24         0.83 o                         
  11   3   1        163.63        150.24         3.78 o                         
  12   3   1         27.54         22.06         1.31 o                         
  13   3   1          2.82          5.54         0.91 o                         
 -13   4   1        184.88        178.14         4.57 o                         
 -12   4   1          2.87          4.33         0.82 o                         
 -11   4   1       1330.93       1385.61        23.23 o                         
 -10   4   1        996.18       1009.71        17.11 o                         
  -9   4   1       1308.66       1261.39        21.24 o                         
  -8   4   1        436.73        441.70         9.17 o                         
  -7   4   1        475.87        504.24         8.47 o                         
  -6   4   1        615.00        680.42        20.03 o                         
  -5   4   1       1287.41       1265.85        32.53 o                         
  -4   4   1        280.41        276.96         6.82 o                         
  -3   4   1        130.56        134.34         3.52 o                         
  -2   4   1       4678.64       4415.40       112.27 o                         
  -1   4   1       2028.11       2010.12        57.29 o                         
   0   4   1        172.69        177.52         4.86 o                         
   1   4   1       1092.23       1165.63        27.27 o                         
   2   4   1       1681.29       1724.28        40.20 o                         
   3   4   1       2556.63       2714.46        77.18 o                         
   4   4   1        167.40        199.22         6.23 o                         
   5   4   1        294.06        299.04         9.10 o                         
   6   4   1         13.92          4.98         0.80 o                         
   7   4   1        172.73        188.22         3.04 o                         
   8   4   1        116.50        119.13         2.35 o                         
   9   4   1         71.48         67.76         1.84 o                         
  10   4   1        138.17        141.03         2.88 o                         
  11   4   1         28.95         48.38         1.73 o                         
  12   4   1          7.59          9.43         0.93 o                         
 -12   5   1         13.55         11.34         0.74 o                         
 -11   5   1        173.19        182.89         3.66 o                         
 -10   5   1         81.74         74.76         2.02 o                         
  -9   5   1          4.41          1.48         0.81 o                         
  -8   5   1        679.35        674.39        11.12 o                         
  -7   5   1        175.97        173.14         2.85 o                         
  -6   5   1        275.03        267.67         4.83 o                         
  -5   5   1       1232.48       1370.26        45.34 o                         
  -4   5   1       2808.97       2770.42        76.72 o                         
  -3   5   1          3.74          3.57         0.65 o                         
  -2   5   1       1135.66       1058.28        21.57 o                         
  -1   5   1        213.07        258.71         6.35 o                         
   0   5   1        374.44        369.13         8.87 o                         
   1   5   1         33.64         29.93         1.15 o                         
   2   5   1       1438.91       1468.73        37.61 o                         
   3   5   1         84.63         93.89         3.35 o                         
   4   5   1        275.58        327.31         9.91 o                         
   5   5   1        110.86        100.25         3.60 o                         
   6   5   1       2002.78       1950.14        27.17 o                         
   7   5   1         94.83         95.85         2.10 o                         
   8   5   1        216.16        193.84         3.65 o                         
   9   5   1        154.42        174.63         3.26 o                         
  10   5   1         84.90         79.40         2.05 o                         
  11   5   1        171.30        179.91         3.92 o                         
  12   5   1          4.94          6.57         0.93 o                         
 -12   6   1         14.69         23.35         0.96 o                         
 -11   6   1         18.98         21.43         0.98 o                         
 -10   6   1         18.45         16.27         1.02 o                         
  -9   6   1        562.94        573.76        10.86 o                         
  -8   6   1        183.90        181.98         3.71 o                         
  -7   6   1         59.50         57.04         1.41 o                         
  -6   6   1          2.53          2.83         0.53 o                         
  -5   6   1       1214.17       1128.67        20.30 o                         
  -4   6   1        133.10        107.81         3.76 o                         
  -3   6   1         97.15        106.65         3.30 o                         
  -2   6   1        405.54        399.10         9.67 o                         
  -1   6   1       5316.72       5331.01       107.07 o                         
   0   6   1       1050.98       1017.48        23.95 o                         
   1   6   1        676.11        654.26        15.54 o                         
   2   6   1          3.93          3.62         0.85 o                         
   3   6   1        401.93        460.46        13.74 o                         
   4   6   1          2.07          3.31         0.92 o                         
   5   6   1       1007.36        953.06        13.48 o                         
   6   6   1          1.00          3.88         0.67 o                         
   7   6   1        468.33        473.00         7.02 o                         
   8   6   1        216.27        216.22         3.73 o                         
   9   6   1          5.40          4.46         0.82 o                         
  10   6   1       1042.60       1027.64        17.31 o                         
  11   6   1         57.43         56.82         1.74 o                         
  12   6   1          1.37          1.21         0.64 o                         
 -12   7   1        678.14        571.50        31.80 o                         
 -11   7   1          3.73          2.57         0.54 o                         
 -10   7   1         69.90         56.42         1.44 o                         
  -9   7   1        203.77        205.57         4.00 o                         
  -8   7   1        407.29        437.98         7.67 o                         
  -7   7   1         80.06         80.78         1.90 o                         
  -6   7   1         60.63         62.38         1.49 o                         
  -5   7   1        466.14        453.74         6.72 o                         
  -4   7   1         89.45        121.26         2.10 o                         
  -3   7   1         28.70         27.19         1.16 o                         
  -2   7   1       2252.93       2382.74        60.70 o                         
  -1   7   1         75.58         93.98         2.99 o                         
   0   7   1         22.60         36.32         1.68 o                         
   1   7   1         61.61         78.18         2.39 o                         
   2   7   1        428.70        403.63        10.73 o                         
   3   7   1       1104.29       1101.05        20.07 o                         
   4   7   1         10.14         14.58         0.66 o                         
   5   7   1        617.81        596.90         9.81 o                         
   6   7   1        187.49        177.22         3.34 o                         
   7   7   1        152.95        158.24         2.87 o                         
   8   7   1       1615.13       1609.56        24.78 o                         
   9   7   1          4.97          2.47         0.71 o                         
  10   7   1         21.62         25.88         1.00 o                         
  11   7   1         10.33         12.28         0.68 o                         
 -11   8   1        134.12        137.89         2.74 o                         
 -10   8   1        250.39        263.33         4.77 o                         
  -9   8   1         44.23         37.99         1.23 o                         
  -8   8   1        241.71        232.65         3.89 o                         
  -7   8   1        550.81        571.29         8.75 o                         
  -6   8   1       1073.45       1115.37        16.67 o                         
  -5   8   1         34.45         35.19         1.14 o                         
  -4   8   1          7.95         10.10         0.74 o                         
  -3   8   1        540.94        551.49         8.35 o                         
  -2   8   1        180.71        195.85         2.99 o                         
  -1   8   1        239.37        228.36         3.65 o                         
   0   8   1       1131.23       1224.08        18.81 o                         
   1   8   1       2202.36       2141.09        30.56 o                         
   2   8   1        149.36        114.56         1.92 o                         
   3   8   1        679.62        662.73         9.70 o                         
   4   8   1        132.30        129.32         2.31 o                         
   5   8   1        598.29        584.04         9.22 o                         
   6   8   1         99.85         92.53         1.94 o                         
   7   8   1          5.50          7.29         0.71 o                         
   8   8   1         22.40         25.59         1.02 o                         
   9   8   1         74.27         83.58         1.89 o                         
  10   8   1        228.59        240.25         5.24 o                         
  11   8   1         27.77         19.07         1.25 o                         
 -10   9   1          1.56          2.16         0.59 o                         
  -9   9   1        600.61        595.60        11.80 o                         
  -8   9   1         92.29         91.47         2.02 o                         
  -7   9   1         61.34         64.94         1.62 o                         
  -6   9   1        576.36        560.73         9.57 o                         
  -5   9   1         15.50         15.24         0.86 o                         
  -4   9   1        654.72        643.55        10.51 o                         
  -3   9   1        333.74        338.61         5.31 o                         
  -2   9   1        944.09        954.70        13.81 o                         
  -1   9   1         71.92         78.89         1.50 o                         
   0   9   1         61.17         64.78         1.35 o                         
   1   9   1        249.17        271.57         4.33 o                         
   2   9   1        796.32        814.16        11.50 o                         
   3   9   1        130.32        121.24         2.18 o                         
   4   9   1       1492.81       1570.93        24.17 o                         
   5   9   1         48.95         46.40         1.25 o                         
   6   9   1         73.07         63.82         1.60 o                         
   7   9   1        117.33        107.95         2.20 o                         
   8   9   1         32.63         32.66         1.34 o                         
   9   9   1         65.52         76.55         1.73 o                         
  10   9   1         47.54         48.45         1.41 o                         
  -9  10   1         63.55         64.39         1.62 o                         
  -8  10   1          4.14          2.78         0.70 o                         
  -7  10   1         30.91         33.27         1.16 o                         
  -6  10   1        421.10        456.29         8.27 o                         
  -5  10   1        210.17        219.52         3.80 o                         
  -4  10   1         10.91         15.11         0.82 o                         
  -3  10   1          9.17         10.18         0.75 o                         
  -2  10   1        243.10        283.17         4.69 o                         
  -1  10   1          7.62          8.12         0.61 o                         
   0  10   1        158.40        172.76         2.86 o                         
   1  10   1         14.44         16.34         0.90 o                         
   2  10   1          4.75          5.09         0.63 o                         
   3  10   1         43.91         44.82         1.51 o                         
   4  10   1        523.13        576.30         9.11 o                         
   5  10   1         68.15         70.93         1.85 o                         
   6  10   1        433.51        444.51         7.75 o                         
   7  10   1          8.99          9.96         0.92 o                         
   8  10   1          4.25          9.04         0.69 o                         
   9  10   1        319.86        315.38         6.33 o                         
  -9  11   1        249.25        245.64        15.71 o                         
  -8  11   1        178.87        176.55         3.58 o                         
  -7  11   1         83.73         86.20         2.05 o                         
  -6  11   1          0.98          1.49         0.76 o                         
  -5  11   1         35.09         28.81         1.11 o                         
  -4  11   1        875.95        917.24        14.82 o                         
  -3  11   1        178.68        183.12         3.18 o                         
  -2  11   1        153.22        168.86         3.05 o                         
  -1  11   1        328.10        328.27         5.03 o                         
   0  11   1         11.50         13.24         0.82 o                         
   1  11   1         19.28         17.51         0.88 o                         
   2  11   1         35.52         34.70         1.21 o                         
   3  11   1        243.73        251.94         4.44 o                         
   4  11   1        723.71        748.31        12.16 o                         
   5  11   1         17.74         16.26         0.85 o                         
   6  11   1         85.47         81.01         2.09 o                         
   7  11   1        206.11        203.99         4.19 o                         
   8  11   1        702.72        706.64        13.02 o                         
  -7  12   1        136.25        137.17         3.46 o                         
  -6  12   1        386.43        380.36         7.69 o                         
  -5  12   1         59.04         54.49         1.72 o                         
  -4  12   1        312.90        314.38         6.14 o                         
  -3  12   1        141.70        143.68         3.07 o                         
  -2  12   1        352.51        373.69         6.88 o                         
  -1  12   1          2.89          2.96         0.79 o                         
   0  12   1        379.84        389.39         7.15 o                         
   1  12   1          8.88         13.27         0.81 o                         
   2  12   1        286.22        272.96         4.71 o                         
   3  12   1         19.03         19.68         1.02 o                         
   4  12   1         23.79         25.79         1.16 o                         
   5  12   1         12.85         16.88         0.98 o                         
   6  12   1        147.26        155.55         3.31 o                         
   7  12   1        213.22        229.20         5.91 o                         
  -6  13   1        195.04        206.27        10.88 o                         
  -5  13   1         19.64         20.66         0.93 o                         
  -4  13   1        207.45        210.74         4.75 o                         
  -3  13   1          1.17          1.42         0.69 o                         
  -2  13   1          5.48          4.26         0.81 o                         
  -1  13   1          3.81          2.79         0.95 o                         
   0  13   1         12.11         14.86         1.04 o                         
   1  13   1         90.52         81.70         2.14 o                         
   2  13   1        148.82        159.35         4.14 o                         
   3  13   1          6.09          7.26         0.86 o                         
   4  13   1         55.80         55.01         1.70 o                         
   5  13   1        520.18        502.48        11.22 o                         
  -3  14   1        192.30        193.11         9.82 o                         
  -2  14   1          2.09          1.16         0.92 o                         
  -1  14   1         69.63         59.40         1.97 o                         
   0  14   1         58.20         62.92         3.27 o                         
   1  14   1          0.13         -0.04         0.72 o                         
   2  14   1          3.22          0.96         0.86 o                         
   3  14   1         17.45         27.39         3.62 o                         
 -12   0   2        256.99        249.78         7.25 o                         
 -10   0   2        574.41        543.34        13.46 o                         
  -8   0   2        833.27        818.63        17.06 o                         
  -6   0   2       1392.17       1702.82        69.06 o                         
  -4   0   2       3952.73       4444.75       253.29 o                         
  -2   0   2       4921.82       4959.07       172.20 o                         
   0   0   2      15167.83      13246.54       544.97 o                         
   2   0   2       1032.94       1064.18        48.73 o                         
   4   0   2       3290.97       3356.63       190.91 o                         
   6   0   2       7785.36       8059.10       458.29 o                         
   8   0   2          0.20          1.30         0.79 o                         
  10   0   2        232.65        217.90         9.23 o                         
  12   0   2        146.11        152.72         5.08 o                         
 -13   1   2        237.25        247.68         5.24 o                         
 -12   1   2        260.61        262.95         4.89 o                         
 -11   1   2        130.48        151.75         3.27 o                         
 -10   1   2        358.95        363.62         6.36 o                         
  -9   1   2         48.98         45.15         1.36 o                         
  -8   1   2         67.04         82.68         1.67 o                         
  -7   1   2          7.42         20.75         1.28 o                         
  -6   1   2         38.31         30.39         1.68 o                         
  -5   1   2        326.76        379.83        11.27 o                         
  -4   1   2        118.26         97.72         3.45 o                         
  -3   1   2        251.21        287.76         9.84 o                         
  -2   1   2       5212.86       5154.79       131.87 o                         
  -1   1   2        154.81        188.78         3.88 o                         
   0   1   2        405.63        377.36        10.53 o                         
   1   1   2          4.10          5.51         0.58 o                         
   2   1   2       9130.53       8550.17       256.52 o                         
   3   1   2        327.27        320.33        12.01 o                         
   4   1   2          0.89          3.24         1.81 o                         
   5   1   2        584.45        676.96        27.91 o                         
   6   1   2        596.06        595.63        24.78 o                         
   7   1   2         77.33         72.32         1.61 o                         
   8   1   2        118.93        125.71         2.35 o                         
   9   1   2        477.04        510.43         7.58 o                         
  10   1   2        267.86        294.28         5.41 o                         
  11   1   2        169.36        178.37         3.80 o                         
  12   1   2        104.18        108.56         3.63 o                         
  13   1   2        309.21        302.24         9.53 o                         
 -13   2   2         89.32         90.54         2.36 o                         
 -12   2   2        462.60        454.05         7.99 o                         
 -11   2   2          7.65          9.34         0.86 o                         
 -10   2   2         41.49         36.35         1.19 o                         
  -9   2   2        311.44        325.05         5.45 o                         
  -8   2   2         72.22         71.14         1.59 o                         
  -7   2   2          3.29          3.35         1.20 o                         
  -6   2   2         59.08        120.35         4.05 o                         
  -5   2   2        900.78        957.22        27.59 o                         
  -4   2   2         24.80         16.76         2.21 o                         
  -3   2   2       1466.51       1382.87        45.65 o                         
  -2   2   2       1452.02       1473.14        37.54 o                         
  -1   2   2       2329.80       2313.14        59.12 o                         
   0   2   2       2478.06       2415.26        61.38 o                         
   1   2   2      34588.12      31833.05      1179.48 o                         
   2   2   2      14635.02      14539.49       483.35 o                         
   3   2   2       1845.91       1896.29        62.40 o                         
   4   2   2         30.69         41.88         2.16 o                         
   5   2   2       7658.30       7801.04       344.96 o                         
   6   2   2       1721.09       1662.14        55.34 o                         
   7   2   2         90.34         87.87         1.76 o                         
   8   2   2         60.23         55.94         1.57 o                         
   9   2   2        182.89        175.16         3.13 o                         
  10   2   2        253.27        242.32         4.12 o                         
  11   2   2          8.68         11.86         1.23 o                         
  12   2   2        149.51        151.31         3.76 o                         
  13   2   2         43.77         53.03         2.96 o                         
 -13   3   2        290.96        295.50         6.51 o                         
 -12   3   2         23.02         18.08         0.89 o                         
 -11   3   2        486.38        429.30         7.28 o                         
 -10   3   2        270.62        253.66         4.57 o                         
  -9   3   2        445.71        454.15         7.44 o                         
  -8   3   2         19.31         29.80         1.05 o                         
  -7   3   2        127.42        136.10         3.25 o                         
  -6   3   2         84.16         85.36         2.98 o                         
  -5   3   2        211.35        201.68         5.35 o                         
  -4   3   2       2445.05       2378.58        60.59 o                         
  -3   3   2       3695.39       3627.41        84.09 o                         
  -2   3   2       2625.87       2713.86        77.28 o                         
  -1   3   2        439.70        500.72        18.46 o                         
   0   3   2       2278.19       2245.25        57.02 o                         
   1   3   2      35988.39      32880.83       943.64 o                         
   2   3   2       1517.05       1698.41        54.48 o                         
   3   3   2       1829.47       1779.30        50.65 o                         
   4   3   2        441.95        480.91        16.35 o                         
   5   3   2        777.01        867.21        29.14 o                         
   6   3   2         10.29          9.42         1.30 o                         
   7   3   2        716.18        631.01         8.27 o                         
   8   3   2         58.42         55.90         1.52 o                         
   9   3   2        147.45        156.76         2.90 o                         
  10   3   2        123.25        128.25         3.13 o                         
  11   3   2         24.99         26.03         1.34 o                         
  12   3   2         16.48         16.25         1.11 o                         
 -13   4   2        208.17        186.65         5.62 o                         
 -12   4   2         70.50         81.14         2.13 o                         
 -11   4   2        307.42        339.50         6.10 o                         
 -10   4   2       1823.90       1851.57        29.60 o                         
  -9   4   2        534.79        521.36         9.07 o                         
  -8   4   2        303.28        339.22         6.35 o                         
  -7   4   2       1962.22       1945.24        30.91 o                         
  -6   4   2        120.37        103.11         4.05 o                         
  -5   4   2         49.89         68.07         2.16 o                         
  -4   4   2       1804.10       1719.92        40.15 o                         
  -3   4   2        231.12        228.32         6.41 o                         
  -2   4   2          3.84          3.15         0.48 o                         
  -1   4   2         88.46         94.04         4.65 o                         
   0   4   2       4053.53       3782.03       100.73 o                         
   1   4   2       3359.98       3495.95        88.73 o                         
   2   4   2       1649.38       1786.23        65.39 o                         
   3   4   2         31.41         44.22         1.89 o                         
   4   4   2          3.54          8.80         1.16 o                         
   5   4   2       1131.08       1067.63        35.81 o                         
   6   4   2        277.29        245.64         4.07 o                         
   7   4   2        134.47        111.31         1.95 o                         
   8   4   2        184.42        178.99         3.30 o                         
   9   4   2        652.57        629.18         9.90 o                         
  10   4   2        208.27        199.28         3.88 o                         
  11   4   2         54.56         56.75         2.56 o                         
  12   4   2        163.04        153.90         3.82 o                         
 -13   5   2        194.19        195.98         6.23 o                         
 -12   5   2         88.60         83.15         2.25 o                         
 -11   5   2         28.42         23.40         1.15 o                         
 -10   5   2        134.32        154.69         3.22 o                         
  -9   5   2        820.13        843.09        15.66 o                         
  -8   5   2       1035.70       1023.17        19.85 o                         
  -7   5   2        437.35        459.65         7.95 o                         
  -6   5   2        512.23        478.74         7.59 o                         
  -5   5   2       1329.29       1306.37        72.42 o                         
  -4   5   2         43.02         48.75         2.03 o                         
  -3   5   2        604.09        550.94        12.13 o                         
  -2   5   2        358.60        279.21         6.37 o                         
  -1   5   2       2093.72       2046.69        44.10 o                         
   0   5   2       2480.20       2500.19        53.82 o                         
   1   5   2       2419.67       2382.37        67.76 o                         
   2   5   2       1729.00       1921.30        54.87 o                         
   3   5   2        903.96        817.71        27.21 o                         
   4   5   2         69.72         70.74         2.66 o                         
   5   5   2        303.56        337.47         6.97 o                         
   6   5   2         82.39         81.49         1.59 o                         
   7   5   2        487.96        476.71         7.32 o                         
   8   5   2         97.89         99.43         2.30 o                         
   9   5   2         39.93         43.52         1.48 o                         
  10   5   2        153.33        141.41         2.82 o                         
  11   5   2         42.01         47.95         1.77 o                         
  12   5   2          2.35          1.26         0.75 o                         
 -12   6   2        138.98        138.88         2.69 o                         
 -11   6   2         20.75         19.74         0.89 o                         
 -10   6   2        356.80        393.51         6.96 o                         
  -9   6   2        180.57        180.35         3.90 o                         
  -8   6   2         14.17         13.76         1.05 o                         
  -7   6   2        582.57        597.21         9.41 o                         
  -6   6   2        617.47        561.56         8.83 o                         
  -5   6   2       1083.18       1088.95        18.91 o                         
  -4   6   2         24.79         21.32         1.42 o                         
  -3   6   2         30.07         28.36         1.30 o                         
  -2   6   2        219.50        179.10         4.62 o                         
  -1   6   2         27.67         45.94         1.80 o                         
   0   6   2          3.98          7.36         0.69 o                         
   1   6   2        897.79        952.68        24.57 o                         
   2   6   2        500.32        540.29        18.37 o                         
   3   6   2        399.71        428.83        12.88 o                         
   4   6   2        402.22        352.64         7.18 o                         
   5   6   2       1162.91       1108.68        15.21 o                         
   6   6   2       3556.19       3492.91        51.49 o                         
   7   6   2          9.06          7.27         0.77 o                         
   8   6   2        257.93        257.48         4.29 o                         
   9   6   2         25.68         22.29         1.14 o                         
  10   6   2        557.50        562.49        10.77 o                         
  11   6   2        226.42        236.64         5.03 o                         
  12   6   2         36.48         44.30         6.44 o                         
 -12   7   2          8.98         11.56         0.75 o                         
 -11   7   2         67.70         71.43         1.79 o                         
 -10   7   2        209.15        221.21         4.14 o                         
  -9   7   2        374.10        391.02         6.86 o                         
  -8   7   2        146.95        155.50         3.12 o                         
  -7   7   2       1804.55       1840.15        28.23 o                         
  -6   7   2        856.55        891.92        13.37 o                         
  -5   7   2        622.38        616.15         8.74 o                         
  -4   7   2         19.72         30.62         0.85 o                         
  -3   7   2         84.47        119.35         2.68 o                         
  -2   7   2        962.54        898.60        23.20 o                         
  -1   7   2        218.42        243.00         7.40 o                         
   0   7   2       1168.87       1178.99        30.36 o                         
   1   7   2          1.78          4.11         0.77 o                         
   2   7   2          6.59          1.78         0.84 o                         
   3   7   2        282.34        283.40         4.37 o                         
   4   7   2        225.64        234.87         3.87 o                         
   5   7   2        187.11        192.28         3.52 o                         
   6   7   2          5.06         10.47         0.77 o                         
   7   7   2        263.21        258.87         4.42 o                         
   8   7   2        388.19        393.95         6.55 o                         
   9   7   2        122.82        118.81         2.44 o                         
  10   7   2          9.39          8.67         0.78 o                         
  11   7   2          9.48          5.82         0.63 o                         
 -11   8   2          3.31          3.96         0.60 o                         
 -10   8   2        225.34        228.58         4.21 o                         
  -9   8   2         33.24         34.06         1.07 o                         
  -8   8   2        530.80        554.49         9.14 o                         
  -7   8   2        156.26        161.13         2.94 o                         
  -6   8   2       1476.81       1560.80        23.93 o                         
  -5   8   2        776.06        747.75        11.27 o                         
  -4   8   2          0.94          2.81         0.52 o                         
  -3   8   2        257.45        286.72         4.52 o                         
  -2   8   2        133.40        169.56         2.67 o                         
  -1   8   2         71.42         66.05         1.33 o                         
   0   8   2        132.42        124.93         2.12 o                         
   1   8   2        231.60        229.64         3.36 o                         
   2   8   2        135.89        171.41         2.64 o                         
   3   8   2         23.49         26.69         0.85 o                         
   4   8   2          8.53          9.14         0.64 o                         
   5   8   2          7.05          9.02         0.76 o                         
   6   8   2        580.63        600.67         9.61 o                         
   7   8   2        146.69        146.46         2.73 o                         
   8   8   2        181.09        174.66         3.19 o                         
   9   8   2          0.69         -0.08         0.61 o                         
  10   8   2         98.00        101.89         2.54 o                         
 -10   9   2         11.72          6.21         0.61 o                         
  -9   9   2         73.11         74.46         1.83 o                         
  -8   9   2         14.44         16.59         0.89 o                         
  -7   9   2        275.72        261.12         4.75 o                         
  -6   9   2          0.21          0.82         0.61 o                         
  -5   9   2         61.77         73.76         1.76 o                         
  -4   9   2        379.03        380.75         5.95 o                         
  -3   9   2          1.78          7.39         0.64 o                         
  -2   9   2       1359.18       1370.95        19.72 o                         
  -1   9   2          7.61          6.40         0.58 o                         
   0   9   2         47.28         42.24         1.05 o                         
   1   9   2        602.56        628.39         9.55 o                         
   2   9   2        450.56        461.38         6.90 o                         
   3   9   2        665.88        674.12        10.58 o                         
   4   9   2          0.48          1.51         0.62 o                         
   5   9   2         14.51         13.06         0.81 o                         
   6   9   2        140.18        137.66         2.54 o                         
   7   9   2        426.77        438.25         7.19 o                         
   8   9   2        190.71        205.06         3.64 o                         
   9   9   2         18.53         17.90         0.83 o                         
  10   9   2         24.42         25.86         1.35 o                         
 -10  10   2         54.50         49.74         2.90 o                         
  -9  10   2          0.13          0.58         0.59 o                         
  -8  10   2        273.45        277.64         5.44 o                         
  -7  10   2          5.72          2.35         0.72 o                         
  -6  10   2        143.80        148.99         2.97 o                         
  -5  10   2         81.06         84.37         1.95 o                         
  -4  10   2       1288.36       1300.62        21.60 o                         
  -3  10   2          4.72          4.94         0.66 o                         
  -2  10   2          2.67          4.61         0.61 o                         
  -1  10   2        542.31        549.63         8.39 o                         
   0  10   2       1073.08       1071.62        17.93 o                         
   1  10   2        307.54        306.19         5.06 o                         
   2  10   2        161.42        150.77         2.59 o                         
   3  10   2        205.58        204.43         3.34 o                         
   4  10   2         55.56         52.96         1.49 o                         
   5  10   2        120.51        129.25         2.94 o                         
   6  10   2        302.90        296.34         5.15 o                         
   7  10   2          6.06          5.56         0.70 o                         
   8  10   2         82.25         72.58         1.69 o                         
   9  10   2         29.75         24.95         1.05 o                         
  -9  11   2         26.44         24.48         1.46 o                         
  -8  11   2         63.54         75.96         1.99 o                         
  -7  11   2        186.23        195.44         4.23 o                         
  -6  11   2        170.93        170.37         3.61 o                         
  -5  11   2         69.79         65.90         1.61 o                         
  -4  11   2        648.26        672.02        10.55 o                         
  -3  11   2        398.94        401.86         6.50 o                         
  -2  11   2         17.06         16.03         0.81 o                         
  -1  11   2          9.02          6.11         0.75 o                         
   0  11   2        108.90        109.16         2.34 o                         
   1  11   2        711.50        697.42        11.37 o                         
   2  11   2        107.58        111.24         2.28 o                         
   3  11   2          4.08          0.31         0.69 o                         
   4  11   2        283.63        289.70         5.04 o                         
   5  11   2          7.63         11.98         0.84 o                         
   6  11   2         40.71         43.11         1.32 o                         
   7  11   2        259.03        265.57         4.99 o                         
   8  11   2         30.54         23.64         1.18 o                         
  -7  12   2         68.71         76.20         2.59 o                         
  -6  12   2        199.28        199.83         4.03 o                         
  -5  12   2        205.37        196.45         4.02 o                         
  -4  12   2         27.47         22.80         1.20 o                         
  -3  12   2         16.82         16.22         0.96 o                         
  -2  12   2          4.85          5.23         0.77 o                         
  -1  12   2          2.59          2.14         0.72 o                         
   0  12   2        775.61        801.84        12.94 o                         
   1  12   2        649.62        655.15        11.12 o                         
   2  12   2          1.71          1.61         0.72 o                         
   3  12   2         33.55         27.85         1.27 o                         
   4  12   2        706.55        758.86        13.38 o                         
   5  12   2        562.66        549.89         9.82 o                         
   6  12   2          3.07          0.82         0.65 o                         
   7  12   2         16.31         14.94         3.62 o                         
  -6  13   2         19.09         11.70         2.19 o                         
  -5  13   2        122.47        120.22         3.05 o                         
  -4  13   2        150.91        150.92         3.52 o                         
  -3  13   2         95.58         94.64         2.38 o                         
  -2  13   2        106.23        112.95         2.89 o                         
  -1  13   2          8.64          8.19         0.90 o                         
   0  13   2         19.36         14.94         1.03 o                         
   1  13   2        202.74        208.47         4.53 o                         
   2  13   2        391.43        365.96         7.43 o                         
   3  13   2         30.81         29.25         1.21 o                         
   4  13   2        684.91        632.84        14.02 o                         
   5  13   2         24.55         16.20         0.93 o                         
  -3  14   2          0.50         -0.05         1.55 o                         
  -2  14   2         68.97         67.73         3.01 o                         
  -1  14   2        217.20        203.46         5.33 o                         
   0  14   2          8.86          8.75         0.90 o                         
   1  14   2         33.20         30.64         2.31 o                         
   2  14   2         55.19         49.98         2.21 o                         
 -13   0   3          0.29          0.44         0.84 o                         
 -11   0   3        249.29        255.25         7.53 o                         
  -9   0   3          6.34          4.47         1.09 o                         
  -7   0   3       1152.77       1247.51        50.83 o                         
  -5   0   3       4608.75       4569.62       150.04 o                         
  -3   0   3       6921.90       7107.93       286.75 o                         
  -1   0   3        307.78        365.12         9.84 o                         
   1   0   3      11433.73      10770.16       613.72 o                         
   3   0   3      12378.74      12347.58       702.32 o                         
   5   0   3       3296.80       3468.96       197.75 o                         
   7   0   3          3.31          8.58         0.91 o                         
   9   0   3       2890.88       2817.01        57.49 o                         
  11   0   3        521.27        525.50        18.39 o                         
 -14   1   3        241.45        254.56        12.04 o                         
 -13   1   3          9.67          7.81         0.69 o                         
 -12   1   3        154.04        140.29         2.95 o                         
 -11   1   3        225.42        221.92         4.92 o                         
 -10   1   3        276.34        287.21         5.31 o                         
  -9   1   3        112.32        107.61         2.28 o                         
  -8   1   3       1352.85       1325.66        20.38 o                         
  -7   1   3       1113.41       1215.33        35.04 o                         
  -6   1   3        242.51        281.08         8.54 o                         
  -5   1   3       1022.26        980.25        25.21 o                         
  -4   1   3      12064.17      11073.94       344.57 o                         
  -3   1   3        892.83        877.27        25.27 o                         
  -2   1   3       4588.75       4551.18       129.26 o                         
  -1   1   3       4105.45       3771.50        84.90 o                         
   0   1   3       8809.50       8702.81       247.97 o                         
   1   1   3         37.65         36.29         1.27 o                         
   2   1   3       4891.41       4717.62       134.35 o                         
   3   1   3        257.05        218.98        10.67 o                         
   4   1   3        367.41        391.44        16.23 o                         
   5   1   3        432.22        470.44        19.65 o                         
   6   1   3        323.75        321.65        16.31 o                         
   7   1   3         48.48         41.76         1.26 o                         
   8   1   3       2075.68       1970.15        27.72 o                         
   9   1   3         43.06         40.41         1.55 o                         
  10   1   3         32.12         31.29         1.45 o                         
  11   1   3         91.73         96.40         2.70 o                         
  12   1   3         95.29         93.90         2.47 o                         
 -13   2   3          3.82          3.55         0.66 o                         
 -12   2   3        238.90        261.59         4.86 o                         
 -11   2   3       1283.88       1283.38        20.64 o                         
 -10   2   3        711.24        727.71        11.94 o                         
  -9   2   3        224.96        219.99         3.73 o                         
  -8   2   3        516.39        498.43         8.25 o                         
  -7   2   3        628.03        563.74        19.06 o                         
  -6   2   3        182.04        161.26         4.64 o                         
  -5   2   3       6390.32       6355.13       161.15 o                         
  -4   2   3        141.38        166.26         4.60 o                         
  -3   2   3       2141.51       2204.58        62.83 o                         
  -2   2   3       1936.12       1806.61        48.83 o                         
  -1   2   3      10270.69       9665.21       262.62 o                         
   0   2   3      43094.48      37517.56       966.18 o                         
   1   2   3       7794.34       7529.56       214.14 o                         
   2   2   3       3390.86       3592.46       140.55 o                         
   3   2   3        917.55        940.58        27.03 o                         
   4   2   3         98.93        121.73         4.64 o                         
   5   2   3        349.35        295.38        20.36 o                         
   6   2   3          1.98          3.16         1.07 o                         
   7   2   3         64.58         72.41         1.54 o                         
   8   2   3         15.37         12.00         0.96 o                         
   9   2   3       2483.87       2423.43        36.16 o                         
  10   2   3         49.96         50.35         1.82 o                         
  11   2   3        354.68        362.24         6.87 o                         
  12   2   3        150.17        158.22         4.22 o                         
 -13   3   3        381.11        381.22         8.26 o                         
 -12   3   3       1003.31        960.93        15.59 o                         
 -11   3   3          4.26          6.38         0.85 o                         
 -10   3   3        289.10        326.69         5.31 o                         
  -9   3   3        213.11        211.60         3.76 o                         
  -8   3   3        514.22        488.33         7.82 o                         
  -7   3   3        627.22        677.03        12.56 o                         
  -6   3   3        110.20         91.80         3.25 o                         
  -5   3   3        549.30        555.95        13.26 o                         
  -4   3   3         12.40         17.89         0.98 o                         
  -3   3   3       4575.50       4470.03       113.53 o                         
  -2   3   3       1157.09       1206.84        34.53 o                         
  -1   3   3       4358.85       4103.86       165.01 o                         
   0   3   3       3673.02       3574.55       129.76 o                         
   1   3   3       3075.31       3111.73        88.30 o                         
   2   3   3       2291.08       2210.11        72.78 o                         
   3   3   3       2141.23       2372.58        73.13 o                         
   4   3   3         83.45         62.05         2.86 o                         
   5   3   3         25.40         43.59         2.40 o                         
   6   3   3        167.67        156.13         2.78 o                         
   7   3   3        383.96        352.11         4.93 o                         
   8   3   3       2539.38       2398.01        33.52 o                         
   9   3   3         11.22          7.62         0.98 o                         
  10   3   3        105.64        116.29         2.71 o                         
  11   3   3        510.86        469.96         8.83 o                         
  12   3   3        184.46        190.47         4.20 o                         
 -13   4   3         88.19         89.23         2.53 o                         
 -12   4   3         13.46         13.36         0.84 o                         
 -11   4   3       1071.00       1066.79        17.90 o                         
 -10   4   3         63.73         68.84         1.79 o                         
  -9   4   3          1.99          3.41         0.73 o                         
  -8   4   3         85.71         92.20         2.01 o                         
  -7   4   3        908.00        919.21        13.76 o                         
  -6   4   3        393.22        450.58        13.34 o                         
  -5   4   3       5441.51       5411.18       153.68 o                         
  -4   4   3          1.90         -0.07         0.95 o                         
  -3   4   3        147.34        154.78         3.65 o                         
  -2   4   3       1570.98       1667.16        48.14 o                         
  -1   4   3       1846.76       1842.53        42.72 o                         
   0   4   3       7520.71       7704.04       218.52 o                         
   1   4   3      13199.34      13402.68       440.13 o                         
   2   4   3         50.77         34.67         1.35 o                         
   3   4   3       1038.66       1173.08        39.07 o                         
   4   4   3       2267.54       2439.93        80.61 o                         
   5   4   3        649.18        624.88        24.65 o                         
   6   4   3        104.04         88.11         1.69 o                         
   7   4   3         35.80         39.52         1.20 o                         
   8   4   3         27.54         23.23         1.06 o                         
   9   4   3        652.54        646.57        11.15 o                         
  10   4   3          3.15          2.50         0.91 o                         
  11   4   3        268.64        289.02         5.71 o                         
  12   4   3          0.68          0.22         0.78 o                         
 -13   5   3         44.36         53.70         2.75 o                         
 -12   5   3        346.49        317.50         5.90 o                         
 -11   5   3        268.99        266.69         4.86 o                         
 -10   5   3          9.34         12.78         0.95 o                         
  -9   5   3         31.53         37.76         1.52 o                         
  -8   5   3         37.19         32.72         1.10 o                         
  -7   5   3       1674.97       1634.13        26.27 o                         
  -6   5   3          2.10          2.19         0.59 o                         
  -5   5   3        606.02        671.94        22.48 o                         
  -4   5   3       2335.57       2277.86        53.14 o                         
  -3   5   3       2686.19       2583.02        60.10 o                         
  -2   5   3        283.91        263.21        10.66 o                         
  -1   5   3        467.51        514.39        13.36 o                         
   0   5   3        278.51        340.09        10.01 o                         
   1   5   3       1720.87       1929.69        63.64 o                         
   2   5   3       3494.76       3517.37       100.13 o                         
   3   5   3         13.61         12.05         0.91 o                         
   4   5   3         21.52         19.62         1.70 o                         
   5   5   3          0.86          0.40         0.50 o                         
   6   5   3        218.12        213.55         3.22 o                         
   7   5   3        178.80        177.64         3.02 o                         
   8   5   3        107.48        107.38         2.46 o                         
   9   5   3        391.66        394.30         6.46 o                         
  10   5   3         37.72         37.62         1.64 o                         
  11   5   3         20.36         20.01         1.13 o                         
  12   5   3        289.30        273.82        24.11 o                         
 -12   6   3         98.74        105.03         2.76 o                         
 -11   6   3        899.14        924.42        15.55 o                         
 -10   6   3         51.43         47.63         1.55 o                         
  -9   6   3        685.72        666.99        10.90 o                         
  -8   6   3        181.79        190.31         3.46 o                         
  -7   6   3          1.49          3.34         0.56 o                         
  -6   6   3        222.95        267.56         4.24 o                         
  -5   6   3        502.38        508.42         8.00 o                         
  -4   6   3        182.16        215.40         6.01 o                         
  -3   6   3        117.31        121.26         3.64 o                         
  -2   6   3        988.84        959.00        27.64 o                         
  -1   6   3       1935.01       1941.14        57.90 o                         
   0   6   3        656.76        623.58        16.20 o                         
   1   6   3       1597.34       1776.17        58.83 o                         
   2   6   3         94.89        109.99         4.41 o                         
   3   6   3        822.29        890.52        32.97 o                         
   4   6   3        559.38        564.19         9.01 o                         
   5   6   3        837.83        822.66        11.47 o                         
   6   6   3       1107.13       1060.16        15.52 o                         
   7   6   3         50.60         51.01         1.50 o                         
   8   6   3         42.90         39.95         1.46 o                         
   9   6   3        107.67        124.88         2.72 o                         
  10   6   3         19.30         22.48         1.21 o                         
  11   6   3         12.80         12.82         1.11 o                         
 -12   7   3         49.21         48.99         1.61 o                         
 -11   7   3        223.51        224.53         4.33 o                         
 -10   7   3        196.40        206.07         4.28 o                         
  -9   7   3        255.39        276.94         4.85 o                         
  -8   7   3        357.74        361.82         5.90 o                         
  -7   7   3        445.78        476.02         7.35 o                         
  -6   7   3        803.81        795.92        11.26 o                         
  -5   7   3         85.03         83.90         1.57 o                         
  -4   7   3       1494.60       1491.40        22.01 o                         
  -3   7   3        397.19        380.77         6.31 o                         
  -2   7   3        958.77       1001.03        28.95 o                         
  -1   7   3         28.35         41.68         1.76 o                         
   0   7   3         29.41         24.67         1.46 o                         
   1   7   3        529.11        514.66        17.67 o                         
   2   7   3         26.32         29.18         0.99 o                         
   3   7   3        315.18        294.05         4.53 o                         
   4   7   3         14.10         15.97         0.78 o                         
   5   7   3       1684.27       1725.84        28.34 o                         
   6   7   3          4.44          7.08         0.77 o                         
   7   7   3        209.39        202.81         3.84 o                         
   8   7   3         33.85         41.34         1.45 o                         
   9   7   3         83.66         99.58         2.42 o                         
  10   7   3         85.04         85.28         2.30 o                         
  11   7   3         64.66         56.34         2.12 o                         
 -11   8   3        300.65        311.76         7.12 o                         
 -10   8   3        466.26        456.27         8.19 o                         
  -9   8   3        223.31        205.78         3.87 o                         
  -8   8   3        264.94        269.22         4.94 o                         
  -7   8   3        145.52        151.57         2.71 o                         
  -6   8   3       1773.99       1674.95        25.64 o                         
  -5   8   3         72.38         77.80         1.53 o                         
  -4   8   3         29.36         30.11         0.91 o                         
  -3   8   3        608.09        634.13         9.02 o                         
  -2   8   3        794.72        847.31        12.25 o                         
  -1   8   3        351.82        353.99         5.32 o                         
   0   8   3         15.11         18.97         0.74 o                         
   1   8   3       1208.25       1176.62        16.93 o                         
   2   8   3        188.40        193.31         3.20 o                         
   3   8   3        455.21        462.27         6.92 o                         
   4   8   3         16.22         12.29         0.70 o                         
   5   8   3        476.27        489.95         7.63 o                         
   6   8   3        432.50        429.70         6.85 o                         
   7   8   3        147.64        150.34         2.86 o                         
   8   8   3         16.57         21.53         1.05 o                         
   9   8   3        360.89        381.39         7.41 o                         
  10   8   3        205.49        182.86         4.20 o                         
 -11   9   3         70.27         45.11         4.43 o                         
 -10   9   3          1.53          2.31         0.58 o                         
  -9   9   3        983.57        973.75        16.32 o                         
  -8   9   3         49.27         42.22         1.51 o                         
  -7   9   3        313.53        298.72         5.34 o                         
  -6   9   3          0.78          1.09         0.69 o                         
  -5   9   3       1763.64       1797.43        26.59 o                         
  -4   9   3        968.39        988.89        14.80 o                         
  -3   9   3        637.22        583.65         8.65 o                         
  -2   9   3        518.02        518.10         7.68 o                         
  -1   9   3        361.57        378.09         5.88 o                         
   0   9   3          3.40          3.85         0.58 o                         
   1   9   3        402.99        403.66         6.26 o                         
   2   9   3        114.61        103.56         1.99 o                         
   3   9   3         61.97         53.22         1.42 o                         
   4   9   3        505.88        513.39         9.96 o                         
   5   9   3         28.93         22.04         1.04 o                         
   6   9   3        116.14        122.06         2.43 o                         
   7   9   3        327.79        322.93         5.20 o                         
   8   9   3          1.08          3.72         0.64 o                         
   9   9   3        191.02        216.44         4.36 o                         
 -10  10   3        170.88        148.20         4.07 o                         
  -9  10   3         80.81         73.33         1.84 o                         
  -8  10   3        170.43        170.84         3.47 o                         
  -7  10   3          1.72          1.64         0.77 o                         
  -6  10   3        265.41        259.69         4.38 o                         
  -5  10   3        493.25        535.41         8.54 o                         
  -4  10   3        501.83        526.30         8.08 o                         
  -3  10   3        937.15        985.81        14.79 o                         
  -2  10   3        373.97        377.42         5.92 o                         
  -1  10   3         43.65         56.25         1.44 o                         
   0  10   3        182.98        169.86         3.27 o                         
   1  10   3         53.04         65.82         1.63 o                         
   2  10   3        304.47        318.07         5.08 o                         
   3  10   3        237.28        240.25         4.13 o                         
   4  10   3         45.32         51.08         1.46 o                         
   5  10   3         87.97         95.57         2.06 o                         
   6  10   3         18.92         19.21         0.88 o                         
   7  10   3          1.44          1.67         0.61 o                         
   8  10   3        104.57        105.62         2.19 o                         
   9  10   3        139.02        129.36         8.26 o                         
  -9  11   3        288.18        260.20        15.11 o                         
  -8  11   3         16.13         16.81         0.91 o                         
  -7  11   3         70.27         66.08         1.96 o                         
  -6  11   3        184.23        178.13         3.98 o                         
  -5  11   3          1.02          1.21         0.64 o                         
  -4  11   3         68.78         71.16         1.77 o                         
  -3  11   3       1402.13       1428.45        23.75 o                         
  -2  11   3         37.06         42.01         1.43 o                         
  -1  11   3         26.97         26.18         1.02 o                         
   0  11   3         36.91         37.34         1.25 o                         
   1  11   3         76.65         73.73         1.86 o                         
   2  11   3        195.03        178.97         3.38 o                         
   3  11   3         10.44          8.06         0.75 o                         
   4  11   3         76.47         70.15         1.72 o                         
   5  11   3        335.75        338.90         5.83 o                         
   6  11   3         23.87         25.30         0.99 o                         
   7  11   3         64.25         69.72         1.94 o                         
   8  11   3         99.78        113.37        12.08 o                         
  -7  12   3         29.36         25.26         1.60 o                         
  -6  12   3        408.17        403.78         8.52 o                         
  -5  12   3        269.49        250.30         4.94 o                         
  -4  12   3         61.82         59.75         1.80 o                         
  -3  12   3        250.13        244.71         4.69 o                         
  -2  12   3        335.80        328.96         5.88 o                         
  -1  12   3         42.05         39.65         1.37 o                         
   0  12   3         43.30         38.36         1.76 o                         
   1  12   3          0.52          1.06         0.77 o                         
   2  12   3         77.93         75.02         2.02 o                         
   3  12   3         49.06         38.86         2.08 o                         
   4  12   3         12.67         20.01         1.03 o                         
   5  12   3         16.96         13.72         0.86 o                         
   6  12   3         49.96         58.96         1.87 o                         
  -5  13   3          0.14          0.55         0.72 o                         
  -4  13   3        112.53        108.93         2.59 o                         
  -3  13   3         59.42         58.61         1.76 o                         
  -2  13   3        165.85        166.42         3.46 o                         
  -1  13   3          3.84          4.62         0.91 o                         
   0  13   3          7.78          5.13         0.95 o                         
   1  13   3         17.89         14.43         0.98 o                         
   2  13   3          0.31         -0.63         0.71 o                         
   3  13   3        170.82        167.58         4.38 o                         
   4  13   3        301.96        258.99         8.76 o                         
   5  13   3        215.75        138.95         9.26 o                         
  -2  14   3          4.44          4.42         1.39 o                         
  -1  14   3        130.33        109.02         3.21 o                         
   0  14   3          6.74          8.52         0.92 o                         
   1  14   3         13.51          9.77         1.72 o                         
   2  14   3        114.84        113.94         5.96 o                         
 -14   0   4         24.41         24.77         2.24 o                         
 -12   0   4        268.85        293.97         7.64 o                         
 -10   0   4         47.90         31.27         1.92 o                         
  -8   0   4       2006.56       1973.81        42.62 o                         
  -6   0   4         64.88         29.15         4.12 o                         
  -4   0   4        966.66       1049.44        52.54 o                         
  -2   0   4       6124.31       5912.67       168.43 o                         
   0   0   4       4858.15       4996.73       201.03 o                         
   2   0   4         27.73         17.23         1.04 o                         
   4   0   4       1403.36       1510.57        86.19 o                         
   6   0   4       5141.29       4809.60       144.26 o                         
   8   0   4        123.59        115.62         3.66 o                         
  10   0   4         13.17         18.76         2.06 o                         
  12   0   4          1.31         -1.13         1.13 o                         
 -14   1   4         20.98         17.72         2.42 o                         
 -13   1   4        468.20        480.64         8.64 o                         
 -12   1   4          1.23          0.50         0.71 o                         
 -11   1   4        134.62        137.35         3.00 o                         
 -10   1   4         30.37         23.53         1.11 o                         
  -9   1   4        402.91        429.21         7.73 o                         
  -8   1   4         30.79         30.90         0.99 o                         
  -7   1   4        315.13        263.83         9.22 o                         
  -6   1   4       1236.84       1161.55        27.26 o                         
  -5   1   4        622.67        706.44        15.57 o                         
  -4   1   4        329.65        327.90         9.77 o                         
  -3   1   4       1940.24       1863.29        43.27 o                         
  -2   1   4         23.20         17.87         0.75 o                         
  -1   1   4         90.00         60.13         1.85 o                         
   0   1   4       8925.95       8827.92       205.07 o                         
   1   1   4       2425.12       2327.84        59.19 o                         
   2   1   4       3944.62       3980.07       113.05 o                         
   3   1   4       6672.24       6531.60       214.76 o                         
   4   1   4         94.30        100.94         5.85 o                         
   5   1   4          0.11         -0.53         0.79 o                         
   6   1   4       1437.89       1391.02        25.22 o                         
   7   1   4        456.79        413.34         6.00 o                         
   8   1   4         56.09         60.59         1.73 o                         
   9   1   4        445.39        450.38         7.35 o                         
  10   1   4        164.37        187.96         4.17 o                         
  11   1   4         74.17         72.42         2.34 o                         
  12   1   4        205.87        207.58         4.81 o                         
 -13   2   4          8.97         16.74         1.29 o                         
 -12   2   4        406.54        448.64         8.21 o                         
 -11   2   4          5.09          8.66         0.84 o                         
 -10   2   4        215.70        228.16         4.17 o                         
  -9   2   4       1303.62       1317.50        23.94 o                         
  -8   2   4         34.15         40.34         1.12 o                         
  -7   2   4        232.79        232.23         8.14 o                         
  -6   2   4        423.09        572.68        15.02 o                         
  -5   2   4        698.82        754.67        17.87 o                         
  -4   2   4        355.95        364.31         8.79 o                         
  -3   2   4        169.14        152.72         3.83 o                         
  -2   2   4         63.21         36.14         1.36 o                         
  -1   2   4        168.73        156.34         5.94 o                         
   0   2   4       2582.45       2417.25        68.82 o                         
   1   2   4       3009.46       2904.51        82.56 o                         
   2   2   4        623.97        682.05        19.73 o                         
   3   2   4          9.63         10.38         0.77 o                         
   4   2   4       3341.94       3431.94       112.85 o                         
   5   2   4        118.55        143.67         5.49 o                         
   6   2   4        529.39        490.21         7.27 o                         
   7   2   4          0.14          4.11         0.65 o                         
   8   2   4          2.77          2.82         0.88 o                         
   9   2   4         15.10         19.47         1.30 o                         
  10   2   4          3.46          4.04         1.15 o                         
  11   2   4        454.94        447.77         8.81 o                         
  12   2   4         17.77         20.65         1.64 o                         
 -13   3   4        140.24        124.46         2.50 o                         
 -12   3   4        239.87        232.72         4.32 o                         
 -11   3   4          0.02          1.74         0.77 o                         
 -10   3   4       1508.72       1427.95        23.80 o                         
  -9   3   4       2469.05       2512.84        47.26 o                         
  -8   3   4         35.69         31.51         0.92 o                         
  -7   3   4          9.20          9.22         0.61 o                         
  -6   3   4        136.66        168.13         6.86 o                         
  -5   3   4       2136.74       2158.76        55.11 o                         
  -4   3   4        506.72        537.53        11.81 o                         
  -3   3   4        237.50        298.87         7.23 o                         
  -2   3   4        116.98        101.76         2.94 o                         
  -1   3   4        143.87        143.91         4.53 o                         
   0   3   4         54.45         54.79         2.10 o                         
   1   3   4        152.42        140.57         5.03 o                         
   2   3   4       1469.00       1624.38        46.42 o                         
   3   3   4       5619.36       5439.15       178.40 o                         
   4   3   4       1370.30       1406.49        57.37 o                         
   5   3   4        939.27        930.35        45.36 o                         
   6   3   4        153.50        136.81         2.27 o                         
   7   3   4       2744.68       2530.46        39.89 o                         
   8   3   4        218.95        225.73         4.15 o                         
   9   3   4         23.10         26.12         1.58 o                         
  10   3   4        136.66        134.08         3.09 o                         
  11   3   4         53.47         49.70         3.24 o                         
  12   3   4         24.60         29.02         2.23 o                         
 -13   4   4          4.39          6.26         0.76 o                         
 -12   4   4        154.55        155.04         3.08 o                         
 -11   4   4        254.05        255.03         4.73 o                         
 -10   4   4        536.84        600.68        10.39 o                         
  -9   4   4         37.68         32.58         1.13 o                         
  -8   4   4        336.19        349.74         5.64 o                         
  -7   4   4        380.99        397.17         6.14 o                         
  -6   4   4        737.78        688.12        19.94 o                         
  -5   4   4       1119.24       1206.14        52.84 o                         
  -4   4   4        281.95        261.24         7.06 o                         
  -3   4   4        225.75        235.73         6.41 o                         
  -2   4   4         40.31         22.55         2.28 o                         
  -1   4   4         84.96         69.53         2.77 o                         
   0   4   4        336.85        323.64        18.53 o                         
   1   4   4       4728.56       5345.52       157.61 o                         
   2   4   4          0.37          1.45         1.05 o                         
   3   4   4        110.45         79.55         3.40 o                         
   4   4   4        657.43        643.86        21.86 o                         
   5   4   4        313.61        346.18         5.45 o                         
   6   4   4          6.00         13.23         0.74 o                         
   7   4   4         61.01         59.26         1.51 o                         
   8   4   4          2.34          5.30         0.93 o                         
   9   4   4         64.66         67.33         2.11 o                         
  10   4   4        160.14        145.63         3.38 o                         
  11   4   4        455.90        473.60         9.12 o                         
  12   4   4         27.81         23.83         2.05 o                         
 -13   5   4         72.64         70.81         2.13 o                         
 -12   5   4        530.09        509.59        10.69 o                         
 -11   5   4        123.69        134.08         2.79 o                         
 -10   5   4         30.71         25.54         1.10 o                         
  -9   5   4       2917.05       2766.40        50.45 o                         
  -8   5   4          7.72          5.82         0.63 o                         
  -7   5   4        294.92        308.10         4.85 o                         
  -6   5   4         39.17         53.64         1.31 o                         
  -5   5   4          1.90          2.08         0.84 o                         
  -4   5   4        733.12        698.08        18.15 o                         
  -3   5   4        917.07        939.24        27.03 o                         
  -2   5   4          3.02          1.69         0.83 o                         
  -1   5   4        988.48       1091.03        36.04 o                         
   0   5   4       1083.22       1103.83        44.85 o                         
   1   5   4        682.59        668.35        19.43 o                         
   2   5   4        315.64        372.66        15.95 o                         
   3   5   4       1888.21       1980.09        65.65 o                         
   4   5   4          0.77          0.57         0.59 o                         
   5   5   4          0.54          1.33         0.48 o                         
   6   5   4          0.27          1.61         0.65 o                         
   7   5   4       2400.81       2350.54        31.04 o                         
   8   5   4        319.52        332.09         5.71 o                         
   9   5   4          3.87          3.80         1.06 o                         
  10   5   4        122.39        112.04         2.74 o                         
  11   5   4         12.09          8.62         0.87 o                         
 -12   6   4         16.78         13.78         0.88 o                         
 -11   6   4         32.54         26.43         1.07 o                         
 -10   6   4        131.99        131.80         3.04 o                         
  -9   6   4        237.77        254.72         4.32 o                         
  -8   6   4         33.58         31.09         0.96 o                         
  -7   6   4         65.45         63.95         1.31 o                         
  -6   6   4       1368.29       1346.23        18.72 o                         
  -5   6   4        690.32        735.30        11.06 o                         
  -4   6   4        592.38        564.04        14.80 o                         
  -3   6   4        724.06        801.83        23.21 o                         
  -2   6   4        445.51        450.92        13.24 o                         
  -1   6   4         48.72         32.96         1.43 o                         
   0   6   4        241.84        335.37        11.77 o                         
   1   6   4       3793.65       3932.44       112.00 o                         
   2   6   4       2327.97       2488.91        82.08 o                         
   3   6   4         60.67         64.01         1.74 o                         
   4   6   4        605.83        493.53         7.27 o                         
   5   6   4        378.70        397.14         6.23 o                         
   6   6   4        608.81        592.28         9.30 o                         
   7   6   4        163.00        161.94         3.20 o                         
   8   6   4        147.04        143.56         3.04 o                         
   9   6   4        116.30        119.05         3.06 o                         
  10   6   4        339.94        360.09         7.56 o                         
  11   6   4        488.85        536.87        13.15 o                         
 -12   7   4        121.34        106.99         2.70 o                         
 -11   7   4          6.37          5.79         0.71 o                         
 -10   7   4        127.71        139.52         3.27 o                         
  -9   7   4       1556.84       1514.33        27.61 o                         
  -8   7   4          7.24          4.89         0.72 o                         
  -7   7   4       1127.09       1159.82        17.91 o                         
  -6   7   4        686.58        717.25        10.84 o                         
  -5   7   4          8.72         11.20         0.66 o                         
  -4   7   4         84.20         97.54         1.75 o                         
  -3   7   4       4709.63       4524.06        74.09 o                         
  -2   7   4        217.52        250.67         6.27 o                         
  -1   7   4        310.13        291.83         7.76 o                         
   0   7   4        405.94        443.77        10.85 o                         
   1   7   4        846.27        843.99        16.08 o                         
   2   7   4        348.74        404.11         5.75 o                         
   3   7   4         24.69         22.71         1.07 o                         
   4   7   4        481.73        492.33         7.75 o                         
   5   7   4        122.10        116.99         2.37 o                         
   6   7   4          5.66          1.85         0.79 o                         
   7   7   4        282.23        257.94         4.54 o                         
   8   7   4         20.64         16.62         1.16 o                         
   9   7   4         84.34         91.24         2.59 o                         
  10   7   4         21.87         20.96         1.19 o                         
 -11   8   4         23.50         20.10         0.98 o                         
 -10   8   4        514.20        537.14        10.05 o                         
  -9   8   4         49.62         41.72         1.30 o                         
  -8   8   4          7.16          7.41         0.76 o                         
  -7   8   4          0.87          0.46         0.66 o                         
  -6   8   4       1510.25       1568.73        23.28 o                         
  -5   8   4        458.15        447.23         6.47 o                         
  -4   8   4         88.18         97.86         1.78 o                         
  -3   8   4         59.48         51.89         1.20 o                         
  -2   8   4         15.04         21.87         0.72 o                         
  -1   8   4       1214.84       1199.23        16.74 o                         
   0   8   4         15.54          8.13         0.53 o                         
   1   8   4        575.14        605.09         9.54 o                         
   2   8   4        136.69        145.19         2.36 o                         
   3   8   4         63.73         70.17         1.48 o                         
   4   8   4          1.63          1.75         0.58 o                         
   5   8   4          0.99          0.97         0.60 o                         
   6   8   4         17.84         18.25         0.99 o                         
   7   8   4         95.45        110.71         2.38 o                         
   8   8   4          0.32          0.32         0.67 o                         
   9   8   4        158.28        161.62         3.13 o                         
  10   8   4         46.78         56.05         1.82 o                         
 -11   9   4          2.11          1.21         1.26 o                         
 -10   9   4          0.55          0.46         0.64 o                         
  -9   9   4        346.52        363.80         6.92 o                         
  -8   9   4         41.26         44.60         1.36 o                         
  -7   9   4        127.58        132.97         2.65 o                         
  -6   9   4         52.08         57.78         1.51 o                         
  -5   9   4         21.88         22.67         0.87 o                         
  -4   9   4        183.17        194.75         3.19 o                         
  -3   9   4        360.27        369.95         5.61 o                         
  -2   9   4        111.89        119.16         2.18 o                         
  -1   9   4         13.50         14.24         0.71 o                         
   0   9   4         57.65         64.61         1.52 o                         
   1   9   4        575.86        598.28         9.44 o                         
   2   9   4        134.87        144.04         3.03 o                         
   3   9   4         18.61         16.20         0.83 o                         
   4   9   4         32.09         29.81         1.03 o                         
   5   9   4        577.20        591.99         9.14 o                         
   6   9   4         38.44         48.40         1.54 o                         
   7   9   4        489.42        485.47         7.60 o                         
   8   9   4        194.02        185.13         3.57 o                         
   9   9   4         94.49         93.80         2.31 o                         
 -10  10   4          3.30          1.47         0.90 o                         
  -9  10   4        100.59        101.01         2.31 o                         
  -8  10   4        401.45        393.91         7.49 o                         
  -7  10   4        499.98        484.59         9.36 o                         
  -6  10   4          1.13          0.95         0.65 o                         
  -5  10   4         23.30         28.31         1.07 o                         
  -4  10   4       1683.14       1730.77        24.84 o                         
  -3  10   4          0.40          1.74         0.66 o                         
  -2  10   4        194.05        192.43         3.41 o                         
  -1  10   4        232.20        232.45         3.85 o                         
   0  10   4        559.87        569.42         9.06 o                         
   1  10   4         24.37         30.34         1.02 o                         
   2  10   4        199.64        180.99         3.30 o                         
   3  10   4        185.01        219.30         4.19 o                         
   4  10   4         65.52         56.00         1.97 o                         
   5  10   4        887.16        906.90        14.76 o                         
   6  10   4         76.91         89.30         1.91 o                         
   7  10   4         59.36         45.75         1.33 o                         
   8  10   4         18.47         20.78         1.47 o                         
  -9  11   4        190.48        158.68        10.07 o                         
  -8  11   4        410.09        390.93         7.73 o                         
  -7  11   4        323.04        339.51         6.93 o                         
  -6  11   4          0.02          0.10         0.77 o                         
  -5  11   4         90.45         98.23         2.32 o                         
  -4  11   4        314.22        304.28         5.48 o                         
  -3  11   4          2.51          3.20         0.68 o                         
  -2  11   4        240.14        278.30         4.53 o                         
  -1  11   4          0.21         -0.63         0.63 o                         
   0  11   4         57.67         62.95         1.61 o                         
   1  11   4          1.92          1.32         0.76 o                         
   2  11   4        288.39        315.06         5.46 o                         
   3  11   4          1.48          2.42         0.73 o                         
   4  11   4        268.42        282.89         5.16 o                         
   5  11   4        105.99        119.42         2.48 o                         
   6  11   4         44.48         40.66         1.21 o                         
   7  11   4          7.90          8.48         0.74 o                         
  -7  12   4         52.27         45.95         1.85 o                         
  -6  12   4         84.14         80.86         2.16 o                         
  -5  12   4         29.43         28.20         1.15 o                         
  -4  12   4         14.01         17.16         1.06 o                         
  -3  12   4         25.43         30.86         1.43 o                         
  -2  12   4         88.55         85.70         2.14 o                         
  -1  12   4        272.45        294.08         5.85 o                         
   0  12   4         58.79         50.69         1.60 o                         
   1  12   4          7.38          5.39         0.84 o                         
   2  12   4          2.93          3.30         0.85 o                         
   3  12   4         63.53         62.11         1.76 o                         
   4  12   4        542.22        530.98         9.09 o                         
   5  12   4        149.54        136.78         3.74 o                         
   6  12   4          0.16         -0.25         0.67 o                         
  -5  13   4         44.08         35.00         2.04 o                         
  -4  13   4        130.39        122.19         2.93 o                         
  -3  13   4        524.54        515.50        10.07 o                         
  -2  13   4         41.87         44.15         2.45 o                         
  -1  13   4          0.02         -0.59         0.75 o                         
   0  13   4        346.31        350.07         7.85 o                         
   1  13   4        195.30        192.44         3.93 o                         
   2  13   4         13.03         13.55         0.82 o                         
   3  13   4         45.88         49.16         1.62 o                         
   4  13   4        114.20        100.89         2.62 o                         
  -2  14   4          4.23          5.67         1.71 o                         
  -1  14   4        308.17        302.95        14.45 o                         
   0  14   4         73.82         68.63         5.64 o                         
   1  14   4          0.29         -1.21         2.01 o                         
 -13   0   5        520.59        538.51        19.69 o                         
 -11   0   5        631.96        607.04        16.06 o                         
  -9   0   5        873.70        876.81        18.05 o                         
  -7   0   5       1357.93       1362.41        55.25 o                         
  -5   0   5        565.61        506.84        20.46 o                         
  -3   0   5        208.29        239.10         7.15 o                         
  -1   0   5       3803.64       3892.96       128.10 o                         
   1   0   5        617.92        668.32        22.24 o                         
   3   0   5         55.74         41.48         2.82 o                         
   5   0   5        106.35        163.52        10.07 o                         
   7   0   5          3.00          1.32         1.24 o                         
   9   0   5       1208.24       1190.01        26.91 o                         
  11   0   5          6.13          5.38         1.50 o                         
 -14   1   5        248.17        246.68        10.81 o                         
 -13   1   5         47.43         48.47         1.49 o                         
 -12   1   5         30.24         21.95         1.06 o                         
 -11   1   5        651.77        668.22        10.93 o                         
 -10   1   5       1840.18       1695.63        28.11 o                         
  -9   1   5        551.54        599.72         9.79 o                         
  -8   1   5       1222.52       1193.00        17.15 o                         
  -7   1   5          9.94          7.38         1.01 o                         
  -6   1   5       1179.75       1317.87        36.35 o                         
  -5   1   5         21.30         10.50         0.79 o                         
  -4   1   5       2811.72       2729.94        69.45 o                         
  -3   1   5        408.32        397.82         8.20 o                         
  -2   1   5        263.23        241.69         5.44 o                         
  -1   1   5        309.85        287.91         8.83 o                         
   0   1   5        192.46        223.90         5.45 o                         
   1   1   5       3508.50       3518.80        81.53 o                         
   2   1   5       6757.49       6331.18       212.04 o                         
   3   1   5         38.38         37.15         1.54 o                         
   4   1   5        283.79        325.23        11.81 o                         
   5   1   5          6.20          8.90         1.06 o                         
   6   1   5        132.53        113.52         2.06 o                         
   7   1   5         64.59         63.72         1.67 o                         
   8   1   5         78.34         76.82         2.03 o                         
   9   1   5         56.06         57.29         2.16 o                         
  10   1   5        282.74        301.78         5.89 o                         
  11   1   5         61.49         75.20         2.91 o                         
  12   1   5          2.81          3.18         0.94 o                         
 -13   2   5          2.90          1.08         0.66 o                         
 -12   2   5         96.31        105.39         2.43 o                         
 -11   2   5       1960.50       1939.43        32.67 o                         
 -10   2   5         20.03         31.77         1.44 o                         
  -9   2   5         67.31         87.89         1.88 o                         
  -8   2   5         22.65         18.47         0.71 o                         
  -7   2   5       1490.64       1475.04        29.83 o                         
  -6   2   5         57.19         80.00         2.87 o                         
  -5   2   5       1364.57       1404.01        40.07 o                         
  -4   2   5        274.97        297.32         7.29 o                         
  -3   2   5        421.14        419.86        10.03 o                         
  -2   2   5        186.48        166.94         5.40 o                         
  -1   2   5       4076.34       4050.55       102.76 o                         
   0   2   5        999.21        987.61        23.13 o                         
   1   2   5          3.25          2.42         0.75 o                         
   2   2   5        659.52        702.84        20.29 o                         
   3   2   5         41.27         39.63         1.62 o                         
   4   2   5         85.93         86.31         3.47 o                         
   5   2   5        156.98        137.14         5.26 o                         
   6   2   5       1010.04        954.08        12.90 o                         
   7   2   5         70.34         66.68         1.76 o                         
   8   2   5          1.16          2.23         0.93 o                         
   9   2   5       1914.14       1911.59        29.86 o                         
  10   2   5        124.02        130.34         3.15 o                         
  11   2   5          1.26          2.23         1.28 o                         
  12   2   5          0.02         -0.75         1.00 o                         
 -13   3   5         11.88          8.93         0.68 o                         
 -12   3   5        392.19        376.14         7.50 o                         
 -11   3   5         71.81         75.67         1.97 o                         
 -10   3   5          7.62          5.10         0.89 o                         
  -9   3   5        376.45        387.00         6.27 o                         
  -8   3   5         74.10         66.11         1.48 o                         
  -7   3   5        132.09        129.57         2.33 o                         
  -6   3   5         74.71         93.03         3.32 o                         
  -5   3   5       3342.30       3480.07        98.72 o                         
  -4   3   5       4828.10       4464.42       186.52 o                         
  -3   3   5         78.41        116.80         4.26 o                         
  -2   3   5        572.79        460.50        24.26 o                         
  -1   3   5        594.09        618.21        20.69 o                         
   0   3   5       1331.67       1410.33        46.66 o                         
   1   3   5       2229.19       2452.46       110.28 o                         
   2   3   5         82.98         83.04         3.95 o                         
   3   3   5        207.94        241.26        11.00 o                         
   4   3   5         25.95         22.81         1.66 o                         
   5   3   5         20.85         22.50         0.94 o                         
   6   3   5        527.56        452.12         6.27 o                         
   7   3   5         10.63         14.07         1.10 o                         
   8   3   5        782.16        760.59        12.01 o                         
   9   3   5          5.72          4.80         1.09 o                         
  10   3   5        601.49        647.94        12.21 o                         
  11   3   5         20.71         23.02         1.79 o                         
  12   3   5          6.65          5.50         3.19 o                         
 -13   4   5        249.60        236.15         4.92 o                         
 -12   4   5          2.79          4.50         0.76 o                         
 -11   4   5        331.25        321.73         5.72 o                         
 -10   4   5        623.85        647.64        11.08 o                         
  -9   4   5        487.20        461.44         7.98 o                         
  -8   4   5        259.62        257.00         4.14 o                         
  -7   4   5        656.10        604.03         8.34 o                         
  -6   4   5          5.00          3.05         0.70 o                         
  -5   4   5       3892.53       3968.45       112.75 o                         
  -4   4   5       1709.10       1881.40        53.62 o                         
  -3   4   5       1997.20       1986.50        56.64 o                         
  -2   4   5        828.17        876.41        29.06 o                         
  -1   4   5       2564.81       2640.21       120.40 o                         
   0   4   5        521.58        612.66        20.54 o                         
   1   4   5      18603.95      19702.75      1122.35 o                         
   2   4   5        144.46        157.65         5.80 o                         
   3   4   5       1483.98       1495.08        49.68 o                         
   4   4   5        131.38        140.82         5.50 o                         
   5   4   5       1708.54       1580.14        20.96 o                         
   6   4   5        521.71        521.51         8.06 o                         
   7   4   5         33.78         36.90         1.28 o                         
   8   4   5        227.20        235.92         4.41 o                         
   9   4   5         58.56         66.05         2.28 o                         
  10   4   5          0.54          1.24         0.97 o                         
  11   4   5         57.77         62.77         2.20 o                         
 -13   5   5         12.12          6.99         0.78 o                         
 -12   5   5         88.97         99.82         2.51 o                         
 -11   5   5        241.33        226.35         4.44 o                         
 -10   5   5         49.70         51.62         1.78 o                         
  -9   5   5         63.29         70.23         1.71 o                         
  -8   5   5        486.46        493.09         7.34 o                         
  -7   5   5         26.74         26.89         0.82 o                         
  -6   5   5         44.99         43.79         1.04 o                         
  -5   5   5          0.87          1.31         0.84 o                         
  -4   5   5          3.55          5.90         0.89 o                         
  -3   5   5        655.41        635.48        18.42 o                         
  -2   5   5         12.37          6.30         0.87 o                         
  -1   5   5         54.11         78.79         7.45 o                         
   0   5   5        403.35        379.68        13.09 o                         
   1   5   5       3114.60       3076.83       101.38 o                         
   2   5   5       2383.02       2394.34        96.97 o                         
   3   5   5         89.21         98.14         5.13 o                         
   4   5   5        127.46        115.75         2.00 o                         
   5   5   5        322.93        327.42         4.79 o                         
   6   5   5        174.54        189.63         3.45 o                         
   7   5   5         42.09         37.77         1.39 o                         
   8   5   5        445.25        448.17         8.01 o                         
   9   5   5          0.72          0.49         1.10 o                         
  10   5   5        256.01        276.70         6.75 o                         
  11   5   5          0.04         -0.34         0.91 o                         
 -12   6   5        240.99        263.38         6.88 o                         
 -11   6   5       1049.31       1042.00        20.11 o                         
 -10   6   5         72.89         78.43         2.05 o                         
  -9   6   5        106.30        111.62         2.32 o                         
  -8   6   5         12.64         10.50         0.73 o                         
  -7   6   5          3.55          5.41         0.59 o                         
  -6   6   5         32.60         49.49         1.18 o                         
  -5   6   5        619.97        611.26         8.44 o                         
  -4   6   5         48.19         49.37         1.44 o                         
  -3   6   5        164.41        160.14         6.16 o                         
  -2   6   5        919.12        881.73        25.42 o                         
  -1   6   5         72.48        105.21         5.10 o                         
   0   6   5        700.84        756.79        22.10 o                         
   1   6   5       3471.89       3752.63       123.45 o                         
   2   6   5        872.69        805.07        15.83 o                         
   3   6   5        187.17        148.56         2.45 o                         
   4   6   5          9.79          8.22         0.62 o                         
   5   6   5       1078.84       1102.87        15.73 o                         
   6   6   5         86.00        105.47         2.16 o                         
   7   6   5       1222.51       1219.00        17.41 o                         
   8   6   5        433.27        425.22         7.57 o                         
   9   6   5        419.50        477.33         8.29 o                         
  10   6   5         45.86         54.02         2.08 o                         
  11   6   5        256.48        309.68        18.12 o                         
 -12   7   5         14.43         12.57         0.84 o                         
 -11   7   5          0.17          2.09         0.71 o                         
 -10   7   5        150.62        159.57         3.64 o                         
  -9   7   5         37.98         42.25         1.29 o                         
  -8   7   5         63.10         66.98         1.60 o                         
  -7   7   5         24.53         28.04         0.95 o                         
  -6   7   5        234.17        246.29         3.77 o                         
  -5   7   5         19.16         18.04         0.67 o                         
  -4   7   5        446.56        464.33         6.89 o                         
  -3   7   5       1311.22       1371.99        19.68 o                         
  -2   7   5        116.80         88.11         1.62 o                         
  -1   7   5        136.86        148.71         2.77 o                         
   0   7   5        434.55        407.85         6.56 o                         
   1   7   5       1670.89       1632.65        22.14 o                         
   2   7   5       2543.12       2459.82        31.44 o                         
   3   7   5         42.25         47.54         1.26 o                         
   4   7   5        533.51        523.42         7.97 o                         
   5   7   5         96.45        105.69         2.35 o                         
   6   7   5        204.53        189.03         3.43 o                         
   7   7   5         68.22         81.34         2.18 o                         
   8   7   5         25.30         29.32         1.48 o                         
   9   7   5        177.73        196.87         4.60 o                         
  10   7   5         17.87         14.02         0.93 o                         
 -11   8   5        208.59        201.28         4.26 o                         
 -10   8   5          0.47         -0.31         0.71 o                         
  -9   8   5         90.06        101.13         2.36 o                         
  -8   8   5         23.85         22.27         0.98 o                         
  -7   8   5        184.92        203.19         3.56 o                         
  -6   8   5        132.97        119.73         2.13 o                         
  -5   8   5          5.78          4.65         0.58 o                         
  -4   8   5         50.98         50.30         1.29 o                         
  -3   8   5        259.15        248.43         3.88 o                         
  -2   8   5        252.42        265.59         4.14 o                         
  -1   8   5        239.19        233.95         3.48 o                         
   0   8   5        253.02        251.32         3.94 o                         
   1   8   5        693.15        699.89        10.32 o                         
   2   8   5          4.06          2.99         0.59 o                         
   3   8   5        122.23        110.89         2.08 o                         
   4   8   5         53.70         39.05         1.12 o                         
   5   8   5         70.69         86.14         1.94 o                         
   6   8   5          6.05          8.78         0.82 o                         
   7   8   5        135.07        130.20         2.62 o                         
   8   8   5         19.69         19.29         0.99 o                         
   9   8   5        417.24        413.58         7.91 o                         
  10   8   5         47.72         37.46         3.22 o                         
 -11   9   5         34.83         37.05         4.43 o                         
 -10   9   5          0.46          0.34         0.64 o                         
  -9   9   5         11.77          8.00         1.03 o                         
  -8   9   5         62.30         57.57         1.47 o                         
  -7   9   5        560.24        593.36         9.36 o                         
  -6   9   5          0.23         -0.10         0.54 o                         
  -5   9   5        259.34        263.37         4.29 o                         
  -4   9   5        673.88        649.38         9.88 o                         
  -3   9   5         42.48         45.01         1.25 o                         
  -2   9   5        226.00        201.36         3.19 o                         
  -1   9   5        342.54        354.56         5.43 o                         
   0   9   5        137.94        150.23         2.68 o                         
   1   9   5         36.19         38.90         1.21 o                         
   2   9   5        576.47        636.02         9.50 o                         
   3   9   5        633.24        574.62         8.61 o                         
   4   9   5          1.82          0.46         0.66 o                         
   5   9   5        189.51        173.84         3.09 o                         
   6   9   5         72.18         62.32         1.63 o                         
   7   9   5         64.83         71.96         1.69 o                         
   8   9   5        448.49        417.59         7.96 o                         
   9   9   5         56.68         56.82         2.07 o                         
 -10  10   5          2.08          1.71         1.04 o                         
  -9  10   5         74.80         67.92         1.76 o                         
  -8  10   5        268.74        262.61         6.17 o                         
  -7  10   5         34.26         32.12         1.26 o                         
  -6  10   5        207.40        229.31         4.10 o                         
  -5  10   5          4.09          3.11         0.70 o                         
  -4  10   5       1031.14       1068.84        16.58 o                         
  -3  10   5          6.84          9.89         0.79 o                         
  -2  10   5          7.47          8.08         0.71 o                         
  -1  10   5        614.03        658.99        10.39 o                         
   0  10   5        283.19        268.03         4.53 o                         
   1  10   5        451.58        448.99         7.08 o                         
   2  10   5         21.61         26.91         1.07 o                         
   3  10   5        124.94        124.20         2.69 o                         
   4  10   5         72.16         63.94         1.80 o                         
   5  10   5        165.06        166.08         3.38 o                         
   6  10   5        144.34        168.94         3.20 o                         
   7  10   5        213.75        218.51         4.04 o                         
   8  10   5          0.18         -0.30         0.67 o                         
  -8  11   5         20.64         19.25         1.08 o                         
  -7  11   5        231.13        230.28         4.76 o                         
  -6  11   5         17.90         17.84         0.97 o                         
  -5  11   5        145.13        145.36         3.22 o                         
  -4  11   5        541.83        560.10         9.56 o                         
  -3  11   5        385.25        401.29         6.73 o                         
  -2  11   5         97.94        109.93         2.42 o                         
  -1  11   5        503.38        521.21         8.59 o                         
   0  11   5         36.81         42.76         1.39 o                         
   1  11   5        190.54        170.61         3.26 o                         
   2  11   5        739.14        714.11        11.66 o                         
   3  11   5        619.99        661.03        11.25 o                         
   4  11   5         19.04         19.81         0.96 o                         
   5  11   5          2.46          1.65         0.67 o                         
   6  11   5         11.90         10.72         0.75 o                         
   7  11   5         59.11         54.44         2.20 o                         
  -7  12   5          0.45          0.24         0.72 o                         
  -6  12   5        589.32        591.53        12.13 o                         
  -5  12   5        221.05        230.81         4.84 o                         
  -4  12   5         24.03         23.76         1.18 o                         
  -3  12   5          0.64          1.22         0.77 o                         
  -2  12   5         14.14         11.40         0.97 o                         
  -1  12   5        212.86        225.07         4.94 o                         
   0  12   5        211.04        217.10         4.29 o                         
   1  12   5        253.06        249.16         4.91 o                         
   2  12   5         38.92         36.39         1.39 o                         
   3  12   5         99.16         97.43         2.23 o                         
   4  12   5         31.24         27.05         1.17 o                         
   5  12   5        115.37        101.26         2.26 o                         
  -5  13   5          2.35          1.89         1.08 o                         
  -4  13   5          5.94          7.98         0.75 o                         
  -3  13   5        390.60        364.42         7.71 o                         
  -2  13   5         12.96          7.93         0.92 o                         
  -1  13   5        176.38        173.60         3.84 o                         
   0  13   5         13.46         13.39         0.94 o                         
   1  13   5         23.54         26.64         1.39 o                         
   2  13   5        120.46        110.79         2.79 o                         
   3  13   5         35.09         41.38         1.45 o                         
 -14   0   6          0.81         -1.01         1.14 o                         
 -12   0   6       1448.97       1562.03        40.41 o                         
 -10   0   6       1455.29       1480.00        30.48 o                         
  -8   0   6       2365.46       2431.39        46.27 o                         
  -6   0   6         30.23         35.97         2.09 o                         
  -4   0   6       3956.91       4074.52       269.60 o                         
  -2   0   6       1233.78       1130.58        41.72 o                         
   0   0   6        486.96        595.95        19.84 o                         
   2   0   6         80.82         84.16         4.12 o                         
   4   0   6       1144.70       1170.18        67.66 o                         
   6   0   6        213.47        205.12         5.12 o                         
   8   0   6        447.43        418.52        10.47 o                         
  10   0   6        337.88        366.31        10.26 o                         
 -14   1   6         19.26         16.22         2.28 o                         
 -13   1   6        337.66        337.24         6.93 o                         
 -12   1   6          0.86          1.67         0.83 o                         
 -11   1   6         24.22         28.60         1.17 o                         
 -10   1   6       1006.92       1009.04        15.61 o                         
  -9   1   6        832.61        849.76        11.99 o                         
  -8   1   6         84.64         83.13         1.50 o                         
  -7   1   6        923.28        939.22        17.22 o                         
  -6   1   6         28.46         23.20         1.47 o                         
  -5   1   6        763.83        661.45        16.54 o                         
  -4   1   6        457.53        496.19        14.45 o                         
  -3   1   6       2405.34       2566.74        77.22 o                         
  -2   1   6        895.49        949.33        24.31 o                         
  -1   1   6       1911.33       1906.46        44.37 o                         
   0   1   6        187.50        218.41         5.37 o                         
   1   1   6          5.46          5.31         0.81 o                         
   2   1   6         27.57         21.30         1.04 o                         
   3   1   6       2203.56       2084.62        59.51 o                         
   4   1   6        821.00        763.62        42.89 o                         
   5   1   6        221.87        214.07         4.30 o                         
   6   1   6         20.13         22.06         0.87 o                         
   7   1   6        105.80         95.76         2.17 o                         
   8   1   6          1.38          3.02         1.07 o                         
   9   1   6        936.95        979.05        17.92 o                         
  10   1   6          0.57          2.05         1.39 o                         
  11   1   6        166.91        170.35         4.25 o                         
 -13   2   6          2.09          2.31         0.70 o                         
 -12   2   6        271.62        335.18         6.54 o                         
 -11   2   6        264.86        263.41         4.81 o                         
 -10   2   6       1285.24       1262.88        19.50 o                         
  -9   2   6          6.70          6.94         0.61 o                         
  -8   2   6       3640.32       3465.99        47.78 o                         
  -7   2   6          0.55          0.98         0.49 o                         
  -6   2   6       2031.61       1891.15        48.45 o                         
  -5   2   6        524.25        526.42        12.55 o                         
  -4   2   6        424.48        383.18        10.12 o                         
  -3   2   6       1866.27       1989.52        50.72 o                         
  -2   2   6         11.26          8.04         0.80 o                         
  -1   2   6        203.91        213.89         6.54 o                         
   0   2   6       3657.08       3852.14       109.53 o                         
   1   2   6       2520.30       2565.99        72.95 o                         
   2   2   6        264.19        244.85         8.51 o                         
   3   2   6        408.79        390.39        19.36 o                         
   4   2   6       1373.60       1413.39        46.81 o                         
   5   2   6         59.42         50.82         1.34 o                         
   6   2   6         68.34         70.28         1.77 o                         
   7   2   6         90.25         96.28         2.33 o                         
   8   2   6         12.79         11.62         1.12 o                         
   9   2   6          0.03          3.04         1.13 o                         
  10   2   6        508.92        535.13        10.32 o                         
  11   2   6          0.17          0.40         1.29 o                         
 -13   3   6        147.21        148.94         2.86 o                         
 -12   3   6         33.33         31.59         1.21 o                         
 -11   3   6        735.61        734.59        12.99 o                         
 -10   3   6         30.52         35.14         1.46 o                         
  -9   3   6        592.87        615.91         9.39 o                         
  -8   3   6         81.05         88.54         1.70 o                         
  -7   3   6        175.65        169.59         2.59 o                         
  -6   3   6        511.66        524.39        15.35 o                         
  -5   3   6        496.55        511.76        13.43 o                         
  -4   3   6       1045.91       1064.06        24.94 o                         
  -3   3   6       1211.74       1152.31        29.61 o                         
  -2   3   6       1446.75       1548.55        51.31 o                         
  -1   3   6         27.36         19.16         1.83 o                         
   0   3   6       1534.14       1762.65        71.34 o                         
   1   3   6        312.97        400.46        16.80 o                         
   2   3   6        483.64        484.52        16.43 o                         
   3   3   6        132.71        143.43         5.34 o                         
   4   3   6        282.82        326.69        12.65 o                         
   5   3   6         97.16         83.97         1.71 o                         
   6   3   6          0.66          0.47         0.68 o                         
   7   3   6        667.57        681.16        11.22 o                         
   8   3   6        219.83        231.48         4.61 o                         
   9   3   6        784.89        836.29        14.75 o                         
  10   3   6        328.24        337.40         8.08 o                         
  11   3   6         83.17         81.35         2.91 o                         
 -13   4   6          2.35          3.20         0.55 o                         
 -12   4   6        556.59        557.51         9.92 o                         
 -11   4   6        135.94        147.08         2.94 o                         
 -10   4   6          7.89          5.01         0.70 o                         
  -9   4   6        144.72        172.45         2.97 o                         
  -8   4   6        109.65        113.41         1.98 o                         
  -7   4   6        460.65        515.26         7.61 o                         
  -6   4   6       1072.99       1064.46        16.43 o                         
  -5   4   6       1291.50       1460.75        44.67 o                         
  -4   4   6        252.15        268.95         9.71 o                         
  -3   4   6        415.02        480.96        16.87 o                         
  -2   4   6       3543.54       3758.72       151.48 o                         
  -1   4   6       1054.35       1183.56        48.27 o                         
   0   4   6        353.99        438.32        18.51 o                         
   1   4   6          8.90          7.18         1.26 o                         
   2   4   6       2533.71       2729.69       110.36 o                         
   3   4   6        709.21        819.97        35.64 o                         
   4   4   6       3493.05       3252.22        46.49 o                         
   5   4   6         46.14         43.37         1.22 o                         
   6   4   6        772.36        713.19        11.21 o                         
   7   4   6        296.31        321.13         5.82 o                         
   8   4   6        311.03        310.31         6.30 o                         
   9   4   6        110.40        110.55         3.38 o                         
  10   4   6        165.79        189.77         4.47 o                         
  11   4   6         45.68         48.32         2.42 o                         
 -13   5   6          1.35          1.26         0.84 o                         
 -12   5   6          1.22         -0.68         0.68 o                         
 -11   5   6         83.05         75.23         2.04 o                         
 -10   5   6          2.42          1.51         0.71 o                         
  -9   5   6       2052.91       2043.38        31.25 o                         
  -8   5   6       1051.90       1041.04        14.63 o                         
  -7   5   6         11.84          8.69         0.57 o                         
  -6   5   6         32.82         34.36         0.94 o                         
  -5   5   6         42.38         53.09         1.33 o                         
  -4   5   6        460.30        448.62        13.29 o                         
  -3   5   6       4800.97       4739.09       203.27 o                         
  -2   5   6       2806.35       2978.23       120.18 o                         
  -1   5   6       1052.00       1082.25        36.04 o                         
   0   5   6         58.49         61.39         3.70 o                         
   1   5   6         50.54         85.02         3.72 o                         
   2   5   6       5550.97       5598.99       225.38 o                         
   3   5   6        546.72        509.14         7.74 o                         
   4   5   6          0.64          4.54         0.55 o                         
   5   5   6        324.09        346.73         5.39 o                         
   6   5   6         37.91         33.58         1.39 o                         
   7   5   6        550.34        555.96         8.70 o                         
   8   5   6          0.28          3.27         1.03 o                         
   9   5   6         48.87         69.25         2.59 o                         
  10   5   6          4.18          4.62         1.09 o                         
  11   5   6          1.04          2.39         2.41 o                         
 -12   6   6         12.82         14.35         0.99 o                         
 -11   6   6         27.59         25.84         1.18 o                         
 -10   6   6         11.42         10.21         0.84 o                         
  -9   6   6         40.26         37.01         1.43 o                         
  -8   6   6        546.00        547.96         8.68 o                         
  -7   6   6        132.43        113.61         2.07 o                         
  -6   6   6        173.37        159.54         2.67 o                         
  -5   6   6       1630.52       1647.12        24.36 o                         
  -4   6   6        386.34        417.97         6.63 o                         
  -3   6   6        683.90        740.54        14.42 o                         
  -2   6   6       1837.67       1914.06        77.46 o                         
  -1   6   6        943.83       1008.11        33.64 o                         
   0   6   6        224.88        244.41         9.07 o                         
   1   6   6       2061.89       1998.86        38.20 o                         
   2   6   6        657.76        682.06         9.78 o                         
   3   6   6        171.55        171.82         2.81 o                         
   4   6   6        275.87        257.25         4.01 o                         
   5   6   6         33.07         32.95         1.16 o                         
   6   6   6        866.57        834.51        12.99 o                         
   7   6   6         41.47         48.32         2.05 o                         
   8   6   6        231.74        247.80         5.14 o                         
   9   6   6         82.47         85.75         3.56 o                         
  10   6   6        296.29        317.62         8.59 o                         
 -12   7   6        122.09        116.22         3.18 o                         
 -11   7   6        111.08        107.38         2.82 o                         
 -10   7   6         29.23         27.71         1.32 o                         
  -9   7   6        949.06        974.05        14.56 o                         
  -8   7   6        109.30        117.48         2.32 o                         
  -7   7   6        512.28        521.96         7.76 o                         
  -6   7   6        127.45        126.69         2.24 o                         
  -5   7   6        129.03        122.86         2.16 o                         
  -4   7   6        140.31        149.15         2.63 o                         
  -3   7   6        735.02        723.87        10.56 o                         
  -2   7   6        698.71        674.90         9.59 o                         
  -1   7   6          2.93          2.64         0.43 o                         
   0   7   6        241.62        233.80         3.58 o                         
   1   7   6         32.10         28.89         0.99 o                         
   2   7   6         76.77         83.72         1.65 o                         
   3   7   6        653.49        628.38         9.40 o                         
   4   7   6        730.60        690.67        10.38 o                         
   5   7   6        169.54        152.21         3.01 o                         
   6   7   6        371.68        386.26         6.00 o                         
   7   7   6        375.22        387.28         6.68 o                         
   8   7   6         86.89         80.85         2.58 o                         
   9   7   6          3.51          0.97         0.74 o                         
  10   7   6          1.07          1.29         0.80 o                         
 -11   8   6        114.23        108.06         2.54 o                         
 -10   8   6         67.81         63.62         1.77 o                         
  -9   8   6         44.58         43.46         2.00 o                         
  -8   8   6       1929.56       1998.06        33.02 o                         
  -7   8   6        188.30        190.84         3.14 o                         
  -6   8   6        296.57        298.62         4.48 o                         
  -5   8   6        470.61        489.80         7.52 o                         
  -4   8   6        158.23        168.64         2.98 o                         
  -3   8   6         52.36         70.22         1.49 o                         
  -2   8   6        246.19        273.32         4.26 o                         
  -1   8   6       1269.95       1270.20        18.35 o                         
   0   8   6        195.85        193.98         3.52 o                         
   1   8   6        356.01        387.20         6.11 o                         
   2   8   6         31.47         37.22         1.06 o                         
   3   8   6        453.74        458.46         7.28 o                         
   4   8   6        172.14        169.74         3.16 o                         
   5   8   6        422.16        457.21         7.78 o                         
   6   8   6        681.72        659.13        10.23 o                         
   7   8   6         20.37         18.60         1.23 o                         
   8   8   6         69.52         62.08         2.07 o                         
   9   8   6         91.71         88.44         2.24 o                         
 -10   9   6         38.63         26.57         1.39 o                         
  -9   9   6         73.87         70.14         2.01 o                         
  -8   9   6         75.66         79.76         2.14 o                         
  -7   9   6        148.84        158.61         2.89 o                         
  -6   9   6        613.45        606.09         9.25 o                         
  -5   9   6         67.06         68.64         1.67 o                         
  -4   9   6       1832.89       1860.33        29.55 o                         
  -3   9   6       1047.83       1081.98        16.19 o                         
  -2   9   6         38.34         33.74         1.07 o                         
  -1   9   6         30.41         26.15         0.97 o                         
   0   9   6        832.91        839.27        13.63 o                         
   1   9   6        190.02        217.03         3.63 o                         
   2   9   6        339.36        304.19         4.85 o                         
   3   9   6        149.67        137.94         2.53 o                         
   4   9   6         50.19         48.98         1.62 o                         
   5   9   6       1575.49       1595.37        26.64 o                         
   6   9   6         35.98         37.37         1.32 o                         
   7   9   6         46.98         50.42         1.48 o                         
   8   9   6         49.95         49.24         1.49 o                         
  -9  10   6         63.20         64.71         1.86 o                         
  -8  10   6        601.67        565.97        11.08 o                         
  -7  10   6         47.22         46.86         1.94 o                         
  -6  10   6        175.54        179.69         3.45 o                         
  -5  10   6        101.79        105.67         2.22 o                         
  -4  10   6        770.83        793.19        12.41 o                         
  -3  10   6          2.59          2.95         0.72 o                         
  -2  10   6       1459.78       1414.19        21.03 o                         
  -1  10   6        114.95        114.15         2.51 o                         
   0  10   6         57.80         56.62         1.57 o                         
   1  10   6         48.56         44.93         1.27 o                         
   2  10   6        334.45        312.59         4.96 o                         
   3  10   6          2.59          1.78         0.70 o                         
   4  10   6         79.71         86.35         2.04 o                         
   5  10   6         36.22         33.54         1.26 o                         
   6  10   6         27.79         36.74         1.27 o                         
   7  10   6          4.22          3.52         0.71 o                         
  -8  11   6         10.44          9.69         0.80 o                         
  -7  11   6         58.93         56.97         1.73 o                         
  -6  11   6         10.72         11.91         0.89 o                         
  -5  11   6         55.45         64.31         1.88 o                         
  -4  11   6          2.47          3.17         0.68 o                         
  -3  11   6        461.65        460.46         8.31 o                         
  -2  11   6         62.42         63.10         1.89 o                         
  -1  11   6          3.28          4.05         0.80 o                         
   0  11   6        459.16        470.72         8.28 o                         
   1  11   6         11.50          8.82         0.78 o                         
   2  11   6        182.21        179.16         3.49 o                         
   3  11   6         90.89         92.93         2.15 o                         
   4  11   6          5.96          7.52         0.76 o                         
   5  11   6        129.27        120.61         2.66 o                         
   6  11   6         38.34         30.17         1.19 o                         
  -7  12   6          4.62          8.16         1.02 o                         
  -6  12   6        219.79        214.46         4.23 o                         
  -5  12   6          3.76          0.98         0.68 o                         
  -4  12   6         72.19         74.61         2.09 o                         
  -3  12   6         39.65         44.02         1.56 o                         
  -2  12   6        148.40        135.66         3.26 o                         
  -1  12   6         13.63         16.73         1.04 o                         
   0  12   6          7.00          9.72         0.91 o                         
   1  12   6         91.02         90.42         2.09 o                         
   2  12   6          3.20          0.78         0.66 o                         
   3  12   6         40.40         32.64         1.08 o                         
   4  12   6          4.64          5.73         0.61 o                         
   5  12   6        120.24        121.26         6.00 o                         
  -5  13   6         50.60         46.32         4.43 o                         
  -4  13   6         65.60         71.09         2.32 o                         
  -3  13   6        387.16        364.02         8.81 o                         
  -2  13   6          7.59          5.58         0.76 o                         
  -1  13   6         70.01         73.72         2.05 o                         
   0  13   6         50.23         52.02         1.91 o                         
   1  13   6        118.20        105.85         2.71 o                         
   2  13   6         43.44         51.21         1.75 o                         
   3  13   6         17.59         13.69         4.43 o                         
 -13   0   7        157.56        143.64         5.66 o                         
 -11   0   7        143.90        143.99         4.53 o                         
  -9   0   7       2848.68       3039.49        61.32 o                         
  -7   0   7        432.91        342.48         8.70 o                         
  -5   0   7        951.13        958.07        39.16 o                         
  -3   0   7        177.67        134.49         5.21 o                         
  -1   0   7        845.21        696.63        44.62 o                         
   1   0   7       1384.01       1450.85        48.13 o                         
   3   0   7        190.32        132.80         6.44 o                         
   5   0   7        909.89        782.44        15.62 o                         
   7   0   7        276.13        264.34         7.96 o                         
   9   0   7        542.92        535.76        14.19 o                         
  11   0   7        351.57        359.38        11.09 o                         
 -13   1   7        238.52        247.80         5.55 o                         
 -12   1   7         23.99         33.88         1.28 o                         
 -11   1   7        113.08        105.19         2.30 o                         
 -10   1   7       2634.51       2453.21        37.47 o                         
  -9   1   7        157.39        155.60         2.55 o                         
  -8   1   7        989.38       1009.76        14.15 o                         
  -7   1   7        375.92        357.57         5.72 o                         
  -6   1   7       1308.64       1293.68        33.21 o                         
  -5   1   7       1229.55       1318.17        37.86 o                         
  -4   1   7       2158.30       2197.68        55.87 o                         
  -3   1   7        132.65        150.13         4.81 o                         
  -2   1   7        318.83        290.26        17.58 o                         
  -1   1   7        276.62        365.74        10.81 o                         
   0   1   7        427.20        469.97        11.20 o                         
   1   1   7          1.94         -0.11         0.50 o                         
   2   1   7       5786.42       5599.86       158.92 o                         
   3   1   7        184.41        181.16         5.78 o                         
   4   1   7       2741.42       2700.23        81.84 o                         
   5   1   7          1.75          2.03         0.52 o                         
   6   1   7       1796.23       1615.69        23.66 o                         
   7   1   7          3.58          3.82         1.07 o                         
   8   1   7        567.62        571.30        10.57 o                         
   9   1   7        150.57        160.55         4.30 o                         
  10   1   7        207.89        212.00         4.92 o                         
  11   1   7          2.29          2.76         0.97 o                         
 -13   2   7         85.56         86.88         2.40 o                         
 -12   2   7         66.84         65.54         1.82 o                         
 -11   2   7          3.65          4.84         0.75 o                         
 -10   2   7        277.75        305.30         4.89 o                         
  -9   2   7        453.75        450.48         6.56 o                         
  -8   2   7        297.55        314.21         4.66 o                         
  -7   2   7         85.17         84.66         1.49 o                         
  -6   2   7        113.57        101.88         3.22 o                         
  -5   2   7        143.09        117.88         3.49 o                         
  -4   2   7        120.65        139.39         4.16 o                         
  -3   2   7       1521.59       1730.64        49.39 o                         
  -2   2   7       3750.59       4048.90       164.41 o                         
  -1   2   7       1575.05       1417.15        47.05 o                         
   0   2   7        972.57       1071.12        40.11 o                         
   1   2   7        508.33        500.82        14.65 o                         
   2   2   7         26.14         42.90         1.75 o                         
   3   2   7         18.66          8.31         0.93 o                         
   4   2   7         16.19         16.36         0.87 o                         
   5   2   7        837.01        744.82        11.57 o                         
   6   2   7       1206.72       1181.20        19.49 o                         
   7   2   7        318.77        313.97         6.05 o                         
   8   2   7         61.14         52.01         2.80 o                         
   9   2   7        300.30        300.91         6.86 o                         
  10   2   7        122.54        124.56         3.73 o                         
  11   2   7         38.20         43.94         2.15 o                         
 -13   3   7         42.07         33.30         1.64 o                         
 -12   3   7         43.45         54.42         1.66 o                         
 -11   3   7          1.26          0.19         0.68 o                         
 -10   3   7         41.09         30.53         1.13 o                         
  -9   3   7         33.11         24.23         0.86 o                         
  -8   3   7       1313.44       1298.98        18.71 o                         
  -7   3   7          2.43          2.96         0.45 o                         
  -6   3   7        497.08        573.96         9.77 o                         
  -5   3   7          4.20          8.79         0.83 o                         
  -4   3   7        960.38        990.90        25.54 o                         
  -3   3   7          2.34         14.94         1.11 o                         
  -2   3   7          1.93          2.35         0.63 o                         
  -1   3   7        877.76        961.22        39.44 o                         
   0   3   7         69.24         58.66         3.42 o                         
   1   3   7        870.84        916.13        37.59 o                         
   2   3   7         53.74         76.16         3.90 o                         
   3   3   7        886.08        953.05        39.01 o                         
   4   3   7        613.88        634.04         8.96 o                         
   5   3   7          0.68          0.61         0.54 o                         
   6   3   7        229.58        218.23         4.09 o                         
   7   3   7        459.85        440.60         8.34 o                         
   8   3   7        715.45        706.96        12.68 o                         
   9   3   7        575.06        593.75        11.33 o                         
  10   3   7         28.49         35.89         2.24 o                         
  11   3   7          0.04         -1.06         1.06 o                         
 -13   4   7        268.81        310.30         5.41 o                         
 -12   4   7        267.98        270.27         5.30 o                         
 -11   4   7         12.80         10.65         0.82 o                         
 -10   4   7        766.89        787.16        12.29 o                         
  -9   4   7          0.13          0.96         0.58 o                         
  -8   4   7         18.70         19.79         0.74 o                         
  -7   4   7         14.06          8.16         0.62 o                         
  -6   4   7         46.00         52.43         1.23 o                         
  -5   4   7        545.21        478.23        14.19 o                         
  -4   4   7        243.80        224.70         8.05 o                         
  -3   4   7         64.18         63.22         3.84 o                         
  -2   4   7        173.05        195.68         7.11 o                         
  -1   4   7         52.72         24.97         2.41 o                         
   0   4   7          5.29          5.64         1.42 o                         
   1   4   7          1.48          3.22         1.14 o                         
   2   4   7         71.77         71.98         3.84 o                         
   3   4   7         23.94         35.33         1.11 o                         
   4   4   7         14.66         14.27         0.70 o                         
   5   4   7        423.67        372.93         5.97 o                         
   6   4   7         50.11         53.06         1.69 o                         
   7   4   7       1334.20       1359.90        22.33 o                         
   8   4   7        177.32        176.93         4.22 o                         
   9   4   7         13.95         15.62         1.66 o                         
  10   4   7         59.67         62.05         3.09 o                         
 -13   5   7          6.08         19.32         1.80 o                         
 -12   5   7          0.19          0.47         0.65 o                         
 -11   5   7        195.74        196.85         4.31 o                         
 -10   5   7          3.28          5.11         0.71 o                         
  -9   5   7          4.73          6.33         0.65 o                         
  -8   5   7        852.07        821.99        11.98 o                         
  -7   5   7          1.01          3.01         0.59 o                         
  -6   5   7        423.12        423.60         6.52 o                         
  -5   5   7          7.92          5.98         0.57 o                         
  -4   5   7        282.32        370.51         7.05 o                         
  -3   5   7        703.79        712.58        24.10 o                         
  -2   5   7         71.51         68.32         4.12 o                         
  -1   5   7         18.94         26.29         2.52 o                         
   0   5   7       1209.07       1236.84        50.69 o                         
   1   5   7         34.88         24.57         2.28 o                         
   2   5   7       1028.56        935.42        15.27 o                         
   3   5   7       2328.17       2168.49        28.64 o                         
   4   5   7         16.93         15.55         0.81 o                         
   5   5   7        105.08        108.26         2.17 o                         
   6   5   7        136.00        135.01         2.92 o                         
   7   5   7        140.34        167.65         3.60 o                         
   8   5   7        462.73        477.87         9.31 o                         
   9   5   7          3.35          2.01         1.30 o                         
  10   5   7         79.05         82.91         2.45 o                         
 -12   6   7        101.10         98.40         2.52 o                         
 -11   6   7        605.74        616.22        12.87 o                         
 -10   6   7          0.30         -0.44         0.63 o                         
  -9   6   7        953.89       1015.40        16.36 o                         
  -8   6   7        290.69        270.65         4.14 o                         
  -7   6   7        299.18        294.97         4.59 o                         
  -6   6   7         66.02         65.47         1.42 o                         
  -5   6   7        187.14        166.89         2.65 o                         
  -4   6   7         15.73         13.11         0.64 o                         
  -3   6   7         23.81         22.84         0.83 o                         
  -2   6   7        713.32        690.75        10.82 o                         
  -1   6   7        158.25        150.13         3.06 o                         
   0   6   7          4.34          5.11         0.52 o                         
   1   6   7        403.98        365.24         5.29 o                         
   2   6   7         81.40         88.39         1.67 o                         
   3   6   7          1.63          4.42         0.64 o                         
   4   6   7         89.93         78.03         1.72 o                         
   5   6   7        157.02        160.93         3.25 o                         
   6   6   7         46.58         48.62         1.80 o                         
   7   6   7        256.76        256.02         4.84 o                         
   8   6   7         14.17          9.43         1.24 o                         
   9   6   7         96.40         95.32         4.06 o                         
  10   6   7          4.49          2.74         0.97 o                         
 -12   7   7          1.80          4.10         0.81 o                         
 -11   7   7          0.06          0.75         0.73 o                         
 -10   7   7        124.03        125.46         3.01 o                         
  -9   7   7        512.03        505.42         7.78 o                         
  -8   7   7       1419.06       1434.02        20.62 o                         
  -7   7   7         24.82         24.66         0.91 o                         
  -6   7   7         18.97         17.44         1.03 o                         
  -5   7   7         14.16         18.68         0.75 o                         
  -4   7   7        537.72        495.58         8.14 o                         
  -3   7   7        650.45        643.85        10.14 o                         
  -2   7   7         45.55         40.52         1.01 o                         
  -1   7   7        247.48        240.16         3.51 o                         
   0   7   7       2144.62       2087.54        37.85 o                         
   1   7   7        255.66        269.24         4.32 o                         
   2   7   7       1825.64       1796.51        25.16 o                         
   3   7   7        113.76        110.62         2.18 o                         
   4   7   7        110.66         89.31         2.02 o                         
   5   7   7          0.55          1.18         0.84 o                         
   6   7   7        316.86        338.80         6.15 o                         
   7   7   7        141.21        165.07         3.65 o                         
   8   7   7        226.45        228.98         5.16 o                         
   9   7   7         10.67         10.87         0.81 o                         
 -11   8   7        181.16        185.25         4.74 o                         
 -10   8   7         25.62         23.40         1.15 o                         
  -9   8   7        733.87        736.10        12.93 o                         
  -8   8   7         25.20         25.08         1.00 o                         
  -7   8   7        556.14        547.21         8.69 o                         
  -6   8   7         95.26         95.93         1.95 o                         
  -5   8   7         60.34         59.75         1.63 o                         
  -4   8   7          1.96          2.69         0.66 o                         
  -3   8   7        405.29        389.52         6.35 o                         
  -2   8   7         56.59         62.64         1.51 o                         
  -1   8   7         93.31        104.25         2.04 o                         
   0   8   7        678.32        688.70        10.85 o                         
   1   8   7         64.76         57.70         1.41 o                         
   2   8   7        767.72        781.95        11.63 o                         
   3   8   7        716.62        750.80        11.60 o                         
   4   8   7        933.96        921.73        14.12 o                         
   5   8   7        449.25        475.94         7.41 o                         
   6   8   7         43.27         47.10         1.59 o                         
   7   8   7          3.51          1.58         0.82 o                         
   8   8   7          1.16          0.06         0.67 o                         
   9   8   7         10.02          8.00         0.88 o                         
 -10   9   7        143.74        131.24         3.26 o                         
  -9   9   7         56.26         53.14         1.58 o                         
  -8   9   7       1171.40       1147.57        19.97 o                         
  -7   9   7         22.31         24.33         0.97 o                         
  -6   9   7         12.73         16.37         0.92 o                         
  -5   9   7         41.74         43.98         1.52 o                         
  -4   9   7        271.45        265.03         4.63 o                         
  -3   9   7        126.81        116.28         2.30 o                         
  -2   9   7        492.99        528.83         8.17 o                         
  -1   9   7         81.76         84.93         2.11 o                         
   0   9   7        725.25        723.26        11.42 o                         
   1   9   7        122.06        118.00         2.28 o                         
   2   9   7       1916.06       1961.31        28.23 o                         
   3   9   7        189.25        185.65         3.40 o                         
   4   9   7         74.93         76.52         1.88 o                         
   5   9   7         44.45         38.97         1.31 o                         
   6   9   7         13.39         17.19         1.04 o                         
   7   9   7        147.30        158.89         3.71 o                         
   8   9   7         57.96         64.67         2.43 o                         
  -9  10   7         42.84         46.32         1.53 o                         
  -8  10   7         10.61         10.81         0.83 o                         
  -7  10   7        171.13        164.15         3.68 o                         
  -6  10   7        529.01        549.71        11.80 o                         
  -5  10   7        301.36        315.35         5.90 o                         
  -4  10   7         94.21         85.77         2.13 o                         
  -3  10   7        232.07        262.03         4.65 o                         
  -2  10   7        445.87        459.69         7.44 o                         
  -1  10   7        106.11        121.69         2.57 o                         
   0  10   7        924.93        910.71        14.30 o                         
   1  10   7          0.16          0.97         0.66 o                         
   2  10   7         21.38         28.92         1.06 o                         
   3  10   7        781.08        746.16        11.38 o                         
   4  10   7          0.68          1.19         0.66 o                         
   5  10   7        121.82        133.63         3.22 o                         
   6  10   7         20.64         17.65         0.96 o                         
   7  10   7        139.90        135.80         3.34 o                         
  -8  11   7        174.76        162.07         6.19 o                         
  -7  11   7          0.40         -0.33         0.65 o                         
  -6  11   7        149.97        146.97         3.18 o                         
  -5  11   7         74.84         64.52         1.99 o                         
  -4  11   7        239.59        256.87         5.14 o                         
  -3  11   7          4.14          3.99         0.75 o                         
  -2  11   7         61.42         65.11         1.67 o                         
  -1  11   7        222.17        207.56         3.85 o                         
   0  11   7        377.84        398.94         6.32 o                         
   1  11   7         82.88         91.82         2.05 o                         
   2  11   7         34.44         31.99         1.82 o                         
   3  11   7         12.42          8.75         0.78 o                         
   4  11   7         15.00         14.44         0.82 o                         
   5  11   7         12.03         17.24         0.98 o                         
   6  11   7         19.45         13.33         1.10 o                         
  -7  12   7         27.03         20.54         3.22 o                         
  -6  12   7         99.39         89.82         2.86 o                         
  -5  12   7          1.86          1.10         0.77 o                         
  -4  12   7        165.22        156.72         3.52 o                         
  -3  12   7          0.71         -0.15         0.74 o                         
  -2  12   7         14.86         15.10         1.00 o                         
  -1  12   7         23.55         26.49         1.21 o                         
   0  12   7        568.97        557.91        10.98 o                         
   1  12   7          5.58          3.73         0.70 o                         
   2  12   7         41.03         43.36         1.57 o                         
   3  12   7          0.72          0.00         0.61 o                         
   4  12   7          1.33          0.41         0.69 o                         
  -4  13   7         47.92         34.02         1.71 o                         
  -3  13   7          0.73          0.86         0.75 o                         
  -2  13   7          0.84         -0.30         0.68 o                         
  -1  13   7        313.29        299.43         6.53 o                         
   0  13   7          7.90          9.22         0.80 o                         
   1  13   7         66.64         68.50         2.07 o                         
   2  13   7         52.53         50.34         3.87 o                         
 -12   0   8        401.14        405.51        12.50 o                         
 -10   0   8       2754.89       2528.73        57.38 o                         
  -8   0   8        372.94        383.66         8.20 o                         
  -6   0   8       7529.48       7356.50       500.99 o                         
  -4   0   8       1504.26       1557.82        63.08 o                         
  -2   0   8      11940.62      12665.43       510.00 o                         
   0   0   8         39.87         45.56         2.81 o                         
   2   0   8         57.95         80.71         3.26 o                         
   4   0   8        417.88        367.89         9.07 o                         
   6   0   8         55.52         50.85         2.99 o                         
   8   0   8        630.28        646.89        16.77 o                         
  10   0   8        259.68        285.70         9.77 o                         
 -13   1   8        247.00        263.03         6.15 o                         
 -12   1   8          0.25         -0.28         0.79 o                         
 -11   1   8         98.71         73.63         1.85 o                         
 -10   1   8        197.85        196.98         3.24 o                         
  -9   1   8        400.90        381.79         5.62 o                         
  -8   1   8        467.18        460.29         6.66 o                         
  -7   1   8         66.89         68.99         1.35 o                         
  -6   1   8          6.38          8.45         0.75 o                         
  -5   1   8        675.78        686.10        19.93 o                         
  -4   1   8        232.45        237.42         6.44 o                         
  -3   1   8       3523.01       3459.97       113.78 o                         
  -2   1   8         28.85         25.97         1.90 o                         
  -1   1   8       1783.37       2010.78        69.10 o                         
   0   1   8        742.83        799.91        26.97 o                         
   1   1   8       3862.99       3609.59        91.80 o                         
   2   1   8         70.93         79.17         2.78 o                         
   3   1   8        221.79        162.75         7.69 o                         
   4   1   8         71.72         83.54         2.06 o                         
   5   1   8       1409.83       1322.74        20.85 o                         
   6   1   8        243.67        267.71         5.58 o                         
   7   1   8        376.11        386.25         7.95 o                         
   8   1   8         57.33         65.37         2.85 o                         
   9   1   8         72.25         84.31         3.25 o                         
  10   1   8         54.26         53.19         2.31 o                         
  11   1   8         95.37        106.28         7.68 o                         
 -13   2   8         50.43         55.95         1.70 o                         
 -12   2   8         78.55         84.45         2.30 o                         
 -11   2   8          6.22          5.66         0.78 o                         
 -10   2   8       3762.82       3712.13        52.86 o                         
  -9   2   8       1139.97       1104.10        15.97 o                         
  -8   2   8       1810.64       1735.95        24.90 o                         
  -7   2   8        167.89        153.70         2.29 o                         
  -6   2   8       2930.58       2907.66        49.94 o                         
  -5   2   8       1680.18       1933.96        58.24 o                         
  -4   2   8        547.71        555.66        16.31 o                         
  -3   2   8        317.19        393.28        13.64 o                         
  -2   2   8       6462.81       6556.55       214.91 o                         
  -1   2   8        621.47        665.98        22.55 o                         
   0   2   8       1219.84       1157.63        41.52 o                         
   1   2   8        334.71        381.41        16.37 o                         
   2   2   8        771.69        727.75        24.41 o                         
   3   2   8          8.99          7.44         2.15 o                         
   4   2   8        821.92        715.07        11.14 o                         
   5   2   8        323.61        286.98         5.22 o                         
   6   2   8        509.60        490.88         8.75 o                         
   7   2   8          2.28          2.75         1.28 o                         
   8   2   8          8.64          8.61         1.51 o                         
   9   2   8        302.61        305.58         6.85 o                         
  10   2   8       1162.43       1258.85        23.47 o                         
 -13   3   8         48.55         52.79         1.58 o                         
 -12   3   8         81.59         82.52         2.10 o                         
 -11   3   8         46.33         57.25         1.59 o                         
 -10   3   8        151.52        132.59         2.43 o                         
  -9   3   8        906.84        947.62        13.77 o                         
  -8   3   8         40.05         46.06         1.07 o                         
  -7   3   8          1.17          1.87         0.49 o                         
  -6   3   8        970.40       1007.87        15.52 o                         
  -5   3   8        109.57         98.10         3.36 o                         
  -4   3   8         50.07         46.99         2.09 o                         
  -3   3   8       1025.72       1088.61        32.58 o                         
  -2   3   8        610.23        656.11        38.03 o                         
  -1   3   8        368.66        397.33        16.94 o                         
   0   3   8        721.55        755.91        31.18 o                         
   1   3   8        341.19        316.86        29.40 o                         
   2   3   8       1622.27       1451.23        58.95 o                         
   3   3   8        102.90        110.98         2.21 o                         
   4   3   8          0.21          0.62         0.51 o                         
   5   3   8        286.75        292.17         5.06 o                         
   6   3   8          7.86          5.60         1.07 o                         
   7   3   8         10.59          7.27         1.28 o                         
   8   3   8        115.38        123.00         3.51 o                         
   9   3   8         60.83         67.64         2.66 o                         
  10   3   8         85.78         87.06         3.04 o                         
 -13   4   8        102.26        106.82         2.81 o                         
 -12   4   8        405.93        412.45         7.79 o                         
 -11   4   8         45.96         38.84         1.70 o                         
 -10   4   8         10.09         13.39         0.71 o                         
  -9   4   8        326.38        314.08         4.59 o                         
  -8   4   8        703.43        697.68        10.22 o                         
  -7   4   8         10.38         12.96         0.69 o                         
  -6   4   8        693.66        678.10         9.90 o                         
  -5   4   8        144.52        159.31         2.53 o                         
  -4   4   8        133.69        133.92         6.18 o                         
  -3   4   8         16.75         20.76         2.24 o                         
  -2   4   8       1858.45       1674.19        68.21 o                         
  -1   4   8        541.94        573.48        24.06 o                         
   0   4   8         31.95         35.97         2.69 o                         
   1   4   8        291.34        282.55        12.53 o                         
   2   4   8        169.87        179.46         3.47 o                         
   3   4   8         37.59         39.63         1.18 o                         
   4   4   8       3414.42       3087.26        45.73 o                         
   5   4   8        461.88        455.11         7.49 o                         
   6   4   8          0.58          1.53         0.96 o                         
   7   4   8        862.31        865.84        15.87 o                         
   8   4   8       1076.28       1098.25        19.88 o                         
   9   4   8         23.01         22.25         2.19 o                         
  10   4   8        342.72        393.48        12.43 o                         
 -12   5   8         36.67         48.66         1.95 o                         
 -11   5   8        146.51        135.83         3.40 o                         
 -10   5   8        312.95        288.65         5.21 o                         
  -9   5   8        623.33        612.32         9.04 o                         
  -8   5   8          2.98          3.62         0.61 o                         
  -7   5   8        529.58        541.58         8.29 o                         
  -6   5   8       1024.52        967.68        14.49 o                         
  -5   5   8        673.54        674.62         9.84 o                         
  -4   5   8        714.84        695.87        10.16 o                         
  -3   5   8       1418.80       1384.83        22.99 o                         
  -2   5   8         27.76         41.45         1.70 o                         
  -1   5   8          9.75         11.01         0.84 o                         
   0   5   8        425.60        418.21         6.76 o                         
   1   5   8        109.19        112.39         1.93 o                         
   2   5   8         15.52         13.33         0.65 o                         
   3   5   8       1000.07        950.39        14.52 o                         
   4   5   8         91.16         97.58         2.14 o                         
   5   5   8         11.88         12.92         1.25 o                         
   6   5   8        390.41        366.32         6.27 o                         
   7   5   8         38.22         48.86         1.92 o                         
   8   5   8         27.99         35.29         1.75 o                         
   9   5   8         29.53         34.86         2.46 o                         
  10   5   8        127.73        125.48         4.83 o                         
 -12   6   8        285.01        280.88         6.41 o                         
 -11   6   8          2.77          4.13         0.81 o                         
 -10   6   8        126.03        114.26         2.44 o                         
  -9   6   8          0.57         -0.55         0.55 o                         
  -8   6   8         22.89         19.23         0.84 o                         
  -7   6   8        620.20        614.98         9.72 o                         
  -6   6   8         24.72         18.97         0.71 o                         
  -5   6   8        126.24        113.31         2.03 o                         
  -4   6   8        390.12        429.46         7.15 o                         
  -3   6   8        281.59        257.58         4.27 o                         
  -2   6   8       1364.71       1364.54        18.54 o                         
  -1   6   8        385.38        363.69         5.24 o                         
   0   6   8       1236.49       1213.20        16.57 o                         
   1   6   8        484.43        528.86         6.97 o                         
   2   6   8        211.56        222.21         3.52 o                         
   3   6   8        367.91        360.64         5.75 o                         
   4   6   8        179.72        176.47         3.27 o                         
   5   6   8          6.42          7.25         0.91 o                         
   6   6   8        438.65        424.51         8.07 o                         
   7   6   8         97.30         92.94         2.62 o                         
   8   6   8        147.81        156.50         3.82 o                         
   9   6   8         10.00          8.64         1.09 o                         
 -11   7   8          4.15          2.30         0.74 o                         
 -10   7   8        105.93        102.19         2.30 o                         
  -9   7   8         94.74         83.01         1.93 o                         
  -8   7   8          4.05          2.98         0.69 o                         
  -7   7   8         30.70         19.76         0.86 o                         
  -6   7   8          9.69         10.69         0.74 o                         
  -5   7   8        918.81        938.73        15.08 o                         
  -4   7   8          0.93          2.11         0.59 o                         
  -3   7   8        453.79        471.58         7.82 o                         
  -2   7   8        726.24        723.50        10.32 o                         
  -1   7   8        472.49        514.42         7.06 o                         
   0   7   8        810.44        776.31        11.39 o                         
   1   7   8        246.67        263.30         4.30 o                         
   2   7   8         38.00         36.22         1.15 o                         
   3   7   8       1544.47       1525.52        21.57 o                         
   4   7   8        313.94        304.69         6.07 o                         
   5   7   8        565.76        561.78         9.87 o                         
   6   7   8         97.29         97.33         2.67 o                         
   7   7   8        312.94        348.94         6.86 o                         
   8   7   8         39.37         37.16         1.51 o                         
   9   7   8         27.82         29.70         2.74 o                         
 -11   8   8         61.69         55.12         1.89 o                         
 -10   8   8          0.47          0.18         0.70 o                         
  -9   8   8         43.68         44.66         1.38 o                         
  -8   8   8          1.08          0.89         0.56 o                         
  -7   8   8        526.46        531.32         8.15 o                         
  -6   8   8        463.85        464.27         7.18 o                         
  -5   8   8        663.74        693.38        11.76 o                         
  -4   8   8       1849.36       1849.16        31.93 o                         
  -3   8   8        517.81        488.24         7.80 o                         
  -2   8   8       1018.41       1041.09        17.51 o                         
  -1   8   8          8.48          7.04         0.65 o                         
   0   8   8       1667.80       1641.84        23.63 o                         
   1   8   8         39.65         42.37         1.52 o                         
   2   8   8        656.19        674.32        10.12 o                         
   3   8   8         77.25         89.40         2.13 o                         
   4   8   8       1115.68       1080.17        18.39 o                         
   5   8   8         96.88        110.87         2.78 o                         
   6   8   8        101.14        120.03         2.99 o                         
   7   8   8         43.55         36.30         1.42 o                         
   8   8   8         41.52         37.35         1.64 o                         
 -10   9   8         52.74         46.05         1.62 o                         
  -9   9   8          2.69          0.47         0.64 o                         
  -8   9   8         27.55         25.86         1.57 o                         
  -7   9   8         77.83         75.48         1.69 o                         
  -6   9   8        369.27        358.80         5.82 o                         
  -5   9   8        156.20        144.13         2.93 o                         
  -4   9   8        473.68        474.86         8.20 o                         
  -3   9   8        427.99        452.24         7.35 o                         
  -2   9   8        131.23        129.23         2.70 o                         
  -1   9   8         62.18         59.64         1.81 o                         
   0   9   8        280.69        290.64         4.67 o                         
   1   9   8         97.32         98.99         2.04 o                         
   2   9   8        280.61        300.74         4.88 o                         
   3   9   8        521.17        569.16         9.26 o                         
   4   9   8         14.16         10.88         0.89 o                         
   5   9   8          3.16          5.00         0.85 o                         
   6   9   8         93.11         93.06         2.36 o                         
   7   9   8          2.42          1.07         0.63 o                         
  -9  10   8         11.86          5.70         0.85 o                         
  -8  10   8        181.15        193.80         4.32 o                         
  -7  10   8         28.11         26.82         1.39 o                         
  -6  10   8        308.67        303.21         5.93 o                         
  -5  10   8          1.42          0.15         0.77 o                         
  -4  10   8         51.54         47.91         1.61 o                         
  -3  10   8          6.89          7.97         0.79 o                         
  -2  10   8        241.67        233.32         4.12 o                         
  -1  10   8        112.27        116.52         2.58 o                         
   0  10   8        489.14        510.51         8.01 o                         
   1  10   8         26.91         31.24         1.07 o                         
   2  10   8        450.42        440.24         6.96 o                         
   3  10   8         84.96         85.76         2.01 o                         
   4  10   8        279.24        266.02         5.17 o                         
   5  10   8          0.80         -0.16         0.67 o                         
   6  10   8         24.71         22.76         0.96 o                         
  -8  11   8          0.99          0.91         0.92 o                         
  -7  11   8         74.04         73.98         2.42 o                         
  -6  11   8          5.77          5.14         0.84 o                         
  -5  11   8         25.38         27.20         1.21 o                         
  -4  11   8         37.14         37.97         1.36 o                         
  -3  11   8        684.49        673.05        13.20 o                         
  -2  11   8        392.75        375.99         7.41 o                         
  -1  11   8          0.07          0.32         0.74 o                         
   0  11   8          4.72          6.80         0.76 o                         
   1  11   8         18.38         22.47         0.96 o                         
   2  11   8        742.41        723.27        11.85 o                         
   3  11   8          7.65          7.23         0.81 o                         
   4  11   8        123.35        121.05         3.09 o                         
   5  11   8         24.88         27.82         1.27 o                         
  -6  12   8         34.68         29.79         1.26 o                         
  -5  12   8         61.21         55.50         1.65 o                         
  -4  12   8          1.66          2.42         0.70 o                         
  -3  12   8         92.78         91.81         2.30 o                         
  -2  12   8         90.91         88.88         2.43 o                         
  -1  12   8          0.78          1.72         0.76 o                         
   0  12   8        250.08        249.47         4.75 o                         
   1  12   8         12.98         12.31         0.76 o                         
   2  12   8         13.09         17.23         1.19 o                         
   3  12   8         24.44         32.56         1.98 o                         
  -3  13   8         17.45         17.33         2.34 o                         
  -2  13   8        185.75        186.42         4.76 o                         
  -1  13   8          8.70          7.06         0.84 o                         
   0  13   8          0.58          1.48         1.12 o                         
 -13   0   9        349.90        371.94        12.94 o                         
 -11   0   9         43.65         68.25         2.15 o                         
  -9   0   9        102.08         90.69         2.56 o                         
  -7   0   9       1682.81       1706.37        34.55 o                         
  -5   0   9        615.93        674.07        27.76 o                         
  -3   0   9         30.41         54.77         5.24 o                         
  -1   0   9         77.06         62.02         5.64 o                         
   1   0   9        321.49        344.31        21.35 o                         
   3   0   9        302.57        296.12         7.45 o                         
   5   0   9        499.57        480.05        12.07 o                         
   7   0   9         55.61         60.70         3.47 o                         
   9   0   9        206.49        215.16         6.81 o                         
 -13   1   9         12.94         14.35         0.98 o                         
 -12   1   9          8.74         12.58         1.02 o                         
 -11   1   9        561.70        581.82         9.15 o                         
 -10   1   9         25.50         24.30         0.88 o                         
  -9   1   9        292.45        285.82         4.46 o                         
  -8   1   9       1532.48       1501.69        21.57 o                         
  -7   1   9        833.55        824.36        11.96 o                         
  -6   1   9        165.78        154.80         2.42 o                         
  -5   1   9        486.53        535.78        15.69 o                         
  -4   1   9       2156.03       2135.63        86.86 o                         
  -3   1   9        458.39        440.02        41.28 o                         
  -2   1   9        342.55        379.18        13.33 o                         
  -1   1   9         33.11         35.53         2.12 o                         
   0   1   9         37.41         66.91         3.14 o                         
   1   1   9        302.30        294.77        14.34 o                         
   2   1   9         91.84        130.21         8.00 o                         
   3   1   9        119.17        112.77         2.02 o                         
   4   1   9        848.61        831.79        12.95 o                         
   5   1   9        225.94        226.85         5.30 o                         
   6   1   9         61.03         56.65         2.29 o                         
   7   1   9        353.03        365.80         7.59 o                         
   8   1   9       1174.53       1229.25        24.46 o                         
   9   1   9         35.58         44.56         2.22 o                         
  10   1   9         61.97         62.54         2.48 o                         
 -13   2   9        193.10        191.17         4.54 o                         
 -12   2   9         45.52         36.97         1.40 o                         
 -11   2   9         10.86         18.45         0.83 o                         
 -10   2   9        123.79        115.73         2.15 o                         
  -9   2   9         35.63         30.89         1.00 o                         
  -8   2   9         84.57         93.43         1.68 o                         
  -7   2   9        810.54        813.90        11.45 o                         
  -6   2   9        240.97        259.75         4.26 o                         
  -5   2   9         24.58         32.62         1.03 o                         
  -4   2   9        192.87        199.96         9.40 o                         
  -3   2   9          3.57          6.23         1.75 o                         
  -2   2   9       1351.94       1498.85       111.34 o                         
  -1   2   9        488.98        439.57        15.34 o                         
   0   2   9          3.67          4.21         1.07 o                         
   1   2   9          0.91          3.02         1.14 o                         
   2   2   9        172.82        171.58         3.60 o                         
   3   2   9       1048.63        985.22        14.97 o                         
   4   2   9         46.90         55.57         1.67 o                         
   5   2   9        244.07        227.03         4.59 o                         
   6   2   9         25.13         29.25         1.69 o                         
   7   2   9        236.07        249.55         5.37 o                         
   8   2   9        174.62        178.17         4.73 o                         
   9   2   9         14.95         18.86         1.70 o                         
  10   2   9         14.96         12.38         1.35 o                         
 -13   3   9          1.82          4.73         0.83 o                         
 -12   3   9         44.55         33.08         1.28 o                         
 -11   3   9          2.53          2.47         0.61 o                         
 -10   3   9        552.64        559.28         8.56 o                         
  -9   3   9        194.18        188.20         3.11 o                         
  -8   3   9       2941.93       2907.76        40.59 o                         
  -7   3   9        500.82        509.72         7.78 o                         
  -6   3   9         93.77         91.22         1.71 o                         
  -5   3   9        129.45        123.39         2.26 o                         
  -4   3   9       1237.76       1169.78        23.78 o                         
  -3   3   9        645.35        613.31        21.00 o                         
  -2   3   9       1630.22       1660.48        55.42 o                         
  -1   3   9          5.06          3.80         1.26 o                         
   0   3   9        420.56        404.81        17.37 o                         
   1   3   9        188.80        221.33         4.61 o                         
   2   3   9       1383.41       1230.99        18.50 o                         
   3   3   9         56.25         74.23         1.68 o                         
   4   3   9          0.21          3.28         0.77 o                         
   5   3   9        345.97        344.45         6.10 o                         
   6   3   9        235.66        220.12         4.81 o                         
   7   3   9        350.90        360.76         7.49 o                         
   8   3   9         20.22         21.00         1.69 o                         
   9   3   9        440.57        443.66         9.57 o                         
  10   3   9         45.59         45.62         2.06 o                         
 -13   4   9        433.44        450.95        18.14 o                         
 -12   4   9        128.30        146.36         3.29 o                         
 -11   4   9        110.74        110.00         2.47 o                         
 -10   4   9        187.23        172.31         2.95 o                         
  -9   4   9        249.57        258.56         4.09 o                         
  -8   4   9         27.70         31.71         1.06 o                         
  -7   4   9       3030.26       2794.88        42.53 o                         
  -6   4   9        275.16        282.01         4.65 o                         
  -5   4   9         73.78         70.65         1.39 o                         
  -4   4   9       1103.43       1166.64        16.28 o                         
  -3   4   9        677.58        586.45        10.98 o                         
  -2   4   9         72.37         75.77         2.33 o                         
  -1   4   9        558.44        520.78         8.67 o                         
   0   4   9        891.48        955.96        14.46 o                         
   1   4   9       1018.67        995.15        15.06 o                         
   2   4   9          5.50          4.77         0.58 o                         
   3   4   9        132.27        131.09         2.64 o                         
   4   4   9         20.92         16.43         1.09 o                         
   5   4   9         46.37         54.56         1.81 o                         
   6   4   9        282.51        281.41         5.77 o                         
   7   4   9          9.57         12.91         1.57 o                         
   8   4   9         22.76         21.98         1.67 o                         
   9   4   9         51.73         50.80         1.90 o                         
  10   4   9         54.70         60.42         6.44 o                         
 -12   5   9         10.46         11.49         0.73 o                         
 -11   5   9          0.84         -0.43         0.79 o                         
 -10   5   9        101.93        109.74         2.24 o                         
  -9   5   9        239.55        218.04         3.51 o                         
  -8   5   9        431.61        440.10         6.83 o                         
  -7   5   9        396.41        381.11         6.42 o                         
  -6   5   9         69.98         85.26         1.67 o                         
  -5   5   9          7.37          6.09         0.56 o                         
  -4   5   9          5.30          4.35         0.49 o                         
  -3   5   9        150.94        131.32         2.27 o                         
  -2   5   9        373.07        388.94         5.58 o                         
  -1   5   9          1.44          0.65         0.51 o                         
   0   5   9       3263.77       3125.76        43.31 o                         
   1   5   9          1.60          1.19         0.54 o                         
   2   5   9          2.38          2.65         0.65 o                         
   3   5   9         61.88         63.60         1.86 o                         
   4   5   9        665.95        665.69        11.33 o                         
   5   5   9         74.11         80.81         2.38 o                         
   6   5   9        343.04        334.43         6.21 o                         
   7   5   9        276.70        284.12         5.72 o                         
   8   5   9         71.52         68.71         2.85 o                         
   9   5   9        110.41        112.20         2.98 o                         
 -12   6   9        250.01        235.09         6.51 o                         
 -11   6   9        121.50        128.77         2.82 o                         
 -10   6   9          0.23          0.11         0.66 o                         
  -9   6   9         63.93         57.74         1.37 o                         
  -8   6   9        591.54        566.90         8.99 o                         
  -7   6   9       2136.21       2139.70        31.62 o                         
  -6   6   9        401.06        394.09         5.97 o                         
  -5   6   9        107.05        100.07         1.93 o                         
  -4   6   9          0.88          2.05         0.47 o                         
  -3   6   9         23.75         12.95         0.66 o                         
  -2   6   9        126.61        157.84         2.48 o                         
  -1   6   9       1226.43       1191.70        17.27 o                         
   0   6   9        123.24        110.42         2.00 o                         
   1   6   9        980.76        916.97        15.93 o                         
   2   6   9        219.44        233.83         3.62 o                         
   3   6   9        280.81        284.38         4.76 o                         
   4   6   9        975.71        964.91        16.73 o                         
   5   6   9          3.07          6.96         1.09 o                         
   6   6   9        368.85        358.75         8.07 o                         
   7   6   9         13.84         19.44         1.27 o                         
   8   6   9         22.98         21.76         1.77 o                         
   9   6   9          3.86          0.84         1.11 o                         
 -11   7   9         63.21         72.98         2.03 o                         
 -10   7   9          4.08          7.12         0.73 o                         
  -9   7   9        774.63        782.59        13.82 o                         
  -8   7   9        330.29        329.30         5.42 o                         
  -7   7   9         12.85         15.14         0.86 o                         
  -6   7   9         25.46         32.04         1.08 o                         
  -5   7   9         43.64         37.69         1.11 o                         
  -4   7   9        713.47        679.31        10.69 o                         
  -3   7   9         20.06         18.11         0.82 o                         
  -2   7   9        115.18        106.56         1.93 o                         
  -1   7   9        334.96        321.99         5.22 o                         
   0   7   9        408.74        398.77         5.82 o                         
   1   7   9        264.89        236.98         3.98 o                         
   2   7   9        446.79        413.28         5.96 o                         
   3   7   9        465.95        465.40         7.32 o                         
   4   7   9        121.65        125.17         3.04 o                         
   5   7   9        161.12        182.15         4.13 o                         
   6   7   9        511.86        529.72         9.70 o                         
   7   7   9        109.10        110.96         2.88 o                         
   8   7   9        113.85        112.65         4.47 o                         
 -11   8   9         23.11         18.93         3.22 o                         
 -10   8   9         50.16         42.43         1.31 o                         
  -9   8   9          0.69          0.70         0.73 o                         
  -8   8   9        136.32        145.95         3.22 o                         
  -7   8   9        286.80        302.88         5.20 o                         
  -6   8   9        459.05        458.69         7.92 o                         
  -5   8   9          2.44          4.27         0.72 o                         
  -4   8   9          0.50          0.62         0.72 o                         
  -3   8   9         30.13         35.71         1.13 o                         
  -2   8   9        455.81        431.36         6.66 o                         
  -1   8   9         40.08         46.65         1.26 o                         
   0   8   9        732.73        725.68        11.60 o                         
   1   8   9       2019.11       1984.82        26.94 o                         
   2   8   9         20.47         16.19         0.86 o                         
   3   8   9         13.48         15.65         0.97 o                         
   4   8   9        383.54        386.92         7.23 o                         
   5   8   9        275.16        269.37         5.07 o                         
   6   8   9         18.85         18.18         1.12 o                         
   7   8   9          0.45         -0.73         0.73 o                         
 -10   9   9        537.26        461.52        26.98 o                         
  -9   9   9         37.98         38.83         2.22 o                         
  -8   9   9        355.23        358.14         7.65 o                         
  -7   9   9        134.67        135.38         3.18 o                         
  -6   9   9         27.05         27.10         1.15 o                         
  -5   9   9        102.94        106.44         2.38 o                         
  -4   9   9        281.93        277.65         5.06 o                         
  -3   9   9         19.55         23.37         1.02 o                         
  -2   9   9        669.26        685.61        11.29 o                         
  -1   9   9         90.93         93.49         2.27 o                         
   0   9   9        415.17        436.24         7.46 o                         
   1   9   9         15.27         12.45         0.89 o                         
   2   9   9        395.70        382.29         6.03 o                         
   3   9   9          6.28          3.24         0.80 o                         
   4   9   9          4.64          4.43         0.91 o                         
   5   9   9         16.26         15.98         1.03 o                         
   6   9   9        141.61        124.80         3.09 o                         
   7   9   9         48.30         61.39         5.50 o                         
  -9  10   9         33.91         30.84         4.95 o                         
  -8  10   9        389.46        382.32         9.29 o                         
  -7  10   9        349.10        376.22         8.01 o                         
  -6  10   9         19.81         16.51         0.99 o                         
  -5  10   9        211.57        220.45         4.49 o                         
  -4  10   9         30.48         32.23         1.67 o                         
  -3  10   9         20.42         16.89         0.93 o                         
  -2  10   9         65.95         58.29         1.65 o                         
  -1  10   9         97.25        104.23         2.52 o                         
   0  10   9        218.92        227.61         4.40 o                         
   1  10   9        151.70        163.57         2.94 o                         
   2  10   9         10.51         11.28         0.81 o                         
   3  10   9        278.32        268.45         5.05 o                         
   4  10   9        128.93        132.21         2.96 o                         
   5  10   9        154.92        184.74         4.25 o                         
   6  10   9          0.55         -0.45         0.94 o                         
  -7  11   9        266.17        251.62         5.89 o                         
  -6  11   9        170.48        166.53         3.68 o                         
  -5  11   9        404.69        399.87         7.63 o                         
  -4  11   9         88.71         78.96         1.99 o                         
  -3  11   9         14.96         11.39         0.96 o                         
  -2  11   9        270.38        265.90         5.13 o                         
  -1  11   9         60.00         58.09         1.72 o                         
   0  11   9          3.16          2.11         0.72 o                         
   1  11   9         57.94         36.82         1.15 o                         
   2  11   9        168.29        165.89         3.44 o                         
   3  11   9         22.42         13.52         0.88 o                         
   4  11   9          5.98          2.46         0.73 o                         
  -5  12   9         56.29         49.00         2.07 o                         
  -4  12   9        129.86        128.37         2.95 o                         
  -3  12   9         27.42         32.62         1.91 o                         
  -2  12   9        191.05        178.16         3.73 o                         
  -1  12   9         15.80          9.22         0.83 o                         
   0  12   9        116.19        128.05         2.89 o                         
   1  12   9         41.17         32.23         1.55 o                         
   2  12   9         14.81         17.55         1.14 o                         
 -12   0  10        166.36        148.46         5.08 o                         
 -10   0  10         12.51          6.72         0.94 o                         
  -8   0  10        164.52        155.99         3.99 o                         
  -6   0  10       1552.79       1487.94        33.32 o                         
  -4   0  10       2131.15       2150.21        71.23 o                         
  -2   0  10       3070.42       3156.46       181.24 o                         
   0   0  10         25.90         45.51         4.83 o                         
   2   0  10        447.21        477.73        11.26 o                         
   4   0  10        464.36        424.22        10.41 o                         
   6   0  10        398.24        417.72        12.56 o                         
   8   0  10        266.65        269.83         8.71 o                         
  10   0  10         30.97         25.61         7.65 o                         
 -13   1  10        253.61        292.54         7.23 o                         
 -12   1  10          4.39          6.98         0.89 o                         
 -11   1  10        144.81        139.99         2.48 o                         
 -10   1  10        726.61        731.55        10.70 o                         
  -9   1  10        413.27        430.02         6.48 o                         
  -8   1  10        169.01        169.30         2.91 o                         
  -7   1  10         12.96         18.65         0.67 o                         
  -6   1  10          8.44         16.86         0.67 o                         
  -5   1  10        354.46        299.36         4.57 o                         
  -4   1  10         99.27        102.20         2.37 o                         
  -3   1  10          6.90          6.65         1.71 o                         
  -2   1  10        162.63        166.18         8.26 o                         
  -1   1  10        840.66        779.27        32.75 o                         
   0   1  10         41.77         53.99         2.81 o                         
   1   1  10       1055.62        996.97        16.33 o                         
   2   1  10         18.04         17.70         0.97 o                         
   3   1  10         11.89         13.69         0.85 o                         
   4   1  10        522.19        495.06         8.11 o                         
   5   1  10        259.20        237.43         5.12 o                         
   6   1  10        107.73        111.20         3.26 o                         
   7   1  10        163.60        174.67         4.69 o                         
   8   1  10          1.28          4.01         1.50 o                         
   9   1  10        314.10        323.38         6.88 o                         
  10   1  10         79.73         86.59        10.07 o                         
 -13   2  10          5.36          7.15         0.75 o                         
 -12   2  10        532.34        532.02        11.14 o                         
 -11   2  10         13.25         15.16         0.84 o                         
 -10   2  10        704.56        719.55        10.54 o                         
  -9   2  10         28.53         19.43         0.79 o                         
  -8   2  10          5.48          8.40         0.58 o                         
  -7   2  10         51.25         48.63         1.19 o                         
  -6   2  10        241.27        232.65         3.87 o                         
  -5   2  10        493.38        499.59         7.88 o                         
  -4   2  10        505.21        503.31         8.36 o                         
  -3   2  10        547.30        546.24        10.73 o                         
  -2   2  10       1900.39       1869.27        76.47 o                         
  -1   2  10        127.98        148.32         4.34 o                         
   0   2  10         91.00         82.01         1.83 o                         
   1   2  10        137.78        139.49         2.41 o                         
   2   2  10        118.51         90.18         2.04 o                         
   3   2  10         38.52         40.40         1.32 o                         
   4   2  10         11.29          7.88         0.95 o                         
   5   2  10         77.06         79.67         2.53 o                         
   6   2  10        557.80        565.41        10.36 o                         
   7   2  10        461.89        433.67         8.84 o                         
   8   2  10         74.74         69.95         2.85 o                         
   9   2  10        256.19        257.90         5.66 o                         
 -13   3  10         27.45         24.56         2.79 o                         
 -12   3  10          8.38         10.73         0.84 o                         
 -11   3  10        125.98        126.66         2.86 o                         
 -10   3  10        283.13        265.44         4.13 o                         
  -9   3  10       1007.45        929.96        13.48 o                         
  -8   3  10        188.51        205.99         3.34 o                         
  -7   3  10        765.65        769.19        12.46 o                         
  -6   3  10        323.61        356.20         5.97 o                         
  -5   3  10        337.75        299.21         4.47 o                         
  -4   3  10        640.25        623.95         8.32 o                         
  -3   3  10       1057.57       1030.66        15.02 o                         
  -2   3  10          0.51          1.32         0.52 o                         
  -1   3  10        381.40        360.29         5.16 o                         
   0   3  10        582.23        578.82         8.49 o                         
   1   3  10        814.47        815.29        12.09 o                         
   2   3  10        814.84        821.98        12.35 o                         
   3   3  10        815.89        820.74        12.69 o                         
   4   3  10        140.62        152.94         3.31 o                         
   5   3  10         46.12         49.72         1.96 o                         
   6   3  10        223.22        236.86         5.66 o                         
   7   3  10         20.19         28.80         1.81 o                         
   8   3  10         71.36         64.65         2.61 o                         
   9   3  10          9.69          9.04         1.34 o                         
 -12   4  10        121.91        126.80         3.30 o                         
 -11   4  10         21.43         20.23         1.21 o                         
 -10   4  10        211.74        202.79         3.97 o                         
  -9   4  10        809.20        831.99        13.43 o                         
  -8   4  10        351.95        343.01         5.64 o                         
  -7   4  10         49.62         47.89         1.38 o                         
  -6   4  10        649.63        640.64         9.76 o                         
  -5   4  10         91.97        105.70         1.95 o                         
  -4   4  10        134.28        147.29         2.37 o                         
  -3   4  10        434.55        424.70         5.74 o                         
  -2   4  10       1168.10       1053.07        14.46 o                         
  -1   4  10        236.58        229.46         3.54 o                         
   0   4  10        455.28        472.56         7.04 o                         
   1   4  10       1407.03       1395.93        20.32 o                         
   2   4  10         67.56         72.07         1.87 o                         
   3   4  10          1.63          1.19         0.75 o                         
   4   4  10        376.93        359.85         6.58 o                         
   5   4  10        492.10        501.30         9.16 o                         
   6   4  10          6.32          5.95         1.32 o                         
   7   4  10        169.61        167.37         4.43 o                         
   8   4  10          0.85          1.43         1.28 o                         
   9   4  10          0.15         -0.09         1.23 o                         
 -12   5  10        447.81        426.87        10.35 o                         
 -11   5  10        157.11        172.10         3.77 o                         
 -10   5  10        126.46        113.81         2.74 o                         
  -9   5  10       1101.50       1083.53        16.78 o                         
  -8   5  10        238.21        218.83         3.66 o                         
  -7   5  10         74.26         72.76         1.72 o                         
  -6   5  10        164.35        145.87         2.51 o                         
  -5   5  10       1843.62       1803.28        27.62 o                         
  -4   5  10         76.05         86.84         1.66 o                         
  -3   5  10        514.34        441.93         6.10 o                         
  -2   5  10         64.47         57.26         1.30 o                         
  -1   5  10         67.15         75.63         1.55 o                         
   0   5  10        529.65        545.48         7.62 o                         
   1   5  10         82.72         81.09         1.87 o                         
   2   5  10         18.15         14.29         0.91 o                         
   3   5  10       1451.51       1447.16        22.66 o                         
   4   5  10       1546.06       1540.59        25.07 o                         
   5   5  10        112.34        108.81         2.79 o                         
   6   5  10        562.29        587.82        11.70 o                         
   7   5  10        438.71        475.68        10.63 o                         
   8   5  10        285.14        302.60         7.14 o                         
   9   5  10         15.42         12.85         7.85 o                         
 -12   6  10        367.83        410.23        24.57 o                         
 -11   6  10        104.84         99.78         2.26 o                         
 -10   6  10         50.52         50.82         1.48 o                         
  -9   6  10        228.84        214.65         3.55 o                         
  -8   6  10        152.29        145.55         2.72 o                         
  -7   6  10         61.33         57.07         1.51 o                         
  -6   6  10         67.86         69.77         1.67 o                         
  -5   6  10        517.39        485.88         8.06 o                         
  -4   6  10        296.60        296.89         5.15 o                         
  -3   6  10       1084.25       1022.73        13.99 o                         
  -2   6  10        446.52        427.16         5.85 o                         
  -1   6  10       1233.91       1166.80        15.65 o                         
   0   6  10       1640.93       1651.83        27.85 o                         
   1   6  10        981.85        951.63        13.64 o                         
   2   6  10        110.72        107.09         2.30 o                         
   3   6  10        109.08        109.55         2.67 o                         
   4   6  10        969.64        985.91        16.35 o                         
   5   6  10        151.02        173.75         3.74 o                         
   6   6  10         12.61         14.82         1.50 o                         
   7   6  10         48.22         63.18         2.77 o                         
   8   6  10         36.69         30.61         1.72 o                         
 -11   7  10         26.06         29.64         2.50 o                         
 -10   7  10         21.09         19.77         1.04 o                         
  -9   7  10        125.33        115.64         2.85 o                         
  -8   7  10          6.68          8.64         0.84 o                         
  -7   7  10        158.54        178.77         3.65 o                         
  -6   7  10        239.68        229.55         4.12 o                         
  -5   7  10        585.49        551.30         8.78 o                         
  -4   7  10         32.46         42.68         1.32 o                         
  -3   7  10         64.51         69.36         1.58 o                         
  -2   7  10        545.30        576.30         8.62 o                         
  -1   7  10         52.68         47.66         1.24 o                         
   0   7  10         48.60         49.81         1.44 o                         
   1   7  10        754.54        727.41        11.25 o                         
   2   7  10        443.90        446.45         7.10 o                         
   3   7  10        165.58        173.35         3.42 o                         
   4   7  10         68.93         72.17         2.20 o                         
   5   7  10         18.29         21.12         1.41 o                         
   6   7  10          4.15          2.76         1.05 o                         
   7   7  10         48.11         50.46         1.88 o                         
   8   7  10         72.47         62.02         8.86 o                         
 -10   8  10         33.00         25.70         1.05 o                         
  -9   8  10         85.48         70.24         1.99 o                         
  -8   8  10          4.91          4.38         0.89 o                         
  -7   8  10          6.82          6.22         0.83 o                         
  -6   8  10          8.68          7.80         0.92 o                         
  -5   8  10        647.57        612.26         9.74 o                         
  -4   8  10         89.08         94.89         2.28 o                         
  -3   8  10        809.72        839.01        12.03 o                         
  -2   8  10        459.32        430.25         6.25 o                         
  -1   8  10        327.41        308.02         4.79 o                         
   0   8  10       1019.64       1062.73        16.61 o                         
   1   8  10        136.54        137.15         2.61 o                         
   2   8  10         21.60         17.74         0.96 o                         
   3   8  10          1.87          3.98         0.98 o                         
   4   8  10         83.77         76.89         2.52 o                         
   5   8  10         35.71         28.54         1.26 o                         
   6   8  10         48.78         41.43         2.42 o                         
   7   8  10          9.26          8.57         1.53 o                         
  -9   9  10         19.01         20.07         1.06 o                         
  -8   9  10        227.65        244.14         5.78 o                         
  -7   9  10         41.46         41.51         1.84 o                         
  -6   9  10          8.11          6.46         0.94 o                         
  -5   9  10        137.24        112.90         2.35 o                         
  -4   9  10        269.87        243.81         4.40 o                         
  -3   9  10          1.18          0.92         0.75 o                         
  -2   9  10        232.91        239.80         4.36 o                         
  -1   9  10          0.24         -0.35         0.73 o                         
   0   9  10          8.97         12.95         0.96 o                         
   1   9  10        383.74        403.63         7.01 o                         
   2   9  10        513.97        554.63         9.02 o                         
   3   9  10         16.90         15.08         1.01 o                         
   4   9  10         82.06         84.61         2.21 o                         
   5   9  10         27.67         25.46         1.30 o                         
   6   9  10         92.45        102.50         4.38 o                         
  -8  10  10         16.84          9.55         0.93 o                         
  -7  10  10        274.79        287.61         5.93 o                         
  -6  10  10         52.41         43.17         1.65 o                         
  -5  10  10        446.04        432.59         7.90 o                         
  -4  10  10        106.04        101.53         2.20 o                         
  -3  10  10        169.05        176.11         3.52 o                         
  -2  10  10        130.65        112.87         2.67 o                         
  -1  10  10         28.76         29.50         1.28 o                         
   0  10  10        200.44        197.63         3.91 o                         
   1  10  10         39.96         27.76         1.68 o                         
   2  10  10        144.25        124.72         2.77 o                         
   3  10  10        503.83        494.67        13.63 o                         
   4  10  10         35.61         25.82         1.19 o                         
   5  10  10          4.48          8.27         0.85 o                         
  -7  11  10        120.29        124.62         4.33 o                         
  -6  11  10         26.92         28.13         1.41 o                         
  -5  11  10        239.86        230.47         4.53 o                         
  -4  11  10        113.17        109.02         2.38 o                         
  -3  11  10        195.45        182.78         3.69 o                         
  -2  11  10         67.27         62.12         1.80 o                         
  -1  11  10         18.95         13.14         0.89 o                         
   0  11  10         48.54         52.73         1.60 o                         
   1  11  10        519.74        524.24         9.38 o                         
   2  11  10        706.48        645.49        13.45 o                         
   3  11  10         13.23          9.97         1.02 o                         
  -4  12  10         48.85         49.76         2.06 o                         
  -3  12  10          0.39          0.83         0.72 o                         
  -2  12  10         67.45         80.50         2.36 o                         
  -1  12  10        124.05        115.51         2.71 o                         
   0  12  10          4.68          6.56         0.96 o                         
   1  12  10         12.14         18.38         4.24 o                         
 -13   0  11        558.68        491.69        22.70 o                         
 -11   0  11        433.31        434.89        11.74 o                         
  -9   0  11       3318.59       3295.24        76.76 o                         
  -7   0  11       1482.09       1464.00        34.47 o                         
  -5   0  11         51.61         62.00         2.88 o                         
  -3   0  11          9.97          3.12         0.70 o                         
  -1   0  11       8177.94       7830.53       188.24 o                         
   1   0  11        853.82        828.66        18.72 o                         
   3   0  11        423.44        422.46        11.20 o                         
   5   0  11        805.97        755.55        20.98 o                         
   7   0  11        120.00        104.49         4.85 o                         
   9   0  11        890.00        855.91        25.42 o                         
 -13   1  11          4.37          5.87         0.85 o                         
 -12   1  11         65.44         63.09         1.84 o                         
 -11   1  11         25.43         27.09         1.12 o                         
 -10   1  11         44.96         45.22         1.23 o                         
  -9   1  11        103.85         94.05         2.06 o                         
  -8   1  11        236.22        252.63         4.63 o                         
  -7   1  11        110.89        104.49         2.11 o                         
  -6   1  11       1600.83       1591.46        24.46 o                         
  -5   1  11        910.57        928.45        13.13 o                         
  -4   1  11        698.84        716.10         9.64 o                         
  -3   1  11         82.11         75.12         1.54 o                         
  -2   1  11        865.34        941.24        13.87 o                         
  -1   1  11        351.93        346.97         5.45 o                         
   0   1  11        579.06        582.05         9.41 o                         
   1   1  11        313.69        300.18         5.08 o                         
   2   1  11         72.62         61.04         1.83 o                         
   3   1  11        115.71        108.58         2.59 o                         
   4   1  11        122.17        135.34         3.19 o                         
   5   1  11        393.49        369.02         7.61 o                         
   6   1  11          7.79          4.60         1.32 o                         
   7   1  11        175.25        179.20         4.92 o                         
   8   1  11         15.36         16.47         1.68 o                         
   9   1  11         64.04         63.31         2.80 o                         
 -13   2  11        102.71         93.32         5.57 o                         
 -12   2  11          1.02          1.37         0.77 o                         
 -11   2  11        100.74        109.41         2.58 o                         
 -10   2  11       1123.22       1083.03        18.42 o                         
  -9   2  11         23.08         19.38         0.85 o                         
  -8   2  11          8.91          7.72         0.78 o                         
  -7   2  11       3414.37       3220.17        53.01 o                         
  -6   2  11       1648.31       1658.70        27.53 o                         
  -5   2  11          2.26          4.35         0.66 o                         
  -4   2  11        317.24        338.43         4.81 o                         
  -3   2  11       1250.17       1234.45        17.45 o                         
  -2   2  11        435.15        406.40         6.12 o                         
  -1   2  11       1319.13       1298.07        17.33 o                         
   0   2  11        147.23        142.61         2.49 o                         
   1   2  11         64.47         68.14         1.68 o                         
   2   2  11         66.71         56.68         1.75 o                         
   3   2  11        135.24        129.91         2.87 o                         
   4   2  11         25.72         23.51         1.30 o                         
   5   2  11         47.70         44.56         1.84 o                         
   6   2  11          7.53          7.65         1.57 o                         
   7   2  11        624.03        617.53        12.23 o                         
   8   2  11         77.17         77.27         3.22 o                         
   9   2  11        165.04        161.66         5.35 o                         
 -12   3  11        146.50        154.77         3.89 o                         
 -11   3  11        103.02        131.58         3.10 o                         
 -10   3  11        231.41        228.03         4.06 o                         
  -9   3  11        525.27        536.74         8.24 o                         
  -8   3  11        202.77        197.32         3.76 o                         
  -7   3  11         10.67          5.66         0.76 o                         
  -6   3  11       1652.67       1604.12        24.71 o                         
  -5   3  11        198.13        221.01         3.49 o                         
  -4   3  11        689.16        703.83         9.51 o                         
  -3   3  11         13.22         28.98         0.87 o                         
  -2   3  11        134.20        143.42         2.29 o                         
  -1   3  11          5.66          6.31         0.62 o                         
   0   3  11        451.19        443.31         7.09 o                         
   1   3  11        749.37        682.40        11.46 o                         
   2   3  11        189.55        187.73         3.66 o                         
   3   3  11         34.44         34.78         1.37 o                         
   4   3  11         32.69         32.10         1.57 o                         
   5   3  11       1030.21        973.60        18.10 o                         
   6   3  11       1038.31       1034.24        19.67 o                         
   7   3  11        114.99        116.21         3.49 o                         
   8   3  11          6.50          8.23         1.52 o                         
   9   3  11        160.03        142.64         9.10 o                         
 -12   4  11         71.67         73.88         2.41 o                         
 -11   4  11         64.56         61.89         2.04 o                         
 -10   4  11         61.97         49.61         1.56 o                         
  -9   4  11        135.05        107.54         2.30 o                         
  -8   4  11        361.14        372.65         6.91 o                         
  -7   4  11       1691.92       1706.46        28.34 o                         
  -6   4  11        881.21        921.86        14.39 o                         
  -5   4  11        190.42        178.34         2.99 o                         
  -4   4  11         64.72         58.99         1.34 o                         
  -3   4  11       1444.11       1409.79        17.83 o                         
  -2   4  11       1062.61        967.28        12.65 o                         
  -1   4  11        467.83        458.01         8.22 o                         
   0   4  11         15.82         18.60         0.94 o                         
   1   4  11          2.34          3.31         0.77 o                         
   2   4  11       2491.31       2361.61        36.38 o                         
   3   4  11          4.81          5.66         0.89 o                         
   4   4  11          0.50          1.72         0.93 o                         
   5   4  11        309.10        314.11         6.47 o                         
   6   4  11          4.82          3.13         1.24 o                         
   7   4  11        213.88        214.01         5.34 o                         
   8   4  11          2.29          2.08         1.20 o                         
 -12   5  11         23.55         22.51         1.41 o                         
 -11   5  11        138.78        162.82         3.64 o                         
 -10   5  11        101.62        112.52         2.58 o                         
  -9   5  11         38.92         45.83         1.40 o                         
  -8   5  11          5.82          3.77         0.86 o                         
  -7   5  11         21.86         32.47         1.43 o                         
  -6   5  11         13.27          8.05         0.74 o                         
  -5   5  11        185.03        192.88         3.39 o                         
  -4   5  11        630.63        643.94         8.81 o                         
  -3   5  11        248.40        250.73         3.65 o                         
  -2   5  11       1202.93       1151.26        17.52 o                         
  -1   5  11        468.26        480.77         6.64 o                         
   0   5  11       1396.55       1340.33        19.01 o                         
   1   5  11       1186.51       1206.02        19.09 o                         
   2   5  11        449.32        447.76         7.65 o                         
   3   5  11       1495.31       1520.85        23.83 o                         
   4   5  11          7.58         12.04         1.16 o                         
   5   5  11        157.30        184.66         4.30 o                         
   6   5  11        450.60        476.68         9.63 o                         
   7   5  11         73.52         86.41         3.06 o                         
   8   5  11          2.22          1.09         1.20 o                         
 -11   6  11          1.61          2.51         0.74 o                         
 -10   6  11         10.35          9.12         0.86 o                         
  -9   6  11          0.65          0.77         0.77 o                         
  -8   6  11        274.57        259.41         4.59 o                         
  -7   6  11       1686.07       1671.92        28.95 o                         
  -6   6  11        148.07        168.24         3.08 o                         
  -5   6  11       2055.80       2018.05        32.11 o                         
  -4   6  11        377.33        357.81         5.45 o                         
  -3   6  11         57.00         62.88         1.40 o                         
  -2   6  11        135.38        130.86         2.32 o                         
  -1   6  11       1811.52       1777.60        23.63 o                         
   0   6  11          1.33          2.12         0.69 o                         
   1   6  11        135.40        138.74         2.76 o                         
   2   6  11        188.05        199.18         3.85 o                         
   3   6  11       1141.55       1171.57        19.26 o                         
   4   6  11         77.38         83.32         2.45 o                         
   5   6  11         10.93         12.59         1.37 o                         
   6   6  11        247.82        258.69         5.71 o                         
   7   6  11          9.21          9.53         1.14 o                         
 -11   7  11        434.49        413.98        33.63 o                         
 -10   7  11          1.54          2.09         0.66 o                         
  -9   7  11        872.34        871.18        16.89 o                         
  -8   7  11        110.16        118.29         3.13 o                         
  -7   7  11        276.45        257.98         4.74 o                         
  -6   7  11         74.95         67.24         1.65 o                         
  -5   7  11        253.88        298.12         5.23 o                         
  -4   7  11        108.09        105.77         2.26 o                         
  -3   7  11         73.86         58.30         1.42 o                         
  -2   7  11        177.49        157.00         2.76 o                         
  -1   7  11         45.46         34.62         1.19 o                         
   0   7  11        364.15        386.02         6.33 o                         
   1   7  11        144.41        146.86         3.12 o                         
   2   7  11        134.42        146.52         3.11 o                         
   3   7  11         95.86         83.18         2.23 o                         
   4   7  11         51.17         60.56         2.74 o                         
   5   7  11        323.71        340.85         6.57 o                         
   6   7  11        362.80        381.34         9.96 o                         
   7   7  11         36.64         39.77         2.57 o                         
 -10   8  11        137.45        124.76         5.51 o                         
  -9   8  11         38.52         27.04         1.68 o                         
  -8   8  11        155.78        141.99         3.43 o                         
  -7   8  11         18.55         23.61         1.25 o                         
  -6   8  11          7.92          5.08         0.82 o                         
  -5   8  11        448.16        453.43         7.34 o                         
  -4   8  11        261.65        274.74         4.77 o                         
  -3   8  11          8.55          6.34         0.74 o                         
  -2   8  11        308.40        353.48         5.24 o                         
  -1   8  11        918.99        947.02        15.49 o                         
   0   8  11        130.17        115.97         2.45 o                         
   1   8  11         63.77         62.88         2.10 o                         
   2   8  11          4.46          6.66         0.84 o                         
   3   8  11         15.07         23.57         1.38 o                         
   4   8  11         39.28         51.95         1.93 o                         
   5   8  11        118.64        127.38         2.73 o                         
   6   8  11         41.83         41.63         2.46 o                         
  -9   9  11        749.79        667.21        17.36 o                         
  -8   9  11        158.45        169.96         4.02 o                         
  -7   9  11        103.14         96.86         2.55 o                         
  -6   9  11         36.69         34.45         1.70 o                         
  -5   9  11        567.76        589.00         9.74 o                         
  -4   9  11        162.07        174.51         3.37 o                         
  -3   9  11         66.68         85.37         1.99 o                         
  -2   9  11        263.19        258.23         4.96 o                         
  -1   9  11          0.88          0.20         0.76 o                         
   0   9  11         59.38         52.15         1.86 o                         
   1   9  11          4.70          7.33         0.87 o                         
   2   9  11          5.08          5.43         0.90 o                         
   3   9  11        359.94        391.65         9.76 o                         
   4   9  11          1.37          1.14         0.74 o                         
   5   9  11         75.31         71.10         2.38 o                         
  -8  10  11        564.67        506.07        15.29 o                         
  -7  10  11        242.07        240.34         5.01 o                         
  -6  10  11         92.32         88.20         2.19 o                         
  -5  10  11         52.27         59.71         1.79 o                         
  -4  10  11          6.85          6.87         0.71 o                         
  -3  10  11          0.50          0.44         0.65 o                         
  -2  10  11         70.33         64.69         2.26 o                         
  -1  10  11          1.52          5.04         0.79 o                         
   0  10  11         56.88         56.16         1.66 o                         
   1  10  11         51.43         52.79         1.58 o                         
   2  10  11        110.46         99.74         2.67 o                         
   3  10  11          6.85         13.82         0.93 o                         
   4  10  11        539.02        526.47        13.96 o                         
  -6  11  11        100.10         94.70         3.72 o                         
  -5  11  11        255.04        264.36         5.44 o                         
  -4  11  11         20.77         15.03         0.82 o                         
  -3  11  11         57.71         55.39         1.78 o                         
  -2  11  11          2.07          2.60         0.67 o                         
  -1  11  11         98.17         81.21         2.00 o                         
   0  11  11        286.67        282.17         5.26 o                         
   1  11  11        106.94        116.46         3.45 o                         
   2  11  11          0.26         -0.54         0.79 o                         
 -12   0  12          6.27          4.54         1.04 o                         
 -10   0  12        259.94        267.29         6.88 o                         
  -8   0  12          8.84          2.15         1.18 o                         
  -6   0  12       2016.39       2023.84        43.82 o                         
  -4   0  12        173.57        174.05         3.59 o                         
  -2   0  12         95.61        119.84         3.09 o                         
   0   0  12         23.95         15.03         1.10 o                         
   2   0  12        308.61        285.16        12.71 o                         
   4   0  12         68.83         64.21         3.25 o                         
   6   0  12         59.47         56.90         7.15 o                         
   8   0  12        274.45        251.58        10.07 o                         
 -12   1  12          0.01         -0.58         0.58 o                         
 -11   1  12        132.26        129.11         2.76 o                         
 -10   1  12         93.84         92.44         2.14 o                         
  -9   1  12         15.14         13.74         0.90 o                         
  -8   1  12        574.89        651.02        11.19 o                         
  -7   1  12       3688.77       3604.27        60.71 o                         
  -6   1  12        419.69        452.47         7.59 o                         
  -5   1  12        204.14        206.76         3.07 o                         
  -4   1  12          1.53          2.05         0.48 o                         
  -3   1  12        187.27        158.25         2.77 o                         
  -2   1  12       1179.18       1158.50        16.45 o                         
  -1   1  12        206.61        202.74         3.51 o                         
   0   1  12         62.83         61.22         1.71 o                         
   1   1  12       1146.48       1084.25        17.98 o                         
   2   1  12          1.03          2.96         0.90 o                         
   3   1  12          0.65          0.57         0.96 o                         
   4   1  12        466.24        437.39         9.71 o                         
   5   1  12        451.63        414.49         8.80 o                         
   6   1  12          9.82          5.87         1.51 o                         
   7   1  12         34.00         31.46         2.12 o                         
   8   1  12        179.38        170.18         4.98 o                         
 -12   2  12        307.25        321.43         7.35 o                         
 -11   2  12        259.63        314.05         6.14 o                         
 -10   2  12        102.60        110.35         2.51 o                         
  -9   2  12         27.23         29.04         1.14 o                         
  -8   2  12         74.78         81.18         2.05 o                         
  -7   2  12        469.27        414.79         6.72 o                         
  -6   2  12        508.47        512.40         8.60 o                         
  -5   2  12        202.29        204.50         3.28 o                         
  -4   2  12        195.10        217.78         3.24 o                         
  -3   2  12         31.78         24.90         0.87 o                         
  -2   2  12        239.11        215.78         3.56 o                         
  -1   2  12          2.20          2.68         0.62 o                         
   0   2  12        244.50        238.84         3.95 o                         
   1   2  12        734.76        755.16        11.82 o                         
   2   2  12        511.18        501.47         8.77 o                         
   3   2  12         12.60         15.24         1.17 o                         
   4   2  12        321.20        319.79         6.16 o                         
   5   2  12        179.35        166.06         4.31 o                         
   6   2  12          6.94          5.13         1.51 o                         
   7   2  12         49.45         55.32         2.60 o                         
   8   2  12         34.43         37.86         2.09 o                         
 -12   3  12         17.06         18.75         1.63 o                         
 -11   3  12        573.90        609.94        14.61 o                         
 -10   3  12         35.83         30.01         1.35 o                         
  -9   3  12        395.62        403.13         6.89 o                         
  -8   3  12        143.20        143.36         2.81 o                         
  -7   3  12        192.38        164.73         3.09 o                         
  -6   3  12        103.80         93.32         1.92 o                         
  -5   3  12         42.75         47.26         1.22 o                         
  -4   3  12        253.77        269.02         3.89 o                         
  -3   3  12        810.53        784.46        10.67 o                         
  -2   3  12          1.38          3.19         0.58 o                         
  -1   3  12        150.79        138.10         2.61 o                         
   0   3  12        594.97        593.93         9.39 o                         
   1   3  12       1394.32       1444.78        23.47 o                         
   2   3  12        318.62        312.26         5.85 o                         
   3   3  12         40.55         44.82         1.73 o                         
   4   3  12        376.54        394.50         7.76 o                         
   5   3  12        213.70        205.65         4.59 o                         
   6   3  12        138.71        133.37         3.94 o                         
   7   3  12        252.32        249.82         6.27 o                         
   8   3  12         89.83         85.08         3.36 o                         
 -12   4  12        721.75        779.22        26.04 o                         
 -11   4  12         40.12         52.41         1.91 o                         
 -10   4  12         48.04         44.40         1.82 o                         
  -9   4  12        133.31        123.66         2.67 o                         
  -8   4  12         52.72         52.61         1.60 o                         
  -7   4  12         13.09         16.23         0.95 o                         
  -6   4  12        216.86        209.60         3.50 o                         
  -5   4  12         90.07        107.25         2.05 o                         
  -4   4  12        130.95        116.40         2.08 o                         
  -3   4  12         19.62         19.46         0.79 o                         
  -2   4  12         95.92         96.80         1.80 o                         
  -1   4  12        865.15        863.29        12.81 o                         
   0   4  12          0.85          1.20         0.78 o                         
   1   4  12       1231.15       1233.40        20.96 o                         
   2   4  12        931.86        910.63        15.15 o                         
   3   4  12         36.78         38.36         1.63 o                         
   4   4  12        167.58        171.41         4.07 o                         
   5   4  12        569.35        559.06        12.22 o                         
   6   4  12          0.04          0.21         1.27 o                         
   7   4  12          1.29          0.41         1.16 o                         
   8   4  12         72.23         68.87         5.98 o                         
 -11   5  12        324.37        329.51         8.08 o                         
 -10   5  12          8.09          3.34         0.74 o                         
  -9   5  12        762.75        784.80        13.93 o                         
  -8   5  12          3.93          3.37         0.80 o                         
  -7   5  12         51.14         45.88         1.53 o                         
  -6   5  12         17.03         20.29         0.93 o                         
  -5   5  12        718.69        745.50        10.76 o                         
  -4   5  12          1.19          0.73         0.58 o                         
  -3   5  12        239.32        248.80         3.77 o                         
  -2   5  12        408.28        415.75         5.84 o                         
  -1   5  12         52.79         46.42         1.29 o                         
   0   5  12          2.22          2.76         0.73 o                         
   1   5  12        821.65        823.12        13.22 o                         
   2   5  12          5.27          7.55         0.97 o                         
   3   5  12        154.28        160.04         3.65 o                         
   4   5  12        118.23        131.57         3.44 o                         
   5   5  12          1.09          2.21         1.05 o                         
   6   5  12         60.21         63.51         2.37 o                         
   7   5  12        330.88        336.82         7.64 o                         
 -11   6  12        160.11        162.16         4.30 o                         
 -10   6  12         41.93         27.56         1.69 o                         
  -9   6  12        320.17        323.19         6.37 o                         
  -8   6  12        441.89        431.36         7.58 o                         
  -7   6  12        288.34        317.32         5.75 o                         
  -6   6  12        171.04        184.23         3.68 o                         
  -5   6  12        273.87        280.06         4.52 o                         
  -4   6  12        855.33        849.04        12.14 o                         
  -3   6  12        356.55        347.25         5.15 o                         
  -2   6  12        281.52        283.27         4.15 o                         
  -1   6  12          1.62          1.33         0.67 o                         
   0   6  12         73.30         78.19         1.95 o                         
   1   6  12        258.34        253.15         4.50 o                         
   2   6  12          1.13          2.73         0.86 o                         
   3   6  12         87.52         65.19         2.11 o                         
   4   6  12        373.75        360.29         6.81 o                         
   5   6  12         12.58          8.88         1.30 o                         
   6   6  12         89.95         94.19         2.55 o                         
   7   6  12         61.64         39.75         6.81 o                         
 -10   7  12          6.91          4.87         0.87 o                         
  -9   7  12        722.67        729.20        15.17 o                         
  -8   7  12         39.68         34.72         1.54 o                         
  -7   7  12         55.84         44.04         1.54 o                         
  -6   7  12        103.04        107.01         2.29 o                         
  -5   7  12        311.34        309.99         5.07 o                         
  -4   7  12         13.68          9.00         0.82 o                         
  -3   7  12          1.27          1.02         0.61 o                         
  -2   7  12        138.78        135.71         2.46 o                         
  -1   7  12        657.57        665.36         9.70 o                         
   0   7  12         86.47         89.47         2.28 o                         
   1   7  12        138.33        134.47         3.04 o                         
   2   7  12         17.04         15.08         1.08 o                         
   3   7  12         79.97         65.16         2.25 o                         
   4   7  12         15.18         19.75         1.36 o                         
   5   7  12        378.26        366.39        10.76 o                         
   6   7  12         18.04         13.43         1.47 o                         
  -9   8  12          1.11          3.20         0.73 o                         
  -8   8  12        893.08        909.47        17.85 o                         
  -7   8  12          2.93          3.43         0.80 o                         
  -6   8  12         11.62          9.12         0.88 o                         
  -5   8  12          4.50          5.26         0.70 o                         
  -4   8  12        643.78        693.20        11.01 o                         
  -3   8  12         73.72         84.49         1.93 o                         
  -2   8  12        108.83        112.73         2.25 o                         
  -1   8  12         12.95         15.39         0.96 o                         
   0   8  12         36.60         28.31         1.20 o                         
   1   8  12         21.65         21.18         1.08 o                         
   2   8  12         98.23        123.10         3.01 o                         
   3   8  12         86.57        104.46         2.92 o                         
   4   8  12         20.76         10.96         1.10 o                         
   5   8  12         21.19         30.15         2.07 o                         
  -8   9  12        109.37         90.49         2.80 o                         
  -7   9  12        108.75        115.34         2.69 o                         
  -6   9  12         10.49         11.66         0.92 o                         
  -5   9  12        477.17        496.44         8.25 o                         
  -4   9  12          6.93         12.18         0.84 o                         
  -3   9  12         64.66         58.71         1.56 o                         
  -2   9  12         42.41         36.54         1.75 o                         
  -1   9  12         13.26         12.33         0.85 o                         
   0   9  12         14.23         19.42         1.13 o                         
   1   9  12        253.43        289.77         5.91 o                         
   2   9  12         82.21         89.00         2.63 o                         
   3   9  12         12.15         13.03         0.89 o                         
   4   9  12          2.08          0.55         0.60 o                         
  -7  10  12         72.28         89.17         2.76 o                         
  -6  10  12         43.24         48.67         1.92 o                         
  -5  10  12        140.55        144.87         3.05 o                         
  -4  10  12         98.84        104.06         2.31 o                         
  -3  10  12          2.17          1.19         0.70 o                         
  -2  10  12         11.78         14.53         0.87 o                         
  -1  10  12         46.69         57.03         1.61 o                         
   0  10  12          2.22          3.13         0.66 o                         
   1  10  12         21.65         19.70         0.90 o                         
   2  10  12        203.84        229.34         4.91 o                         
   3  10  12         12.38          8.14         1.12 o                         
  -5  11  12        379.06        381.77        23.76 o                         
  -4  11  12          9.59         13.13         0.99 o                         
  -3  11  12         19.40         15.35         1.11 o                         
  -2  11  12          0.23         -0.58         0.58 o                         
  -1  11  12        174.12        159.33         4.01 o                         
   0  11  12         33.44         42.35         1.80 o                         
   1  11  12        368.75        330.22        20.14 o                         
 -11   0  13        812.03        872.08        25.27 o                         
  -9   0  13       1303.54       1271.15        29.95 o                         
  -7   0  13        227.49        224.72         6.10 o                         
  -5   0  13        926.57        965.33        21.07 o                         
  -3   0  13        447.77        427.20         8.97 o                         
  -1   0  13       2003.64       2034.68        39.31 o                         
   1   0  13         16.22         12.99         1.59 o                         
   3   0  13         53.31         57.76         3.12 o                         
   5   0  13        617.66        565.05        18.17 o                         
   7   0  13        680.60        637.08        38.26 o                         
 -12   1  13         77.25         60.51         2.13 o                         
 -11   1  13          0.02          2.27         0.77 o                         
 -10   1  13        742.27        767.51        15.01 o                         
  -9   1  13          0.39          0.86         0.77 o                         
  -8   1  13         61.32         53.41         1.68 o                         
  -7   1  13        155.24        157.14         2.87 o                         
  -6   1  13        769.68        764.37        11.66 o                         
  -5   1  13         22.52         28.21         0.97 o                         
  -4   1  13        578.39        550.96         7.50 o                         
  -3   1  13          0.35         -0.13         0.58 o                         
  -2   1  13         20.03         20.80         0.95 o                         
  -1   1  13          2.86          1.83         0.70 o                         
   0   1  13        551.55        564.96         9.74 o                         
   1   1  13          0.83          1.34         0.87 o                         
   2   1  13         99.68         92.15         2.56 o                         
   3   1  13        295.71        313.55         6.18 o                         
   4   1  13         70.35         68.12         2.76 o                         
   5   1  13         35.23         30.84         2.38 o                         
   6   1  13         10.60         12.40         1.73 o                         
   7   1  13         46.66         36.05         3.61 o                         
 -12   2  13         82.02         77.85         2.80 o                         
 -11   2  13        410.60        417.63        10.22 o                         
 -10   2  13          0.62          0.15         0.80 o                         
  -9   2  13         39.10         36.17         1.25 o                         
  -8   2  13        680.88        658.03        11.18 o                         
  -7   2  13        459.47        489.19         8.04 o                         
  -6   2  13         51.86         58.88         1.56 o                         
  -5   2  13         48.49         44.25         1.15 o                         
  -4   2  13       2004.63       1953.28        24.57 o                         
  -3   2  13        742.68        767.59        11.12 o                         
  -2   2  13        228.33        233.49         4.02 o                         
  -1   2  13       1396.47       1374.37        24.15 o                         
   0   2  13        118.04        127.55         2.84 o                         
   1   2  13         37.87         41.32         1.59 o                         
   2   2  13          7.53         14.62         1.28 o                         
   3   2  13         45.50         40.47         1.79 o                         
   4   2  13        137.48        143.17         3.94 o                         
   5   2  13        166.39        170.13         6.17 o                         
   6   2  13         48.51         49.46         2.72 o                         
   7   2  13         15.82         10.94         1.70 o                         
 -12   3  13          7.36          9.11         1.47 o                         
 -11   3  13         16.50         23.47         1.16 o                         
 -10   3  13         65.81         66.22         2.32 o                         
  -9   3  13          1.58          2.07         0.76 o                         
  -8   3  13         17.96         18.85         1.05 o                         
  -7   3  13          4.17          0.53         0.70 o                         
  -6   3  13        722.03        739.50        11.76 o                         
  -5   3  13        171.00        146.60         2.70 o                         
  -4   3  13       2355.34       2288.78        31.07 o                         
  -3   3  13          3.09          4.08         0.63 o                         
  -2   3  13         84.88         71.36         1.60 o                         
  -1   3  13        181.66        176.88         3.20 o                         
   0   3  13       1289.97       1222.27        18.59 o                         
   1   3  13         53.92         55.85         1.89 o                         
   2   3  13         52.82         55.90         2.03 o                         
   3   3  13         11.12         13.04         1.21 o                         
   4   3  13          2.14          2.35         1.10 o                         
   5   3  13         10.91         10.54         1.38 o                         
   6   3  13        175.04        175.77         5.20 o                         
   7   3  13        196.60        171.47         6.11 o                         
 -11   4  13        280.69        304.70         7.54 o                         
 -10   4  13         53.07         54.62         1.82 o                         
  -9   4  13         73.15         72.65         2.00 o                         
  -8   4  13        181.81        198.24         3.73 o                         
  -7   4  13          3.03          5.14         0.79 o                         
  -6   4  13          5.22          3.79         0.69 o                         
  -5   4  13       2388.66       2288.83        35.11 o                         
  -4   4  13        719.00        718.12        10.14 o                         
  -3   4  13          3.51          3.09         0.62 o                         
  -2   4  13        180.31        186.55         3.41 o                         
  -1   4  13       4072.86       3920.08        54.30 o                         
   0   4  13         15.92         27.63         1.33 o                         
   1   4  13          4.50          8.26         1.08 o                         
   2   4  13         36.61         38.84         1.76 o                         
   3   4  13        199.36        220.79         4.78 o                         
   4   4  13         42.70         43.83         1.92 o                         
   5   4  13          2.52          1.45         1.00 o                         
   6   4  13         48.00         46.79         2.26 o                         
   7   4  13          8.33          5.37         2.33 o                         
 -11   5  13          9.56          4.43         0.90 o                         
 -10   5  13        118.50        119.09         2.84 o                         
  -9   5  13       1185.12       1205.94        21.04 o                         
  -8   5  13         15.07         15.31         1.00 o                         
  -7   5  13         17.09         21.01         1.08 o                         
  -6   5  13          4.43          1.30         0.70 o                         
  -5   5  13         66.41         48.97         1.37 o                         
  -4   5  13        541.36        526.01         7.55 o                         
  -3   5  13          1.61          1.19         0.64 o                         
  -2   5  13         56.25         49.57         1.43 o                         
  -1   5  13         96.59         95.83         2.15 o                         
   0   5  13       1115.49       1162.02        17.75 o                         
   1   5  13         28.37         23.56         1.29 o                         
   2   5  13        113.57        112.32         2.64 o                         
   3   5  13        363.26        362.09         7.25 o                         
   4   5  13          2.31          1.49         1.10 o                         
   5   5  13          4.08          5.81         1.09 o                         
   6   5  13        240.54        246.53         6.92 o                         
 -10   6  13        103.36         76.57         1.97 o                         
  -9   6  13         11.71          8.95         0.85 o                         
  -8   6  13        307.32        294.63         5.72 o                         
  -7   6  13        604.39        605.45        10.87 o                         
  -6   6  13          0.46         -0.63         0.73 o                         
  -5   6  13        223.35        209.99         3.79 o                         
  -4   6  13         68.38         89.12         1.92 o                         
  -3   6  13        544.33        554.06         8.00 o                         
  -2   6  13         90.95         86.83         1.85 o                         
  -1   6  13        295.03        274.86         4.87 o                         
   0   6  13        475.34        520.55         9.71 o                         
   1   6  13        242.97        258.20         4.94 o                         
   2   6  13          2.62          2.36         0.90 o                         
   3   6  13        198.39        202.94         4.27 o                         
   4   6  13        547.73        578.30        11.24 o                         
   5   6  13         41.72         35.29         2.97 o                         
   6   6  13          1.69          0.11         1.36 o                         
 -10   7  13        143.46        129.62        13.89 o                         
  -9   7  13        324.53        331.31         6.12 o                         
  -8   7  13         85.84         92.54         2.42 o                         
  -7   7  13          0.22          0.62         0.86 o                         
  -6   7  13        183.18        183.08         3.82 o                         
  -5   7  13        477.56        513.33         9.02 o                         
  -4   7  13         19.59         26.99         1.17 o                         
  -3   7  13        217.52        196.08         3.32 o                         
  -2   7  13        118.53        107.37         2.10 o                         
  -1   7  13          2.17          1.75         0.73 o                         
   0   7  13          2.13          4.36         0.79 o                         
   1   7  13         89.60         90.82         2.64 o                         
   2   7  13        494.52        520.05        10.35 o                         
   3   7  13        554.41        555.78        15.25 o                         
   4   7  13        579.54        606.42        17.64 o                         
   5   7  13         84.86         71.64         2.40 o                         
  -9   8  13         33.66         32.59         4.47 o                         
  -8   8  13         12.22         13.61         1.07 o                         
  -7   8  13         73.27         72.52         2.18 o                         
  -6   8  13        114.38        115.19         2.70 o                         
  -5   8  13         50.78         47.42         1.62 o                         
  -4   8  13         32.69         24.16         0.99 o                         
  -3   8  13        117.54        105.23         2.16 o                         
  -2   8  13         65.02         65.27         2.09 o                         
  -1   8  13         41.44         43.58         1.57 o                         
   0   8  13         22.26         20.58         1.23 o                         
   1   8  13          8.50          9.52         0.93 o                         
   2   8  13         21.45         22.74         1.47 o                         
   3   8  13        129.69        131.18         3.84 o                         
   4   8  13          9.14         17.92         1.18 o                         
  -8   9  13          2.06          3.15         1.18 o                         
  -7   9  13          9.18         14.41         1.01 o                         
  -6   9  13        262.67        244.43         4.88 o                         
  -5   9  13          7.26          7.55         0.71 o                         
  -4   9  13        368.91        363.40         5.98 o                         
  -3   9  13        175.41        173.45         3.15 o                         
  -2   9  13         83.89         71.67         2.00 o                         
  -1   9  13         51.60         40.79         1.71 o                         
   0   9  13          7.36         11.97         0.93 o                         
   1   9  13         16.85          9.47         0.83 o                         
   2   9  13          0.55          1.44         0.73 o                         
   3   9  13         81.04         99.17         3.65 o                         
  -6  10  13          2.78          2.62         1.02 o                         
  -5  10  13         30.03         22.33         1.20 o                         
  -4  10  13         25.63         27.16         1.54 o                         
  -3  10  13         39.75         38.73         1.33 o                         
  -2  10  13         26.99         15.08         1.01 o                         
  -1  10  13         78.65         73.36         2.26 o                         
   0  10  13        217.16        217.53         5.39 o                         
   1  10  13         66.49         58.47         3.45 o                         
 -10   0  14        204.91        247.70         8.02 o                         
  -8   0  14       1585.20       1583.14        37.44 o                         
  -6   0  14       1802.02       1800.53        34.80 o                         
  -4   0  14        290.70        343.27         7.02 o                         
  -2   0  14       1039.34       1002.94        19.88 o                         
   0   0  14        292.47        279.39         7.97 o                         
   2   0  14       2718.66       2608.00        67.28 o                         
   4   0  14        122.87        111.56         5.52 o                         
   6   0  14         70.72         59.33         8.70 o                         
 -12   1  14         30.82         40.68         7.65 o                         
 -11   1  14       1477.52       1456.41        30.52 o                         
 -10   1  14          5.30         10.00         0.93 o                         
  -9   1  14        162.59        158.14         3.38 o                         
  -8   1  14         27.28         30.20         1.28 o                         
  -7   1  14         21.06         19.16         0.91 o                         
  -6   1  14        346.68        358.30         5.67 o                         
  -5   1  14        899.76        943.07        12.83 o                         
  -4   1  14         94.39         93.23         1.82 o                         
  -3   1  14         17.61         15.13         0.89 o                         
  -2   1  14          0.07         -0.03         0.71 o                         
  -1   1  14          1.70          1.19         0.81 o                         
   0   1  14          0.90          0.43         0.94 o                         
   1   1  14       1165.40       1176.04        21.11 o                         
   2   1  14         46.69         44.23         1.92 o                         
   3   1  14        512.11        486.01        12.54 o                         
   4   1  14         14.94         11.97         1.50 o                         
   5   1  14        918.14        865.06        31.22 o                         
   6   1  14          4.36          3.76         2.56 o                         
 -11   2  14        321.19        319.06         7.57 o                         
 -10   2  14        340.32        368.41         7.85 o                         
  -9   2  14        239.47        215.00         4.35 o                         
  -8   2  14        222.26        239.33         4.36 o                         
  -7   2  14         77.88         84.60         1.92 o                         
  -6   2  14       2139.66       2116.28        34.17 o                         
  -5   2  14        260.97        247.77         3.70 o                         
  -4   2  14        153.57        151.65         2.53 o                         
  -3   2  14         61.18         58.51         1.56 o                         
  -2   2  14        435.08        415.40         6.87 o                         
  -1   2  14          3.00          0.55         0.86 o                         
   0   2  14         45.18         41.30         1.91 o                         
   1   2  14        218.25        217.98         4.66 o                         
   2   2  14       1552.47       1503.05        26.38 o                         
   3   2  14         14.94         19.90         1.30 o                         
   4   2  14        112.36        123.87         5.26 o                         
   5   2  14         37.32         35.79         3.41 o                         
   6   2  14        110.30        110.77         5.21 o                         
 -11   3  14        476.35        478.26        10.77 o                         
 -10   3  14          8.25         10.60         1.02 o                         
  -9   3  14        281.94        305.43         5.91 o                         
  -8   3  14        402.20        388.07         6.74 o                         
  -7   3  14        160.40        175.21         3.20 o                         
  -6   3  14       1321.13       1392.64        20.99 o                         
  -5   3  14        466.68        460.62         6.73 o                         
  -4   3  14          0.44          1.89         0.62 o                         
  -3   3  14         57.13         61.39         1.45 o                         
  -2   3  14        276.88        263.04         4.36 o                         
  -1   3  14        183.60        200.59         3.71 o                         
   0   3  14          4.43          4.93         1.01 o                         
   1   3  14        147.27        141.50         3.44 o                         
   2   3  14        287.44        290.77         5.78 o                         
   3   3  14         12.66         12.24         1.25 o                         
   4   3  14         76.09         78.47         3.92 o                         
   5   3  14          1.16          1.12         1.52 o                         
   6   3  14         56.00         46.14         5.06 o                         
 -11   4  14         93.93         88.32         3.29 o                         
 -10   4  14         15.50         12.31         0.88 o                         
  -9   4  14         32.02         35.86         1.76 o                         
  -8   4  14       1048.92       1038.34        19.67 o                         
  -7   4  14        346.87        353.85         6.19 o                         
  -6   4  14        207.96        208.09         3.37 o                         
  -5   4  14        160.22        136.80         2.38 o                         
  -4   4  14        223.59        224.45         3.50 o                         
  -3   4  14        634.19        635.83         8.86 o                         
  -2   4  14        144.31        139.51         2.82 o                         
  -1   4  14        144.22        168.49         3.24 o                         
   0   4  14         32.76         40.39         1.57 o                         
   1   4  14         13.36          9.65         1.11 o                         
   2   4  14        372.96        390.19         8.46 o                         
   3   4  14         21.73         24.98         1.46 o                         
   4   4  14         21.69         22.84         1.50 o                         
   5   4  14          9.73          8.09         1.13 o                         
   6   4  14         18.16         11.41         2.25 o                         
 -10   5  14         40.85         32.70         1.27 o                         
  -9   5  14        150.22        151.72         3.19 o                         
  -8   5  14          3.67          4.80         0.80 o                         
  -7   5  14         22.63         23.80         1.14 o                         
  -6   5  14          6.15          5.26         0.75 o                         
  -5   5  14         59.18         68.66         1.60 o                         
  -4   5  14        138.30        157.38         2.83 o                         
  -3   5  14          2.72          4.32         0.70 o                         
  -2   5  14        114.29        136.07         2.56 o                         
  -1   5  14         55.86         49.22         1.57 o                         
   0   5  14        998.04       1028.86        16.96 o                         
   1   5  14        286.05        294.77         5.46 o                         
   2   5  14         45.32         44.21         1.63 o                         
   3   5  14         12.17         11.14         1.24 o                         
   4   5  14        239.52        237.93         5.19 o                         
   5   5  14         10.40          6.81         1.15 o                         
 -10   6  14        106.38         96.60         4.10 o                         
  -9   6  14         94.52         79.97         1.97 o                         
  -8   6  14         79.68         87.62         2.01 o                         
  -7   6  14        515.98        532.29         9.23 o                         
  -6   6  14         83.17         86.11         2.06 o                         
  -5   6  14          0.07          0.12         0.66 o                         
  -4   6  14        244.71        269.04         4.40 o                         
  -3   6  14        869.51        915.19        15.41 o                         
  -2   6  14        409.90        463.14         9.95 o                         
  -1   6  14          6.69          6.97         0.85 o                         
   0   6  14         30.78         35.73         1.75 o                         
   1   6  14          1.34          1.61         0.94 o                         
   2   6  14         87.84        113.19         3.06 o                         
   3   6  14         23.87         27.24         1.45 o                         
   4   6  14        120.79        121.67         3.33 o                         
   5   6  14         76.73         64.98         3.08 o                         
  -9   7  14          3.74          3.51         0.71 o                         
  -8   7  14          6.90          6.14         0.80 o                         
  -7   7  14         40.65         36.13         1.83 o                         
  -6   7  14        289.47        306.06         5.61 o                         
  -5   7  14        177.42        203.96         3.72 o                         
  -4   7  14        362.79        391.95         6.56 o                         
  -3   7  14        245.05        242.92         4.32 o                         
  -2   7  14         91.65         92.04         2.17 o                         
  -1   7  14          9.13          8.43         1.01 o                         
   0   7  14        134.11        151.01         3.31 o                         
   1   7  14         44.15         44.31         1.61 o                         
   2   7  14         28.08         44.40         1.97 o                         
   3   7  14          0.31          0.65         1.04 o                         
   4   7  14         34.35         41.20         2.55 o                         
  -8   8  14        474.74        447.84        10.89 o                         
  -7   8  14        651.70        637.30        11.92 o                         
  -6   8  14         51.44         41.78         1.39 o                         
  -5   8  14        128.47        146.74         2.89 o                         
  -4   8  14         90.10        102.35         2.19 o                         
  -3   8  14         52.98         53.77         1.66 o                         
  -2   8  14        186.20        178.87         3.89 o                         
  -1   8  14        107.10        100.28         2.69 o                         
   0   8  14         42.64         34.55         1.45 o                         
   1   8  14          0.03         -0.75         0.75 o                         
   2   8  14         84.80         83.16         2.52 o                         
   3   8  14        153.95        138.39         6.19 o                         
  -6   9  14        338.37        338.85        11.19 o                         
  -5   9  14        327.05        336.94         6.95 o                         
  -4   9  14          7.55         13.09         0.78 o                         
  -3   9  14          5.89          4.61         0.76 o                         
  -2   9  14         22.03         22.39         1.28 o                         
  -1   9  14         58.97         60.47         1.88 o                         
   0   9  14        162.19        176.01         4.01 o                         
   1   9  14        102.93        113.16         3.74 o                         
   2   9  14         40.30         34.64         6.44 o                         
  -4  10  14         24.73         24.57         2.56 o                         
  -3  10  14         26.61         24.11         2.26 o                         
  -2  10  14          6.32          5.90         0.90 o                         
  -1  10  14        122.10        108.26         7.20 o                         
 -11   0  15        586.37        607.90        18.00 o                         
  -9   0  15          3.76          1.62         1.08 o                         
  -7   0  15        146.79        136.23         3.93 o                         
  -5   0  15          0.89          0.81         0.83 o                         
  -3   0  15       1846.10       1805.83        33.23 o                         
  -1   0  15         75.09        101.08         3.98 o                         
   1   0  15         64.53         69.36         4.50 o                         
   3   0  15        257.36        283.30        14.28 o                         
   5   0  15        574.63        467.54        21.22 o                         
 -11   1  15          1.87          3.65         0.76 o                         
 -10   1  15        227.60        249.51         5.29 o                         
  -9   1  15          5.40          5.63         0.88 o                         
  -8   1  15         69.07         67.84         1.80 o                         
  -7   1  15        174.69        169.95         3.31 o                         
  -6   1  15        510.63        528.44         8.42 o                         
  -5   1  15          7.11          5.58         0.71 o                         
  -4   1  15       1298.92       1314.67        18.91 o                         
  -3   1  15        187.39        200.64         3.36 o                         
  -2   1  15        107.26        128.19         2.86 o                         
  -1   1  15         24.06         21.49         1.24 o                         
   0   1  15        584.53        651.56        11.63 o                         
   1   1  15         63.43         65.62         2.26 o                         
   2   1  15        774.40        796.06        15.35 o                         
   3   1  15          0.13         -0.14         1.13 o                         
   4   1  15         39.89         28.31         1.85 o                         
   5   1  15          7.40          6.96         2.15 o                         
 -11   2  15        249.13        252.23         7.04 o                         
 -10   2  15         17.35         21.00         1.07 o                         
  -9   2  15         85.47         77.89         2.05 o                         
  -8   2  15        202.66        198.72         3.77 o                         
  -7   2  15         57.11         65.06         1.57 o                         
  -6   2  15         40.12         49.32         1.47 o                         
  -5   2  15          6.88          9.69         0.71 o                         
  -4   2  15        969.17        937.45        13.38 o                         
  -3   2  15         28.57         29.04         1.08 o                         
  -2   2  15        127.45        146.33         2.98 o                         
  -1   2  15          1.89          2.30         0.91 o                         
   0   2  15        289.95        280.35         6.76 o                         
   1   2  15        519.11        530.29        10.65 o                         
   2   2  15         26.84         34.72         2.11 o                         
   3   2  15        226.44        226.92         5.12 o                         
   4   2  15         46.82         45.00         2.84 o                         
   5   2  15        293.50        281.69         9.82 o                         
 -11   3  15          0.09          3.82         1.57 o                         
 -10   3  15        177.13        191.63         4.21 o                         
  -9   3  15         61.27         59.63         1.72 o                         
  -8   3  15        182.79        179.12         3.39 o                         
  -7   3  15        346.14        373.59         5.67 o                         
  -6   3  15         55.26         70.47         1.67 o                         
  -5   3  15         66.92         72.70         1.60 o                         
  -4   3  15          3.76          2.44         0.66 o                         
  -3   3  15          3.29         -0.28         0.66 o                         
  -2   3  15         74.75         71.53         1.90 o                         
  -1   3  15         15.60         15.96         1.06 o                         
   0   3  15        574.92        592.62        11.14 o                         
   1   3  15        110.77        126.26         3.37 o                         
   2   3  15        718.50        723.53        15.43 o                         
   3   3  15         37.36         40.59         1.76 o                         
   4   3  15        191.09        190.41         5.68 o                         
   5   3  15        119.44        107.02         6.01 o                         
 -10   4  15          5.29          4.40         0.70 o                         
  -9   4  15        206.49        191.57         4.09 o                         
  -8   4  15         17.34         13.90         0.92 o                         
  -7   4  15         18.51         14.20         0.85 o                         
  -6   4  15         78.46         76.92         1.77 o                         
  -5   4  15          1.85          2.02         0.63 o                         
  -4   4  15          7.86         10.93         0.79 o                         
  -3   4  15         74.02         82.45         1.87 o                         
  -2   4  15        207.22        201.36         3.89 o                         
  -1   4  15        200.32        203.42         3.76 o                         
   0   4  15        274.61        297.79         5.54 o                         
   1   4  15         31.47         29.85         1.48 o                         
   2   4  15        190.56        201.37         4.38 o                         
   3   4  15        122.11        127.19         3.28 o                         
   4   4  15         11.82         12.21         1.27 o                         
   5   4  15          9.38         11.59         2.16 o                         
 -10   5  15        286.57        261.61         8.35 o                         
  -9   5  15        108.18         92.24         1.97 o                         
  -8   5  15          1.01          0.91         0.66 o                         
  -7   5  15         35.27         38.71         1.42 o                         
  -6   5  15         12.74         12.65         0.84 o                         
  -5   5  15         26.06         25.24         0.92 o                         
  -4   5  15        137.67        136.45         2.67 o                         
  -3   5  15        100.00         90.57         1.95 o                         
  -2   5  15        360.71        373.74         5.81 o                         
  -1   5  15         45.77         49.37         1.65 o                         
   0   5  15          5.37          6.53         0.97 o                         
   1   5  15        133.02        142.26         3.27 o                         
   2   5  15        140.68        170.88         3.83 o                         
   3   5  15         31.20         27.11         1.51 o                         
   4   5  15          0.23         -0.83         0.83 o                         
  -9   6  15          0.57          0.10         0.67 o                         
  -8   6  15         11.43          9.14         0.85 o                         
  -7   6  15         28.97         34.11         1.18 o                         
  -6   6  15        212.79        222.06         4.41 o                         
  -5   6  15          4.14          2.66         0.67 o                         
  -4   6  15          0.14          2.58         0.88 o                         
  -3   6  15        329.87        335.57         5.53 o                         
  -2   6  15         54.31         64.85         1.68 o                         
  -1   6  15         11.60         11.94         0.91 o                         
   0   6  15         88.33         73.68         2.30 o                         
   1   6  15         18.63         24.79         1.40 o                         
   2   6  15         44.96         43.99         1.66 o                         
   3   6  15          2.28          0.18         0.92 o                         
   4   6  15          1.15          0.23         1.84 o                         
  -8   7  15        181.65        184.52         4.26 o                         
  -7   7  15         41.73         34.57         1.41 o                         
  -6   7  15        118.74        118.25         2.61 o                         
  -5   7  15         28.56         26.89         1.03 o                         
  -4   7  15        509.22        547.88         9.57 o                         
  -3   7  15        177.05        177.45         3.62 o                         
  -2   7  15          2.80          2.83         0.84 o                         
  -1   7  15        138.84        145.51         3.58 o                         
   0   7  15        376.99        377.75         6.55 o                         
   1   7  15          0.38          1.36         0.86 o                         
   2   7  15         50.55         54.57         2.06 o                         
   3   7  15          2.42          2.17         1.21 o                         
  -7   8  15        230.22        227.57         7.44 o                         
  -6   8  15         25.46         24.59         1.36 o                         
  -5   8  15        138.51        127.85         2.60 o                         
  -4   8  15         42.78         37.57         1.88 o                         
  -3   8  15         39.13         39.68         1.68 o                         
  -2   8  15          6.55          4.33         0.81 o                         
  -1   8  15        260.40        298.34         6.29 o                         
   0   8  15         62.07         70.14         2.13 o                         
   1   8  15        121.28        121.95         4.47 o                         
   2   8  15          0.31         -0.80         1.46 o                         
  -5   9  15          1.41         -1.61         2.42 o                         
  -4   9  15        127.88        104.94         5.10 o                         
  -3   9  15         87.87         87.78         2.92 o                         
  -2   9  15         21.60         22.07         1.28 o                         
  -1   9  15         14.14         13.60         1.14 o                         
 -10   0  16          1.90          1.61         0.98 o                         
  -8   0  16        442.35        493.02        12.21 o                         
  -6   0  16         13.10         13.09         1.15 o                         
  -4   0  16        773.65        741.59        14.80 o                         
  -2   0  16        366.70        386.49        10.25 o                         
   0   0  16       1055.92       1033.88        34.29 o                         
   2   0  16        162.07        150.58         5.55 o                         
   4   0  16         52.17         43.93         4.41 o                         
 -10   1  16         67.06         64.84         1.91 o                         
  -9   1  16        384.62        391.43         7.30 o                         
  -8   1  16        193.18        206.29         4.08 o                         
  -7   1  16        558.09        587.07        10.23 o                         
  -6   1  16          2.31          3.29         0.72 o                         
  -5   1  16        321.04        360.75         5.25 o                         
  -4   1  16          5.07          8.58         0.77 o                         
  -3   1  16         88.62         75.87         1.81 o                         
  -2   1  16        137.96        137.93         2.97 o                         
  -1   1  16        275.31        258.59         5.28 o                         
   0   1  16         23.76         27.12         1.49 o                         
   1   1  16        193.60        180.70         4.15 o                         
   2   1  16          2.89          2.07         1.03 o                         
   3   1  16         81.19         79.00         2.86 o                         
   4   1  16          4.14          2.28         1.32 o                         
 -10   2  16        115.13        122.95         3.11 o                         
  -9   2  16          9.51          6.35         0.80 o                         
  -8   2  16        220.79        235.29         4.56 o                         
  -7   2  16         10.93         14.58         0.88 o                         
  -6   2  16        835.66        858.25        13.64 o                         
  -5   2  16         49.68         50.16         1.44 o                         
  -4   2  16         33.86         24.21         1.01 o                         
  -3   2  16         16.87         14.73         0.91 o                         
  -2   2  16        707.90        734.50        12.16 o                         
  -1   2  16         44.06         48.98         1.84 o                         
   0   2  16        121.33        112.75         3.20 o                         
   1   2  16         30.72         28.00         1.48 o                         
   2   2  16         43.63         42.97         1.88 o                         
   3   2  16        125.88        112.38         3.26 o                         
   4   2  16         73.05         61.86         3.35 o                         
 -10   3  16          0.30          0.90         0.73 o                         
  -9   3  16         89.75         89.81         2.00 o                         
  -8   3  16          5.52          6.22         0.77 o                         
  -7   3  16          2.37          1.23         0.64 o                         
  -6   3  16          4.76          3.20         0.62 o                         
  -5   3  16        768.58        820.12        14.20 o                         
  -4   3  16         22.67         20.14         0.98 o                         
  -3   3  16        137.02        111.49         2.45 o                         
  -2   3  16          0.01          0.64         0.87 o                         
  -1   3  16        289.31        316.32         6.00 o                         
   0   3  16         17.37         21.78         1.41 o                         
   1   3  16         51.29         59.13         2.18 o                         
   2   3  16          9.13          8.45         1.04 o                         
   3   3  16          0.06         -0.53         0.94 o                         
   4   3  16         40.38         32.03         2.37 o                         
  -9   4  16          0.43         -0.23         0.56 o                         
  -8   4  16        980.55        909.22        16.43 o                         
  -7   4  16         25.21         23.20         0.94 o                         
  -6   4  16         35.27         30.02         0.98 o                         
  -5   4  16        458.09        463.53         7.39 o                         
  -4   4  16        110.11        122.32         2.33 o                         
  -3   4  16         12.85         22.48         1.05 o                         
  -2   4  16        111.94        118.21         3.14 o                         
  -1   4  16        124.00        149.57         3.86 o                         
   0   4  16        873.24        895.82        16.88 o                         
   1   4  16        124.13        140.06         3.19 o                         
   2   4  16        705.67        668.79        12.73 o                         
   3   4  16          0.20          0.39         0.93 o                         
   4   4  16        137.51        138.29         6.50 o                         
  -9   5  16         38.49         31.76         3.05 o                         
  -8   5  16         15.97         15.35         0.81 o                         
  -7   5  16         59.50         65.16         1.66 o                         
  -6   5  16        293.98        299.04         5.40 o                         
  -5   5  16        568.33        542.64         9.46 o                         
  -4   5  16         39.38         56.95         1.68 o                         
  -3   5  16        141.44        133.19         2.71 o                         
  -2   5  16          2.67          5.96         0.78 o                         
  -1   5  16         42.70         48.86         1.62 o                         
   0   5  16        160.57        154.47         4.23 o                         
   1   5  16         82.27         91.38         2.43 o                         
   2   5  16         16.95         16.86         1.06 o                         
   3   5  16         53.17         55.77         2.26 o                         
  -8   6  16         86.85         95.89         3.27 o                         
  -7   6  16         81.79         86.55         2.51 o                         
  -6   6  16        291.60        280.33         5.92 o                         
  -5   6  16          3.33          3.14         0.83 o                         
  -4   6  16        368.33        412.89         6.98 o                         
  -3   6  16         53.98         62.57         1.80 o                         
  -2   6  16        438.96        426.64         7.89 o                         
  -1   6  16         27.53         20.51         1.06 o                         
   0   6  16         66.76         67.57         2.79 o                         
   1   6  16         40.30         52.15         1.86 o                         
   2   6  16        272.33        302.96         7.69 o                         
  -7   7  16         43.47         35.96         3.53 o                         
  -6   7  16         29.52         32.52         1.40 o                         
  -5   7  16         77.22         79.60         2.06 o                         
  -4   7  16        164.84        179.38         4.81 o                         
  -3   7  16         63.30         67.93         1.86 o                         
  -2   7  16        128.16        134.50         3.02 o                         
  -1   7  16          7.66          7.06         0.79 o                         
   0   7  16        243.68        226.09         5.76 o                         
   1   7  16        203.42        217.44        10.45 o                         
  -5   8  16         41.71         42.69         4.83 o                         
  -4   8  16         78.29         92.06         4.48 o                         
  -3   8  16         62.51         61.14         2.59 o                         
  -2   8  16        178.43        171.43         4.73 o                         
  -1   8  16         26.61         23.11         2.31 o                         
  -9   0  17        278.84        261.01         9.18 o                         
  -7   0  17         11.19         12.23         1.12 o                         
  -5   0  17         10.13          6.88         1.02 o                         
  -3   0  17        805.13        833.43        24.98 o                         
  -1   0  17         31.64         28.80         2.12 o                         
   1   0  17        687.36        707.08        20.53 o                         
   3   0  17        976.65       1005.78        47.69 o                         
  -9   1  17         14.35         11.79         0.83 o                         
  -8   1  17         44.52         41.48         1.36 o                         
  -7   1  17         20.68         21.35         0.93 o                         
  -6   1  17        129.45        137.66         2.64 o                         
  -5   1  17         11.98         11.94         0.85 o                         
  -4   1  17        125.05        127.57         2.49 o                         
  -3   1  17        286.66        289.38         5.14 o                         
  -2   1  17          0.10          0.36         0.71 o                         
  -1   1  17          7.88         10.16         1.12 o                         
   0   1  17        134.36        140.42         4.69 o                         
   1   1  17          0.30          0.01         0.99 o                         
   2   1  17       1051.49       1016.22        26.40 o                         
   3   1  17         73.16         67.86         2.74 o                         
  -9   2  17        419.36        384.45         9.82 o                         
  -8   2  17        249.12        237.29         5.35 o                         
  -7   2  17        202.83        186.72         3.47 o                         
  -6   2  17        151.01        155.13         2.75 o                         
  -5   2  17          7.40          9.87         0.81 o                         
  -4   2  17         74.17         77.78         1.99 o                         
  -3   2  17        695.81        729.00        11.68 o                         
  -2   2  17         47.84         51.38         2.12 o                         
  -1   2  17         45.95         61.98         2.44 o                         
   0   2  17          0.64         -0.69         0.94 o                         
   1   2  17         54.93         58.32         2.23 o                         
   2   2  17          0.30          0.13         0.91 o                         
   3   2  17        721.08        736.57        25.55 o                         
  -9   3  17          0.63          1.16         0.77 o                         
  -8   3  17         37.61         33.89         1.77 o                         
  -7   3  17          0.81          1.10         0.70 o                         
  -6   3  17          1.69          2.01         0.66 o                         
  -5   3  17        853.18        862.50        13.66 o                         
  -4   3  17         87.91         91.48         2.09 o                         
  -3   3  17         65.83         69.34         1.78 o                         
  -2   3  17        163.53        161.97         3.21 o                         
  -1   3  17        282.71        309.82         9.54 o                         
   0   3  17        410.27        443.41         9.24 o                         
   1   3  17        185.99        200.01         4.62 o                         
   2   3  17        109.30        101.48         2.91 o                         
   3   3  17          4.73          3.71         2.16 o                         
  -8   4  17         15.46         14.67         1.16 o                         
  -7   4  17       1112.56       1032.35        19.01 o                         
  -6   4  17        425.12        426.08         7.97 o                         
  -5   4  17          0.20          0.77         0.69 o                         
  -4   4  17         17.86         20.86         1.02 o                         
  -3   4  17        728.86        745.90        12.87 o                         
  -2   4  17          2.24          2.95         0.72 o                         
  -1   4  17         51.49         46.02         2.38 o                         
   0   4  17          3.74          5.25         0.84 o                         
   1   4  17          0.79          2.55         0.73 o                         
   2   4  17         14.21          7.37         0.98 o                         
  -8   5  17          1.85          1.58         1.83 o                         
  -7   5  17         83.41         71.52         2.20 o                         
  -6   5  17         16.87         20.07         1.34 o                         
  -5   5  17         99.05         99.84         2.63 o                         
  -4   5  17        691.59        727.57        14.03 o                         
  -3   5  17        105.40        101.30         2.61 o                         
  -2   5  17        188.83        209.88         5.08 o                         
  -1   5  17        195.25        182.30         3.79 o                         
   0   5  17         36.63         35.39         1.77 o                         
   1   5  17        113.28        109.22         4.38 o                         
   2   5  17         51.25         46.12         4.73 o                         
  -7   6  17          1.19          0.65         1.47 o                         
  -6   6  17        142.80        144.96         4.27 o                         
  -5   6  17        115.16        105.19         2.73 o                         
  -4   6  17         11.52         12.63         0.88 o                         
  -3   6  17         28.06         31.99         1.56 o                         
  -2   6  17         63.41         56.56         2.38 o                         
  -1   6  17          4.86          8.92         0.85 o                         
   0   6  17        119.38        122.26         4.50 o                         
   1   6  17        123.12        149.60         8.57 o                         
  -5   7  17          3.24          0.40         3.62 o                         
  -4   7  17         15.41         13.16         1.71 o                         
  -3   7  17          9.25          6.57         1.17 o                         
  -2   7  17          6.15         11.64         1.02 o                         
  -1   7  17         27.08         48.73         5.64 o                         
  -8   0  18        752.94        787.96        22.76 o                         
  -6   0  18          1.49          0.55         0.92 o                         
  -4   0  18         33.30         26.96         2.16 o                         
  -2   0  18        102.71         98.64         3.34 o                         
   0   0  18        131.77        129.78         4.46 o                         
   2   0  18         44.86         28.19         5.64 o                         
  -8   1  18         60.01         54.95         1.62 o                         
  -7   1  18        475.69        460.74         7.65 o                         
  -6   1  18         17.68         15.68         0.88 o                         
  -5   1  18        451.28        483.96         8.16 o                         
  -4   1  18         45.83         46.43         1.80 o                         
  -3   1  18          3.74          2.51         0.65 o                         
  -2   1  18          6.52          4.81         0.73 o                         
  -1   1  18        172.94        203.09         4.24 o                         
   0   1  18         34.62         34.05         1.42 o                         
   1   1  18          7.72         11.24         1.10 o                         
   2   1  18         13.42          9.51         1.43 o                         
  -8   2  18        235.87        215.77         5.26 o                         
  -7   2  18          7.57          9.41         0.68 o                         
  -6   2  18          7.64          5.03         0.72 o                         
  -5   2  18          1.90          1.09         0.61 o                         
  -4   2  18         98.17        121.13         3.11 o                         
  -3   2  18        323.76        346.60         7.60 o                         
  -2   2  18        124.24        131.92         2.80 o                         
  -1   2  18          5.13          6.71         0.82 o                         
   0   2  18          3.18          5.01         0.84 o                         
   1   2  18          0.59          0.12         0.82 o                         
   2   2  18        234.17        207.81        11.98 o                         
  -8   3  18         37.68         36.25         4.03 o                         
  -7   3  18         42.66         39.86         1.38 o                         
  -6   3  18        654.97        613.59        15.41 o                         
  -5   3  18         95.23        101.02         2.28 o                         
  -4   3  18        101.85         99.46         2.42 o                         
  -3   3  18        138.69        121.73         3.36 o                         
  -2   3  18        302.93        309.53         6.14 o                         
  -1   3  18        150.84        169.29         3.75 o                         
   0   3  18        661.18        668.96        12.60 o                         
   1   3  18         53.29         59.88         2.75 o                         
  -7   4  18          0.33          1.58         1.06 o                         
  -6   4  18         49.66         46.88         1.84 o                         
  -5   4  18         67.27         63.94         1.76 o                         
  -4   4  18         47.37         48.26         1.54 o                         
  -3   4  18         21.87         23.09         0.94 o                         
  -2   4  18        192.72        209.61         5.45 o                         
  -1   4  18         52.28         54.72         1.84 o                         
   0   4  18        122.15        116.90         3.00 o                         
   1   4  18         25.05         26.58         3.62 o                         
  -6   5  18         16.43         23.92         2.19 o                         
  -5   5  18          4.14          6.25         0.92 o                         
  -4   5  18          2.40          2.33         0.65 o                         
  -3   5  18         91.64         84.99         2.53 o                         
  -2   5  18          9.19          9.92         0.73 o                         
  -1   5  18        101.72        100.00         3.20 o                         
  -3   6  18          7.01          8.46         2.01 o                         
  -7   0  19         94.76         72.50        10.87 o                         
  -5   0  19         35.71         32.93         2.73 o                         
  -3   0  19          1.49         -0.50         0.77 o                         
  -1   0  19         28.23         27.90         1.59 o                         
  -6   1  19        128.66        109.54         4.20 o                         
  -5   1  19          0.66          0.40         0.69 o                         
  -4   1  19         16.12         14.97         1.00 o                         
  -3   1  19         33.24         30.87         1.18 o                         
  -2   1  19          0.22          0.07         0.57 o                         
  -1   1  19         10.55         13.62         0.84 o                         
   0   1  19         10.25          7.00         1.18 o                         
  -6   2  19         46.31         42.90         2.80 o                         
  -5   2  19          2.80          5.93         0.79 o                         
  -4   2  19          1.91          0.41         0.58 o                         
  -3   2  19         53.77         61.34         2.25 o                         
  -2   2  19        136.35        118.80         2.91 o                         
  -1   2  19        120.51        107.38         2.67 o                         
  -5   3  19        194.35        182.94         7.68 o                         
  -4   3  19         10.81          6.40         0.77 o                         
  -3   3  19          0.77          0.64         0.60 o                         
  -2   3  19          5.26          9.89         0.85 o                         
  -1   3  19         17.36         25.86         2.27 o                         
  -4   4  19          1.09         -0.40         1.61 o                         
  -3   4  19        123.85        128.08         8.86 o                         
                                                                                
